# Supplementary material for: Comprehensively benchmarking applications for detecting copy number variation
Source: PLoS Comput Biol. 2019 May 28;15(5):e1007069. doi: 10.1371/journal.pcbi.1007069 (PMC6555534; doi:10.1371/journal.pcbi.1007069)
Supplement: S2 File — (XLSX) [file pcbi.1007069.s005.xlsx]

## Sheet: 5x
#Detected CNVs using Canvas
Chr	Start	End	Length
1	189702138	189781642	79505
1	248584332	248794278	209947
2	35974028	35989441	15414
2	52751580	52784851	33272
2	89834171	89849649	15479
2	132995595	133001098	5504
2	133037036	133057049	20014
2	133057049	133063167	6119
2	146862938	146875693	12756
3	75783894	75788312	4419
3	75788312	75804485	16174
4	3565982	3609129	43148
4	69383657	69488332	104676
4	190667215	190681537	14323
5	21523819	21550187	26369
5	104430220	104539052	108833
6	57207677	57248607	40931
6	78964209	79035384	71176
7	61757582	61790658	33077
7	61843598	61901177	57580
10	38465810	39137282	671473
10	42601619	42664499	62881
11	48340786	48377488	36703
11	50291105	50382142	91038
11	55322230	55450440	128211
12	34831246	34854023	22778
13	63622700	63662350	39651
14	19006475	19019606	13132
14	19019606	19027275	7670
14	106129600	106308538	178939
15	20625822	20848155	222334
15	20961025	21200490	239466
15	82580363	82826325	245963
16	32569359	32614102	44744
16	32859104	32901495	42392
16	33623199	33627700	4502
16	34466678	34762813	296136
17	21671344	21681629	10286
17	34508751	34539556	30806
17	44166846	44180861	14016
17	44213080	44236534	23455
17	44273199	44293540	20342
17	44363366	44568240	204875
19	20501998	20693383	191386
19	27803998	27889181	85184
20	26188327	26265167	76841
22	22394593	23057101	662509
22	23057101	23176429	119329
22	23206579	23241701	35123
X	52099889	52229434	129546
X	58511443	58555828	44386
X	58555828	58565745	9918

## Sheet: 10x
Chr	Start	End	Length
1	806362	826474	20113
1	72767954	72777169	9216
1	72807357	72811875	4519
1	152759947	152769231	9285
1	189702641	189788804	86164
1	229812590	229820074	7485
1	248739661	248798807	59147
2	35974392	35992542	18151
2	52750398	52784390	33993
2	89831824	89850133	18310
2	132996496	133002268	5773
2	133035833	133056083	20251
2	133056083	133065261	9179
2	146860784	146875990	15207
3	75780775	75792410	11636
3	162564839	162631604	66766
4	3569997	3634870	64874
4	10219746	10228314	8569
4	34779538	34791531	11994
4	34820535	34827092	6558
4	49647767	49655689	7923
4	69382070	69489907	107838
4	70105485	70218432	112948
4	190470064	190472290	2227
4	190663045	190683453	20409
5	21523825	21570637	46813
5	104431628	104505229	73602
6	57205643	57247500	41858
6	67013627	67045552	31926
6	78966569	79027970	61402
6	165725160	165731865	6706
7	57603482	57735464	131983
7	61078130	61092016	13887
7	61742434	61790449	48016
7	61790449	61899441	108993
8	39224462	39252076	27615
8	39366257	39391067	24811
9	44873327	44885550	12224
10	38881914	39154014	272101
11	48337148	48388146	50999
11	50325166	50372192	47027
11	55332124	55440409	108286
11	114420124	114424408	4285
12	34834438	34854594	20157
13	63621358	63648462	27105
14	19000000	19043082	43083
14	19397089	19514218	117130
14	20101361	20108353	6993
14	106130477	106311747	181271
14	106796060	106814870	18811
15	20964067	21204884	240818
15	82581933	82827813	245881
16	32562659	32615197	52539
16	32857857	32931746	73890
16	33619558	33859446	239889
16	34466428	34758072	291645
17	16646012	16723809	77798
17	21506328	21527259	20932
17	21671695	21684781	13087
17	34502690	34553690	51001
17	44153088	44181441	28354
17	44211118	44237556	26439
17	44267985	44292896	24912
17	44362967	44565510	202544
19	8851475	8855928	4454
19	20501882	20698960	197079
19	27849052	27888156	39105
19	48398927	48414007	15081
20	25713952	25766812	52861
20	26200671	26215599	14929
20	29476505	29523837	47333
21	14340511	14368472	27962
22	22395826	23050056	654231
22	23050056	23178530	128475
22	23206641	23234019	27379
22	24275158	24290734	15577
X	52106037	52240829	134793
X	152228325	152275262	46938
X	154790007	154797046	7040

## Sheet: 20x
Chr	Start	End	Length
1	805446	824574	19129
1	72765991	72777877	11887
1	72807038	72811732	4695
1	121350436	121353413	2978
1	149201560	149239017	37458
1	152753635	152767960	14326
1	187716712	187722606	5895
1	189699517	189783255	83739
1	229811293	229820467	9175
1	248622052	248632100	10049
1	248683940	248797612	113673
2	34698704	34727608	28905
2	35982193	35991382	9190
2	52747730	52785185	37456
2	89831219	89850336	19118
2	89851609	89854240	2632
2	91954471	92030099	75629
2	132800316	133004112	203797
2	133036094	133065421	29328
2	133099725	133101126	1402
2	146862474	146876066	13593
2	194689963	194696358	6396
3	65177037	65209745	32709
3	75780602	75793819	13218
3	75975834	75999601	23768
3	129736582	129798861	62280
3	162564963	162626409	61447
4	3556781	3631217	74437
4	10210883	10233405	22523
4	34780221	34792472	12252
4	34820440	34828809	8370
4	49655729	49658808	3080
4	69371249	69490800	119552
4	70114889	70233015	118127
4	161046894	161066413	19520
4	190469634	190471948	2315
4	190664031	190676125	12095
4	191027798	191031395	3598
5	21521794	21572607	50814
5	57324355	57333288	8934
5	83948814	83956188	7375
5	104431376	104508514	77139
6	53928407	53934186	5780
6	55825447	55850781	25335
6	57193037	57247996	54960
6	67008273	67047846	39574
6	74614178	74619568	5391
6	78965925	79030168	64244
6	165723189	165731363	8175
7	61663699	61756958	93260
7	61768596	61800478	31883
7	61800478	61905412	104935
7	141752849	141794635	41787
8	39226423	39251748	25326
8	39366017	39387193	21177
9	22497061	22502726	5666
9	79770100	79775522	5423
9	130891922	130900377	8456
10	38543716	39138820	595105
10	39138820	39141303	2484
10	39143659	39146063	2405
10	47132591	47144501	11911
10	114112440	114116175	3736
11	48340006	48387053	47048
11	50324938	50382280	57343
11	55368097	55452299	84203
11	104268166	104274238	6073
11	114418039	114424896	6858
12	11506563	11552077	45515
12	38006074	38007501	1428
12	38007501	38013591	6091
12	38495738	38502148	6411
13	19636757	19651487	14731
13	63624748	63641222	16475
14	19001732	19042966	41235
14	19112582	19117898	5317
14	19502322	19513897	11576
14	20103422	20106910	3489
14	73997114	74016000	18887
14	106192434	106311938	119505
14	106789263	106812470	23208
15	20391622	20432208	40587
15	20625462	20627022	1561
15	20628623	20845253	216631
15	20845253	20855977	10725
15	20961051	21165539	204489
15	21196387	21204421	8035
15	28700993	28708103	7111
15	82581696	83215903	634208
16	22702766	22709101	6336
16	32563091	32616409	53319
16	32857951	32931633	73683
16	33619474	33623061	3588
16	34466575	34756864	290290
16	76539637	76543394	3758
17	16655477	16770851	115375
17	21507476	21529551	22076
17	21671984	21684294	12311
17	21900433	21904239	3807
17	34503362	34562536	59175
17	39418196	39431512	13317
17	43641857	43661357	19501
17	44170482	44181961	11480
17	44210611	44238049	27439
17	44267419	44295459	28041
17	44362069	44364580	2512
17	44364580	44565470	200891
17	77470315	77528556	58242
18	18516051	18519037	2987
19	8852837	8855140	2304
19	20502759	20708745	205987
19	27733935	27736449	2515
19	27842992	27880696	37705
20	25738582	25760347	21766
20	26191382	26210104	18723
20	29477586	29560755	83170
21	14339299	14362485	23187
22	22385573	23034676	649104
22	23034676	23180710	146035
22	23207417	23240301	32885
22	24272776	24288089	15314
22	37143909	37147546	3638
X	1034469	1127148	92680
X	52103099	52253448	150350
X	152223648	152275602	51955
X	154790118	154797421	7304

## Sheet: 30x.1
Chr	Start	End	Length
1	5729406	5731246	1841
1	72766461	72778019	11559
1	72806838	72812483	5646
1	121350978	121353054	2077
1	149204666	149239633	34968
1	152760751	152772471	11721
1	187715840	187722343	6504
1	189704270	189782267	77998
1	229812256	229820419	8164
1	248609177	248685931	76755
1	248685931	248797811	111881
2	34690598	34728066	37469
2	35972434	35991796	19363
2	37948674	38021684	73011
2	52748048	52785292	37245
2	79076381	79080507	4127
2	89432627	89444923	12297
2	89831404	89854854	23451
2	91634074	91671032	36959
2	133035082	133065881	30800
2	133100645	133114810	14166
2	146863006	146876359	13354
2	194689595	194695338	5744
3	229010	233925	4916
3	65180634	65210337	29704
3	75779398	75789785	10388
3	98896446	98901487	5042
3	129766881	129800767	33887
3	146383595	146389866	6272
3	162564782	162625014	60233
3	162714896	162721891	6996
4	3572760	3631196	58437
4	10210566	10232432	21867
4	34779562	34792440	12879
4	34819971	34828221	8251
4	49644025	49650201	6177
4	69371362	69490561	119200
4	70133404	70229325	95922
4	80273393	80275075	1683
4	116166223	116175820	9598
4	161032891	161069261	36371
4	190472140	190473686	1547
4	190663957	190676855	12899
4	190797483	190801577	4095
4	191027535	191030029	2495
5	21523177	21573029	49853
5	29424205	29431661	7457
5	57324066	57333355	9290
5	83949022	83954691	5670
5	104431709	104508563	76855
5	135111799	135120627	8829
6	23743101	23745928	2828
6	53928558	53934158	5601
6	55825241	55852365	27125
6	57206338	57248289	41952
6	61912735	61914989	2255
6	67012528	67046222	33695
6	74614011	74621972	7962
6	78966424	79036164	69741
6	157733852	157734822	971
6	165724888	165731351	6464
7	51594507	51598815	4309
7	57604351	57741365	137015
7	61740543	61756215	15673
7	61758763	61789220	30458
7	61789220	61826057	36838
7	61835471	61905338	69868
7	70420772	70426961	6190
7	141764511	141794285	29775
7	148073206	148076334	3129
8	2195361	2203373	8013
8	11857682	12245823	388142
8	12530132	12531625	1494
8	24972260	24990875	18616
8	39226136	39252009	25874
8	39365594	39386798	21205
8	40775089	40779183	4095
8	112294086	112296650	2565
8	137159997	137164742	4746
9	22489160	22502139	12980
9	23359958	23377597	17640
9	44874339	44880803	6465
9	69785708	69787516	1809
9	71732787	71743196	10410
9	79769515	79776174	6660
9	130892798	130899790	6993
9	140773082	140784815	11734
10	38816484	38818157	1674
10	38869023	39153370	284348
10	42641131	42657947	16817
10	47132818	47144394	11577
10	78255370	78260911	5542
10	114111904	114119364	7461
11	29007324	29016431	9108
11	48340588	48388814	48227
11	50066416	50124172	57757
11	50292491	50382546	90056
11	55365960	55452597	86638
11	56462133	56474584	12452
11	104267706	104272829	5124
11	114419406	114423271	3866
12	11500559	11554185	53627
12	38010693	38014927	4235
12	84593452	84595771	2320
13	51069564	51074590	5027
13	63609037	63617774	8738
13	63617774	63644722	26949
13	72475612	72480347	4736
14	19000000	19042729	42730
14	19114335	19119359	5025
14	19394205	19446371	52167
14	19496593	19515447	18855
14	20102201	20195116	92916
14	40609847	40617661	7815
14	73996626	74018882	22257
14	82499393	82503264	3872
14	106173652	106311891	138240
14	106794935	106825247	30313
15	20391207	20432513	41307
15	20625308	20627437	2130
15	20846718	20855892	9175
15	20963720	21197447	233728
15	76883392	76895964	12573
15	82580695	82829163	248469
16	19940021	19973499	33479
16	22702751	22708751	6001
16	32562737	32615980	53244
16	32857965	32932059	74095
16	34456229	34753493	297265
16	76536715	76543563	6849
17	16656281	16743782	87502
17	18359505	18404614	45110
17	21506405	21527995	21591
17	21671460	21684661	13202
17	34503767	34564515	60749
17	39422039	39433912	11874
17	43589938	43591756	1819
17	43642949	43657642	14694
17	44166124	44182625	16502
17	44210777	44238421	27645
17	44267449	44294852	27404
17	44361963	44369197	7235
17	44392221	44564785	172565
17	77489866	77528444	38579
18	14182130	14186494	4365
19	20502150	20712330	210181
19	21745729	21756632	10904
19	24183635	24185189	1555
19	24595583	24606053	10471
19	27838655	27888252	49598
20	25734083	25764364	30282
20	25766416	25814290	47875
20	26144394	26148622	4229
20	26198457	26208610	10154
20	47131164	47132997	1834
20	52472215	52483873	11659
21	14342094	14365073	22980
22	16849665	16857052	7388
22	18653181	18682766	29586
22	18682766	18689362	6597
22	22386072	23044235	658164
22	23044235	23180751	136517
22	23207116	23239700	32585
22	24273212	24286867	13656
22	24286867	24308811	21945
22	37142766	37147894	5129
X	1032897	1132965	100069
X	52099996	52250201	150206
X	61730537	61732546	2010
X	78921777	78925962	4186
X	81983802	81987641	3840
X	152223250	152276659	53410
X	154790145	154796942	6798

## Sheet: 30x.2
Chr	Start	End	Length
1	809132	824429	15298
1	5733824	5734730	907
1	72765258	72778904	13647
1	72807336	72811425	4090
1	149203506	149240636	37131
1	152761038	152769804	8767
1	187715804	187722291	6488
1	189704132	189778613	74482
1	224200199	224202064	1866
1	229811558	229820614	9057
1	248609382	248685262	75881
1	248685262	248796435	111174
2	34698736	34728209	29474
2	35976374	35992563	16190
2	37960577	38045989	85413
2	52748486	52784873	36388
2	79076804	79080920	4117
2	89429562	89443700	14139
2	89830528	89854946	24419
2	89885357	89889212	3856
2	97767702	97877552	109851
2	132796261	133003778	207518
2	133035473	133065255	29783
2	133099162	133115088	15927
2	146862239	146876329	14091
2	155816282	155829702	13421
2	194689654	194695383	5730
3	229387	234290	4904
3	65188131	65210660	22530
3	75779439	75789802	10364
3	75982078	75998335	16258
3	98899081	98902422	3342
3	129766910	129806673	39764
3	146380893	146390281	9389
3	162564725	162625589	60865
3	162712941	162722231	9291
4	3532930	3642108	109179
4	10210602	10233954	23353
4	34780056	34791951	11896
4	34819462	34828520	9059
4	49632200	49656357	24158
4	49656357	49659510	3154
4	69372422	69491144	118723
4	70134222	70228008	93787
4	161046875	161070682	23808
4	190471930	190473472	1543
4	190663693	190676605	12913
4	190795892	190797752	1861
4	191027889	191032815	4927
5	20832010	20833828	1819
5	21523576	21572528	48953
5	29424648	29433486	8839
5	57324013	57333278	9266
5	83949127	83955886	6760
5	104432302	104513512	81211
6	53926895	53934149	7255
6	55825410	55843794	18385
6	57206375	57248997	42623
6	67008149	67052761	44613
6	74614245	74620200	5956
6	78966836	79036604	69769
6	165724323	165731541	7219
7	31315436	31318888	3453
7	57604772	57740294	135523
7	61744739	61748234	3496
7	61748234	61905422	157189
7	70421172	70425716	4545
7	141765078	141794909	29832
8	595467	599355	3889
8	12231661	12242151	10491
8	24970046	24986892	16847
8	39231129	39251367	20239
8	39365099	39384512	19414
8	40772613	40779265	6653
8	42189439	42193904	4466
8	47525225	47539330	14106
8	75363207	75366781	3575
8	137159775	137166960	7186
9	22489662	22502615	12954
9	71732954	71743238	10285
9	79770558	79776080	5523
9	130892910	130899884	6975
10	39023518	39153697	130180
10	42355443	42358789	3347
10	42358789	42364190	5402
10	53203273	53211786	8514
10	78255208	78260729	5522
10	114111822	114116180	4359
10	127614250	127616501	2252
11	29006819	29014150	7332
11	47057882	47063240	5359
11	48339853	48385591	45739
11	50324301	50380820	56520
11	55369113	55461854	92742
11	56463503	56474380	10878
11	104267959	104273853	5895
11	114421312	114425167	3856
12	11510164	11554121	43958
12	38496132	38502360	6229
13	19637749	19651388	13640
13	51068994	51074787	5794
13	63621022	63648636	27615
14	19001185	19041334	40150
14	19113025	19119160	6136
14	19500260	19514286	14027
14	40613662	40617044	3383
14	73997564	74018891	21328
14	82495426	82502857	7432
14	106197923	106311579	113657
14	106790006	106812373	22368
15	20391631	20432788	41158
15	20625560	20843224	217665
15	20843224	20856326	13103
15	20961045	21200727	239683
15	28701377	28707903	6527
15	76884601	76902326	17726
15	82582226	82828932	246707
16	19945674	19965828	20155
16	22703316	22708339	5024
16	32034510	32036140	1631
16	32563055	32616142	53088
16	32858124	32932134	74011
16	33619839	33855983	236145
16	34466284	34753518	287235
16	35247428	35257236	9809
16	70882084	70888085	6002
16	76539209	76543476	4268
17	163893	165887	1995
17	16651635	16724661	73027
17	20760387	20782500	22114
17	21507800	21529554	21755
17	21671572	21684745	13174
17	34503811	34564411	60601
17	39424546	39432230	7685
17	43654305	43657757	3453
17	44168147	44183227	15081
17	44211208	44238017	26810
17	44266920	44294046	27127
17	44362274	44364900	2627
17	44364900	44559473	194574
17	77490061	77524688	34628
18	14181839	14185082	3244
18	15201501	15410500	209000
18	44542854	44547529	4676
19	8338166	8348733	10568
19	8844512	8858624	14113
19	20502785	20714816	212032
19	24512587	24513534	948
19	24595705	24603785	8081
19	27732642	27734476	1835
19	27838515	27885149	46635
19	52131917	52144028	12112
20	25732807	25762097	29291
20	26194509	26213801	19293
21	11183807	11185547	1741
21	14340173	14363626	23454
22	16849441	16857809	8369
22	18657570	18683757	26188
22	22386089	23038079	651991
22	23038079	23180612	142534
22	23206975	23239479	32505
22	24271865	24286660	14796
22	24286660	24309324	22665
22	37142914	37147108	4195
X	1038434	1133736	95303
X	9372896	9374931	2036
X	52096109	52251469	155361
X	61727554	61731468	3915
X	78922070	78925234	3165
X	152229468	152276582	47115
X	154790502	154797283	6782

## Sheet: 30x.3
Chr	Start	End	Length
1	812532	824429	11898
1	5733824	5735758	1935
1	72764420	72778904	14485
1	72807336	72811425	4090
1	149203506	149239373	35868
1	152761038	152769804	8767
1	187715033	187722291	7259
1	189704132	189783115	78984
1	224200199	224201078	880
1	229811558	229820614	9057
1	248602467	248685262	82796
1	248685262	248797660	112399
2	34697760	34728209	30450
2	35976374	35992563	16190
2	37942116	38002209	60094
2	52750029	52784873	34845
2	79076804	79080920	4117
2	89429562	89443700	14139
2	89830528	89854946	24419
2	132796261	133003778	207518
2	133035473	133065255	29783
2	133099162	133109080	9919
2	146863011	146876329	13319
2	155818680	155829702	11023
2	194689654	194695383	5730
3	226816	234290	7475
3	65176835	65213905	37071
3	75779439	75789802	10364
3	98899081	98902422	3342
3	129766910	129806673	39764
3	146385568	146390281	4714
3	162564725	162623037	58313
3	162712147	162722231	10085
3	162760864	162768794	7931
4	3568536	3631911	63376
4	10211373	10230099	18727
4	34683782	34688416	4635
4	34783957	34791951	7995
4	34819462	34828520	9059
4	49650836	49659510	8675
4	69372422	69489995	117574
4	70129937	70229847	99911
4	161033851	161069140	35290
4	190665490	190676605	11116
4	190795892	190797752	1861
4	191027889	191030350	2462
5	21522109	21572528	50420
5	57324013	57334820	10808
5	83949127	83956657	7531
5	104432302	104504315	72014
5	175346446	175349751	3306
6	252582	259236	6655
6	35754265	35764029	9765
6	53928563	53934149	5587
6	55825410	55843794	18385
6	57206375	57248997	42623
6	61912679	61914946	2268
6	67004272	67045405	41134
6	74614245	74620200	5956
6	78966836	79043767	76932
6	165722691	165731541	8851
7	56557439	56561420	3982
7	57595203	57748899	153697
7	61744739	61748234	3496
7	61748234	61905422	157189
7	70421172	70425716	4545
7	141765078	141793900	28823
8	594696	599355	4660
8	12231661	12242151	10491
8	24970817	24986892	16076
8	39230101	39251367	21267
8	39365099	39387022	21924
8	40767813	40779265	11453
8	75363207	75366781	3575
9	22496286	22502615	6330
9	23362067	23377563	15497
9	71738361	71743238	4878
9	79770558	79777082	6525
9	140773064	140784767	11704
10	42355443	42358789	3347
10	42358789	42364190	5402
10	42655651	42656941	1291
10	47132141	47146792	14652
10	53203273	53213611	10339
10	78255208	78260729	5522
10	114111822	114118493	6672
10	127614250	127616501	2252
11	29006819	29014921	8103
11	48339853	48388746	48894
11	50300856	50382430	81575
11	55351665	55453436	101772
11	56462732	56474380	11649
11	104267959	104273070	5112
11	114419770	114425167	5398
12	11500585	11555122	54538
12	34832880	34833968	1089
12	34833968	34856572	22605
12	38495283	38502360	7078
13	19638646	19651388	12743
13	51064983	51074787	9805
13	63621022	63648636	27615
14	19001185	19041334	40150
14	19114216	19119160	4945
14	19391766	19516245	124480
14	40613662	40617044	3383
14	73994777	74022683	27907
14	82498996	82502857	3862
14	106176100	106311579	135480
14	106782142	106812373	30232
15	20060037	20162107	102071
15	20391631	20432788	41158
15	20625560	20627720	2161
15	20627720	20842436	214717
15	20842436	20854682	12247
15	20961045	21195026	233982
15	28701377	28707903	6527
15	76882929	76895047	12119
15	82582226	82828932	246707
16	19945674	19965828	20155
16	22703316	22710350	7035
16	32032575	32038820	6246
16	32562206	32616142	53937
16	32858124	32932134	74011
16	33619839	33868650	248812
16	34457724	34753518	295795
16	35244693	35257236	12544
16	70843584	70888085	44502
16	76539209	76543476	4268
17	16605825	16747492	141668
17	20761265	20782500	21236
17	21511554	21529554	18001
17	21671572	21684745	13174
17	25310343	25335594	25252
17	34503811	34563482	59672
17	39425323	39433927	8605
17	43589414	43592848	3435
17	43654305	43658528	4224
17	44160833	44183227	22395
17	44211208	44238017	26810
17	44266920	44294046	27127
17	44362274	44363306	1033
17	44428797	44559473	130677
17	77493200	77524688	31489
18	14181839	14185082	3244
18	15204447	15410500	206054
18	44542083	44547529	5447
19	20499185	20711483	212299
19	27732642	27734476	1835
19	27842239	27884276	42038
19	34881716	34882534	819
19	52131917	52148349	16433
20	25732036	25762097	30062
20	26206497	26209527	3031
20	26209527	26260753	51227
21	11183807	11185547	1741
21	14340173	14363626	23454
22	16849441	16857809	8369
22	18657570	18683757	26188
22	22386089	23035766	649678
22	23035766	23180612	144847
22	23206975	23241792	34818
22	24271014	24290743	19730
22	24291681	24311686	20006
X	1022608	1133736	111129
X	9370571	9374931	4361
X	52100044	52253794	153751
X	61727554	61731468	3915
X	78922070	78925234	3165
X	152229468	152276582	47115
X	154790502	154797283	6782

## Sheet: 30x.4
Chr	Start	End	Length
1	815048	824429	9382
1	5730326	5735758	5433
1	72764420	72778904	14485
1	72807336	72811425	4090
1	149203506	149240636	37131
1	152755849	152769804	13956
1	187715033	187722291	7259
1	189704132	189781178	77047
1	224200199	224202064	1866
1	229811558	229820614	9057
1	248602467	248685262	82796
1	248685262	248797660	112399
2	34699507	34728209	28703
2	35976374	35992563	16190
2	37958264	38017932	59669
2	52748486	52784873	36388
2	79076804	79082468	5665
2	89429562	89443700	14139
2	89830528	89854946	24419
2	89885357	89886128	772
2	132796261	133003778	207518
2	133035473	133065255	29783
2	133099162	133109080	9919
2	146863011	146876329	13319
2	155818680	155829702	11023
2	194689654	194695383	5730
3	229387	234290	4904
3	65177609	65214682	37074
3	75779439	75789802	10364
3	75986040	75989244	3205
3	98899081	98902422	3342
3	129766910	129806673	39764
3	146385568	146390281	4714
3	162564725	162623808	59084
3	162719147	162722231	3085
4	3572874	3631911	59038
4	10210602	10234725	24124
4	34682036	34687645	5610
4	34776776	34791951	15176
4	34819462	34828520	9059
4	49653843	49659510	5668
4	69382303	69489995	107693
4	70120873	70231953	111081
4	161046875	161072224	25350
4	190663693	190676605	12913
4	190795892	190797752	1861
4	191027889	191031741	3853
5	21523576	21572528	48953
5	29424648	29433486	8839
5	57324013	57333278	9266
5	83949127	83955886	6760
5	104432302	104503538	71237
6	53928563	53934149	5587
6	55825410	55855862	30453
6	57207917	57248997	41081
6	67012564	67046176	33613
6	74614245	74620200	5956
6	78966836	79036604	69769
6	165722691	165731541	8851
7	31315436	31324007	8572
7	51594365	51598389	4025
7	57604772	57745961	141190
7	61743852	61749082	5231
7	61749082	61905422	156341
7	70421172	70425716	4545
7	141765078	141794909	29832
8	596271	599355	3085
8	2172577	2202664	30088
8	12231661	12242151	10491
8	24970817	24989325	18509
8	39230101	39251367	21267
8	39365099	39382966	17868
8	40775966	40779265	3300
8	42189439	42193904	4466
8	137160546	137163630	3085
9	22496286	22502615	6330
9	23359966	23375250	15285
9	71738361	71745294	6934
9	79770558	79775309	4752
9	101308841	101311154	2314
9	130890621	130896786	6166
9	140773064	140785538	12475
10	39023518	39153697	130180
10	42355443	42358789	3347
10	42358789	42364190	5402
10	47132141	47146792	14652
10	78254437	78260729	6293
10	114111822	114116180	4359
10	127614250	127616501	2252
11	29006819	29014921	8103
11	48337442	48387975	50534
11	50292525	50382430	89906
11	55356686	55453436	96751
11	104267959	104273070	5112
11	114419770	114427827	8058
12	11500585	11554121	53537
12	38010182	38014092	3911
12	38495283	38504076	8794
13	19638646	19651388	12743
13	51068994	51074787	5794
13	63602224	63625115	22892
13	63625115	63648636	23522
14	19000000	19041334	41335
14	19114216	19119160	4945
14	19391766	19516245	124480
14	20101910	20194921	93012
14	40613662	40617044	3383
14	73996678	74018891	22214
14	82498996	82504631	5636
14	106197923	106311579	113657
14	106793240	106812373	19134
15	20391631	20432788	41158
15	20625560	20627720	2161
15	20627720	20842436	214717
15	20842436	20856326	13891
15	21195026	21200727	5702
15	28701377	28707903	6527
15	76884601	76895047	10447
15	82582226	82828932	246707
16	15111105	15124201	13097
16	19944903	19965828	20926
16	22703316	22710350	7035
16	32562206	32616142	53937
16	32858124	32932134	74011
16	33619839	33868650	248812
16	34456177	34753518	297342
16	70882084	70887125	5042
16	76539209	76543476	4268
17	163893	165887	1995
17	16656329	16744403	88075
17	20758572	20782500	23929
17	21506622	21529554	22933
17	21671572	21690419	18848
17	25309262	25335594	26333
17	34503811	34564411	60601
17	39423775	39433927	10153
17	43589414	43592848	3435
17	43654305	43657757	3453
17	44168147	44183227	15081
17	44211208	44238017	26810
17	44266920	44294046	27127
17	44362274	44364900	2627
17	44364900	44559473	194574
17	77471311	77525459	54149
18	44542083	44547529	5447
18	47694959	47698062	3104
19	8342424	8347699	5276
19	8843379	8858624	15246
19	20501941	20711483	209543
19	27732642	27734476	1835
19	27842239	27885990	43752
19	48408853	48411244	2392
19	52131917	52147578	15662
20	25732807	25764042	31236
20	25764042	25822774	58733
20	26194509	26213801	19293
21	14340173	14363626	23454
22	16849441	16857809	8369
22	18657570	18683757	26188
22	22381141	23044508	663368
22	23044508	23180612	136105
22	23206975	23241792	34818
22	23241792	23245723	3932
22	24271865	24290743	18879
22	24291681	24311686	20006
22	37142914	37147108	4195
X	1035688	1133736	98049
X	9372896	9376189	3294
X	52094401	52253023	158623
X	61727554	61731468	3915
X	78922070	78925234	3165
X	152229468	152273409	43942
X	154791406	154797283	5878

## Sheet: 30x.5
Chr	Start	End	Length
1	812532	824429	11898
1	5733824	5734730	907
1	72764420	72778904	14485
1	72807336	72811425	4090
1	110185574	110190857	5284
1	149203506	149239373	35868
1	152761038	152769804	8767
1	187715804	187723062	7259
1	189704132	189783115	78984
1	224200199	224202064	1866
1	229812524	229820614	8091
1	248609382	248685262	75881
1	248685262	248797660	112399
2	34698736	34728209	29474
2	35968926	35992563	23638
2	37958264	38001438	43175
2	52750029	52784873	34845
2	79075158	79080920	5763
2	89429562	89443700	14139
2	89830528	89854946	24419
2	89885357	89888441	3085
2	132796261	133001581	205321
2	133035473	133065255	29783
2	133099162	133115088	15927
2	146863011	146876329	13319
2	180067000	180072537	5538
2	194689654	194695383	5730
3	226816	234290	7475
3	65177609	65214682	37074
3	75273003	75277807	4805
3	75780310	75789802	9493
3	98899081	98902422	3342
3	129748729	129806673	57945
3	146384797	146392667	7871
3	162564725	162622266	57542
3	162718376	162722231	3856
3	162766297	162770407	4111
4	3535312	3634224	98913
4	10210602	10233954	23353
4	34682953	34688416	5464
4	34780056	34791951	11896
4	34819462	34828520	9059
4	49650836	49659510	8675
4	69368563	69489995	121433
4	70134222	70231953	97732
4	161032844	161069140	36297
4	190663693	190676605	12913
4	190795892	190797752	1861
4	191027889	191031741	3853
5	21523576	21572528	48953
5	29424648	29433486	8839
5	57324013	57334820	10808
5	83949127	83955886	6760
5	104432302	104513512	81211
6	53926895	53934149	7255
6	55820615	55846878	26264
6	57210323	57248997	38675
6	61912679	61914946	2268
6	67008920	67045405	36486
6	74614245	74620200	5956
6	78966836	79035635	68800
6	165722691	165731541	8851
7	57604772	57740294	135523
7	61673173	61905422	232250
7	70421172	70425716	4545
7	141765078	141794909	29832
8	595467	599355	3889
8	2195492	2202664	7173
8	12231661	12242151	10491
8	24970817	24986892	16076
8	39230101	39251367	21267
8	39365099	39387022	21924
8	40774195	40779265	5071
8	42189439	42193904	4466
8	75363207	75366781	3575
8	137159775	137163630	3856
9	22496286	22502615	6330
9	71738361	71743238	4878
9	79769435	79775309	5875
9	130892910	130899884	6975
9	140773064	140785538	12475
10	38816423	38818096	1674
10	38869823	39153697	283875
10	42355443	42360151	4709
10	42361684	42364190	2507
10	42651054	42658298	7245
10	53203273	53211015	7743
10	78255208	78260729	5522
10	114111822	114116180	4359
11	29006819	29014921	8103
11	48340624	48385591	44968
11	50292525	50383255	90731
11	55360738	55453436	92699
11	81854097	81862224	8128
11	104267959	104273853	5895
11	114419770	114425167	5398
12	11500585	11554121	53537
12	34826347	34837066	10720
12	38493357	38502360	9004
13	51068994	51074787	5794
13	63621022	63648636	27615
14	19000000	19041334	41335
14	19113025	19119160	6136
14	19489541	19516245	26705
14	20101910	20107963	6054
14	40613662	40617044	3383
14	73996678	74018891	22214
14	82498996	82502857	3862
14	106189906	106311579	121674
14	106794362	106812373	18012
15	20060037	20086036	26000
15	20391631	20432788	41158
15	20625560	20627720	2161
15	20627720	20844809	217090
15	20844809	20856326	11518
15	21196568	21203395	6828
15	28701377	28707065	5689
15	76882929	76895047	12119
15	82582226	83214832	632607
16	19945674	19965828	20155
16	22703316	22710350	7035
16	32562206	32616142	53937
16	32858124	32932134	74011
16	33619839	33868650	248812
16	34466284	34753518	287235
16	76539209	76543476	4268
17	159991	165887	5897
17	16656329	16746721	90393
17	20761265	20782500	21236
17	21513026	21529554	16529
17	21671572	21679064	7493
17	25309262	25335594	26333
17	34503811	34563482	59672
17	39424546	39432230	7685
17	43589414	43592848	3435
17	43654305	43657757	3453
17	44168147	44183227	15081
17	44211208	44238017	26810
17	44266920	44294046	27127
17	44362274	44364900	2627
17	44364900	44565483	200584
17	77495585	77528543	32959
18	14181839	14185082	3244
18	15304416	15410500	106085
18	44542083	44547529	5447
19	8338166	8346494	8329
19	8846505	8853680	7176
19	20502785	20718196	215412
19	27732642	27734476	1835
19	27842239	27885990	43752
19	34880174	34883305	3132
19	48403987	48412062	8076
19	52131917	52148349	16433
19	55284850	55300155	15306
20	25732036	25762097	30062
20	25762097	25824261	62165
20	26194509	26209527	15019
20	52463861	52484336	20476
20	52641915	52657992	16078
21	11183807	11185547	1741
21	14340173	14363626	23454
22	16849441	16857809	8369
22	18657570	18683757	26188
22	22388402	23044508	656107
22	23044508	23180612	136105
22	23206975	23242563	35589
22	24274096	24290743	16648
22	24291681	24311686	20006
22	37142914	37147108	4195
X	1035688	1133736	98049
X	9372896	9373898	1003
X	52092019	52251469	159451
X	61727554	61731468	3915
X	78922070	78925234	3165
X	152229468	152273409	43942
X	154793428	154797283	3856

## Sheet: 40x
Chr	Start	End	Length
1	5726142	5732173	6032
1	5732173	5735219	3047
1	72766254	72778827	12574
1	72807096	72811551	4456
1	94288588	94291204	2617
1	110186822	110191102	4281
1	121351329	121353020	1692
1	147706567	147712372	5806
1	149195497	149240005	44509
1	152760774	152770104	9331
1	187716023	187722372	6350
1	189704171	189781943	77773
1	229812071	229820663	8593
1	248602871	248686656	83786
1	248686656	248796156	109501
2	34698631	34729301	30671
2	35976668	35991518	14851
2	37957841	38022088	64248
2	52748462	52785029	36568
2	79075509	79080698	5190
2	89070781	89081524	10744
2	89429862	89443733	13872
2	89831159	89849634	18476
2	89852434	89853085	652
2	89853085	89855275	2191
2	89885498	89888513	3016
2	127674605	127677017	2413
2	132799901	133002790	202890
2	133038301	133065252	26952
2	133098983	133114809	15827
2	146862854	146876332	13479
2	180067138	180076675	9538
2	194689396	194695983	6588
3	229288	234403	5116
3	65182799	65214763	31965
3	75270673	75275854	5182
3	75780949	75793266	12318
3	75793869	75799545	5677
3	98408579	98414580	6002
3	129749734	129802250	52517
3	146385397	146390308	4912
3	162564469	162626336	61868
3	162713268	162721748	8481
3	162765774	162768986	3213
4	3568536	3631974	63439
4	10210560	10234299	23740
4	34681775	34688017	6243
4	34782699	34792359	9661
4	34819719	34828821	9103
4	49654240	49658571	4332
4	69383533	69490347	106815
4	70133372	70231638	98267
4	80273461	80274783	1323
4	116166274	116173546	7273
4	161047352	161068825	21474
4	163393806	163396250	2445
4	190470892	190473388	2497
4	190662568	190677455	14888
4	190796132	190801896	5765
4	191027762	191032638	4877
5	20831884	20834659	2776
5	21523141	21572702	49562
5	29424007	29431800	7794
5	57323709	57334205	10497
5	83948380	83956300	7921
5	104431537	104509658	78122
5	135111871	135120638	8768
5	175346581	175350587	4007
6	257466	259389	1924
6	53928758	53934438	5681
6	55825458	55846611	21154
6	57208163	57248850	40688
6	67008530	67049297	40768
6	74613403	74621712	8310
6	78966884	79036844	69961
6	165721488	165731505	10018
7	31315616	31323560	7945
7	51593498	51598812	5315
7	56557978	56562829	4852
7	57601277	57740422	139146
7	61663340	61756651	93312
7	61756651	61905350	148700
7	64719156	64722108	2953
7	70421085	70425999	4915
7	141765138	141794247	29110
7	148073436	148075855	2420
8	596007	599022	3016
8	2195773	2203162	7390
8	12233093	12246129	13037
8	24967979	24988821	20843
8	39229890	39251869	21980
8	39365114	39384109	18996
8	40774812	40779262	4451
8	42189565	42193793	4229
8	75362670	75366778	4109
8	137160258	137164580	4323
9	22496466	22502591	6126
9	23360265	23377293	17029
9	69785811	69787262	1452
9	71732060	71743274	11215
9	79770155	79775933	5779
9	104714559	104723292	8734
9	130892820	130898282	5463
9	140777078	140785055	7978
10	38816451	38818415	1965
10	38869084	39154866	285783
10	42355639	42357546	1908
10	42407018	42408415	1398
10	42608406	42661386	52981
10	47132558	47146597	14040
10	71280422	71290613	10192
10	78255388	78260945	5558
10	114111939	114116663	4725
10	127575484	127576701	1218
11	29007251	29012307	5057
11	48340543	48394876	54334
11	50066738	50122764	56027
11	50299931	50383778	83848
11	55357600	55452970	95371
11	104267680	104272989	5310
11	114419692	114424516	4825
12	11502957	11554286	51330
12	34834474	34836109	1636
12	38004717	38007764	3048
12	38010458	38017174	6717
13	19639773	19654665	14893
13	51069312	51074524	5213
13	63602623	63623419	20797
13	63624863	63645309	20447
13	72475844	72480150	4307
14	19000000	19044256	44257
14	19113216	19120071	6856
14	19367965	19516339	148375
14	40609499	40617329	7831
14	73997219	74023791	26573
14	82499140	82503367	4228
14	106176121	106311774	135654
14	106790315	106813051	22737
15	20389108	20432081	42974
15	20624832	20627207	2376
15	20843592	20855788	12197
15	20963542	21202627	239086
15	76882710	76895739	13030
15	77330577	77332402	1826
15	82580538	82829040	248503
16	19945221	19974242	29022
16	22702946	22709885	6940
16	32562212	32616319	54108
16	32857957	32932025	74069
16	33619764	33840794	221031
16	34465344	34754711	289368
16	35246813	35257647	10835
16	76538768	76544004	5237
17	164406	165236	831
17	16656311	16745072	88762
17	18321542	18387417	65876
17	21506622	21529545	22924
17	21671329	21684616	13288
17	34503294	34563547	60254
17	39417999	39431843	13845
17	43589549	43592243	2695
17	43653538	43657757	4220
17	44166743	44183185	16443
17	44211001	44238029	27029
17	44266764	44294310	27547
17	44362525	44365161	2637
17	44431642	44566435	134794
17	77486390	77528528	42139
18	14181812	14185869	4058
18	44543040	44547913	4874
18	47694845	47697879	3035
19	8338011	8348033	10023
19	8852039	8853848	1810
19	12692212	12698953	6742
19	20502321	20714945	212625
19	24595620	24596415	796
19	27733530	27736953	3424
19	27842038	27887843	45806
19	36760304	36761063	760
19	52125143	52149068	23926
19	54726944	54743111	16168
20	25732684	25764555	31872
20	25766039	25824702	58664
20	26118667	26148891	30225
20	26199621	26209032	9412
21	11183639	11185661	2023
21	14339051	14365314	26264
22	16848786	16857668	8883
22	18656344	18683403	27060
22	20306707	20488195	181489
22	22387601	23043233	655633
22	23043233	23180861	137629
22	23207056	23243757	36702
22	24269999	24288031	18033
22	24288031	24311491	23461
22	37143256	37147895	4640
X	1029531	1132986	103456
X	52100095	52250963	150869
X	58563982	58565551	1570
X	78921630	78925334	3705
X	134854151	134861370	7220
X	152222241	152276737	54497
X	154793057	154797289	4233

## Sheet: 50x
Chr	Start	End	Length
1	806664	824629	17966
1	5731730	5732790	1061
1	35102245	35110288	8044
1	72765801	72778928	13128
1	72807083	72812317	5235
1	94288047	94290821	2775
1	110185272	110190931	5660
1	121351180	121352491	1312
1	147389430	147712255	322826
1	152760762	152770047	9286
1	187715887	187722206	6320
1	189703945	189783338	79394
1	194451092	194453168	2077
1	229811693	229820539	8847
1	248607029	248686925	79897
1	248686925	248811788	124864
2	34698469	34728228	29760
2	35970476	35991507	21032
2	37958262	38022503	64242
2	52748195	52785200	37006
2	79075298	79081163	5866
2	89072436	89073871	1436
2	89425067	89444579	19513
2	89830893	89855193	24301
2	89885313	89888313	3001
2	97732335	97733846	1512
2	126442780	126451424	8645
2	127674812	127677312	2501
2	133035539	133065451	29913
2	133099033	133108704	9672
2	146862554	146876766	14213
2	155817782	155827510	9729
2	180066732	180074265	7534
2	194689633	194695465	5833
3	227971	234006	6036
3	65187596	65212011	24416
3	75270790	75276673	5884
3	75779674	75793344	13671
3	75793344	75799957	6614
3	75982227	75991456	9230
3	98399735	98414340	14606
3	98896256	98902347	6092
3	129750299	129806331	56033
3	146384840	146389927	5088
3	162564322	162625404	61083
3	162713843	162721881	8039
3	162761777	162768997	7221
4	3534401	3632137	97737
4	10210718	10233940	23223
4	34683404	34685970	2567
4	34782061	34792317	10257
4	34819558	34828727	9170
4	49637097	49657812	20716
4	68264048	68264570	523
4	69372145	69490845	118701
4	70129750	70229439	99690
4	116166377	116175101	8725
4	161031710	161069481	37772
4	163392476	163396256	3781
4	190197543	190198945	1403
4	190470134	190473718	3585
4	190663943	190684103	20161
4	190796398	190797680	1283
4	191027939	191032781	4843
5	20832038	20834314	2277
5	21449718	21451796	2079
5	21451796	21572869	121074
5	29424311	29433297	8987
5	57323218	57333463	10246
5	83947891	83954575	6685
5	104431977	104505451	73475
5	135109314	135120703	11390
6	257606	259731	2126
6	23742599	23745607	3009
6	53928842	53936095	7254
6	55825462	55844613	19152
6	57197544	57248876	51333
6	61912587	61914697	2111
6	67010887	67047741	36855
6	74614116	74621590	7475
6	78967052	79036782	69731
6	165724604	165731883	7280
7	31315448	31318816	3369
7	51594350	51598702	4353
7	56557250	56562396	5147
7	57601617	57739787	138171
7	61054702	61056121	1420
7	61663153	61744623	81471
7	61744623	61748566	3944
7	61748566	61787593	39028
7	61787593	61799475	11883
7	61800727	61905277	104551
7	61989709	61990431	723
7	64714011	64722478	8468
7	70419977	70426197	6221
7	141765590	141792014	26425
7	142454770	142484576	29807
7	148072499	148075953	3455
8	594307	599840	5534
8	2179782	2202887	23106
8	12231711	12246133	14423
8	24970910	24988454	17545
8	39230392	39251547	21156
8	39365237	39385650	20414
8	40774549	40779379	4831
8	42190946	42194187	3242
8	43095847	43097104	1258
8	47525464	47550414	24951
8	75362625	75366615	3991
8	112294133	112296936	2804
8	137160077	137166323	6247
8	144699864	144714325	14462
9	22496601	22502691	6091
9	23359587	23377551	17965
9	47212057	47212962	906
9	69785418	69787269	1852
9	71732371	71742932	10562
9	79770106	79776067	5962
9	101308961	101312070	3110
9	104714669	104721960	7292
9	130892208	130898637	6430
9	140773379	140785517	12139
10	38815872	38817496	1625
10	38869153	38885187	16035
10	39080026	39152435	72410
10	42356510	42362413	5904
10	42407147	42409689	2543
10	42600993	42602663	1671
10	42645299	42661355	16057
10	47132516	47146789	14274
10	53202207	53214132	11926
10	71280427	71291288	10862
10	78254542	78260665	6124
10	114111897	114116400	4504
10	127575499	127576510	1012
11	29006864	29014756	7893
11	48340226	48388756	48531
11	50069526	50124436	54911
11	50301137	50382470	81334
11	55360220	55453102	92883
11	56462964	56474547	11584
11	81856129	81863541	7413
11	104266481	104272966	6486
11	114419846	114422846	3001
12	11503488	11556328	52841
12	34831636	34835770	4135
12	38012920	38015111	2192
12	80154836	80161467	6632
13	19643090	19651275	8186
13	51069058	51074958	5901
13	63602336	63623630	21295
13	63624868	63646018	21151
13	72475455	72480552	5098
14	19000000	19044224	44225
14	19113040	19120259	7220
14	19375482	19447111	71630
14	19496839	19514018	17180
14	19514018	19516002	1985
14	40609806	40617209	7404
14	73997144	74019327	22184
14	82499042	82503048	4007
14	106175816	106312013	136198
14	106787908	106811829	23922
15	20392711	20432803	40093
15	20625208	20627260	2053
15	20845035	20856248	11214
15	28701277	28966995	265719
15	76883148	76895248	12101
15	77329740	77332256	2517
15	82579032	82829386	250355
16	15049333	15052732	3400
16	15111060	15120410	9351
16	19947263	19966352	19090
16	22703031	22710440	7410
16	32561958	32616134	54177
16	32858066	32981077	123012
16	33619654	33842080	222427
16	34465620	34755035	289416
16	35245971	35250288	4318
16	70881716	70888557	6842
16	76539047	76543959	4913
17	164113	164653	541
17	16656241	16745215	88975
17	18324467	18383116	58650
17	21508705	21529511	20807
17	21671806	21685230	13425
17	22244639	22245779	1141
17	25308133	25333784	25652
17	34503517	34566472	62956
17	39421885	39431622	9738
17	43589908	43592188	2281
17	43645678	43658550	12873
17	44166143	44183101	16959
17	44210836	44238244	27409
17	44266876	44294542	27667
17	44362004	44365329	3326
17	44430447	44566265	135819
17	62916878	62917899	1022
17	77493582	77528501	34920
18	14182141	14185551	3411
18	15403960	15405345	1386
18	18513377	18513896	520
18	47694967	47697986	3020
18	54946711	54948711	2001
19	8337854	8350958	13105
19	8847097	8854753	7657
19	12692319	12698446	6128
19	15046400	15049494	3095
19	20499635	20716235	216601
19	27732112	27733269	1158
19	27833425	27886334	52910
19	27961010	27962823	1814
19	34881943	34882444	502
19	48407092	48411752	4661
19	52129798	52148601	18804
19	54726868	54740867	14000
20	25731805	25761714	29910
20	25822643	25831575	8933
20	26119483	26148936	29454
20	26196341	26208619	12279
20	47130883	47132616	1734
20	52465059	52484072	19014
20	52484572	52485290	719
20	52644703	52658131	13429
21	11183536	11185749	2214
21	14338491	14367652	29162
22	16848076	16856013	7938
22	18657941	18682673	24733
22	22385753	23043052	657300
22	23043052	23180655	137604
22	23206744	23243974	37231
22	24273826	24289101	15276
22	24289101	24308747	19647
22	37142944	37148024	5081
X	75257	79773	4517
X	927003	937910	10908
X	1027425	1133495	106071
X	9372209	9373209	1001
X	52103064	52250724	147661
X	61726743	61727390	648
X	78921849	78925435	3587
X	114959675	114961675	2001
X	144422152	144424321	2170
X	152219618	152275452	55835
X	154789823	154797436	7614
