# Supplementary material for: Comprehensively benchmarking applications for detecting copy number variation
Source: PLoS Comput Biol. 2019 May 28;15(5):e1007069. doi: 10.1371/journal.pcbi.1007069 (PMC6555534; doi:10.1371/journal.pcbi.1007069)
Supplement: S3 File — (XLSX) [file pcbi.1007069.s006.xlsx]

## Sheet: 5x
#Detected CNVs using cn.MOPS
Chr	Start	End	Length
1	1	275000	275000
1	275001	525000	250000
1	3850001	3975000	125000
1	13225001	13325000	100000
1	13400001	13700000	300000
1	17125001	17200000	75000
1	29900001	30025000	125000
1	103800001	104000000	200000
1	104175001	104250000	75000
1	120950001	121075000	125000
1	121500001	142525000	21025000
1	142525001	142975000	450000
1	142975001	143100000	125000
1	143100001	143550000	450000
1	143550001	143850000	300000
1	144100001	144300000	200000
1	144700001	144825000	125000
1	144825001	145850000	1025000
1	145850001	145975000	125000
1	146025001	146300000	275000
1	147425001	147500000	75000
1	147600001	147700000	100000
1	148025001	148175000	150000
1	148275001	148500000	225000
1	205925001	206075000	150000
1	206350001	206475000	125000
1	248725001	248825000	100000
1	248925001	249050000	125000
2	5025001	5100000	75000
2	89625001	89825000	200000
2	90500001	91575000	1075000
2	91825001	91925000	100000
2	92350001	95325000	2975000
2	98025001	98125000	100000
2	110125001	110250000	125000
2	110550001	110725000	175000
2	111150001	111350000	200000
2	131275001	131375000	100000
2	149675001	149800000	125000
3	66175001	66250000	75000
3	75800001	75875000	75000
3	90525001	93500000	2975000
3	162550001	162625000	75000
3	197875001	198022430	147430
4	950001	1050000	100000
4	1750001	1825000	75000
4	49175001	49325000	150000
4	49325001	49475000	150000
4	49675001	52650000	2975000
4	59725001	59800000	75000
4	69375001	69475000	100000
4	70125001	70225000	100000
4	75400001	75475000	75000
4	190475001	190675000	200000
4	190800001	190975000	175000
4	190975001	191154276	179276
5	46425001	49400000	2975000
5	68950001	69050000	100000
5	69050001	69150000	100000
5	69150001	69275000	125000
5	69275001	69675000	400000
5	69675001	69775000	100000
5	69850001	69925000	75000
5	70000001	70075000	75000
5	70500001	70575000	75000
5	180750001	180915260	165260
6	1	150000	150000
6	31950001	32050000	100000
6	57200001	57575000	375000
6	58800001	61900000	3100000
6	62100001	62175000	75000
6	95700001	95825000	125000
6	157575001	157675000	100000
6	167925001	168025000	100000
7	58075001	61050000	2975000
7	61725001	61850000	125000
7	62775001	62875000	100000
7	72525001	72600000	75000
7	74600001	74875000	275000
7	130175001	130250000	75000
7	142050001	142125000	75000
7	154250001	154350000	100000
8	7475001	7600000	125000
8	12175001	12250000	75000
8	43850001	46825000	2975000
8	86575001	86725000	150000
8	142725001	142825000	100000
8	145300001	145500000	200000
9	39200001	39350000	150000
9	39650001	39750000	100000
9	39850001	40025000	175000
9	40200001	40275000	75000
9	40950001	41025000	75000
9	41100001	41200000	100000
9	41300001	41675000	375000
9	42625001	42825000	200000
9	43200001	43300000	100000
9	43950001	44050000	100000
9	44625001	44725000	100000
9	44925001	45000000	75000
9	45175001	45350000	175000
9	45800001	45875000	75000
9	45875001	46200000	325000
9	46200001	46275000	75000
9	46450001	46550000	100000
9	46550001	47050000	500000
9	47050001	47175000	125000
9	47225001	65500000	18275000
9	65650001	65750000	100000
9	66150001	66250000	100000
9	66350001	66450000	100000
9	67100001	67200000	100000
9	67375001	67500000	125000
9	67550001	67625000	75000
9	68000001	68125000	125000
9	68525001	68650000	125000
9	68850001	68975000	125000
9	70225001	70475000	250000
9	70475001	70750000	275000
9	70750001	70825000	75000
9	92325001	92425000	100000
9	92550001	92675000	125000
9	133075001	133225000	150000
9	141125001	141213431	88431
10	39175001	42350000	3175000
10	46375001	46575000	200000
10	46575001	46700000	125000
10	46700001	46900000	200000
10	47150001	47250000	100000
10	47450001	47525000	75000
10	47775001	47900000	125000
10	48050001	48300000	250000
10	49000001	49200000	200000
10	128625001	128750000	125000
11	1	125000	125000
11	48800001	48900000	100000
11	50800001	51075000	275000
11	51600001	54675000	3075000
11	69700001	69800000	100000
11	96300001	96425000	125000
11	134925001	135006516	81516
12	1	125000	125000
12	9650001	9725000	75000
12	34875001	37850000	2975000
12	109325001	109425000	100000
12	132725001	132825000	100000
13	1	19000000	19000000
13	86775001	86900000	125000
13	112375001	112500000	125000
13	114325001	114425000	100000
13	114625001	114725000	100000
14	1	19000000	19000000
14	106250001	106325000	75000
15	1	20000000	20000000
15	21400001	21875000	475000
15	22175001	22275000	100000
15	82700001	82925000	225000
15	83075001	83150000	75000
16	32675001	32800000	125000
16	33125001	33225000	100000
16	34025001	34150000	125000
16	35300001	46375000	11075000
17	300001	375000	75000
17	19050001	19150000	100000
17	21575001	21675000	100000
17	22275001	25250000	2975000
17	34500001	34725000	225000
17	44450001	44550000	100000
17	77525001	77625000	100000
18	15425001	18500000	3075000
18	52075001	52200000	125000
18	78000001	78077248	77248
19	20525001	20625000	100000
19	24625001	27725000	3100000
20	25775001	25850000	75000
20	26325001	29400000	3075000
20	29675001	29800000	125000
20	62950001	63025520	75520
21	1	9400000	9400000
21	10225001	10350000	125000
21	10350001	11200000	850000
21	11200001	14325000	3125000
22	1	16050000	16050000
22	16700001	16825000	125000
22	20525001	20600000	75000
22	23050001	23225000	175000
22	51225001	51304566	79566
X	1	150000	150000
X	1050001	1175000	125000
X	7600001	7675000	75000
X	49250001	49350000	100000
X	52125001	52550000	425000
X	58575001	61675000	3100000
X	62350001	62450000	100000
X	70925001	71025000	100000
X	120025001	120100000	75000
X	152275001	152400000	125000
Y	1	2900000	2900000
Y	2900001	4050000	1150000
Y	4050001	4200000	150000
Y	6125001	6400000	275000
Y	6400001	6625000	225000
Y	6625001	6725000	100000
Y	6775001	7000000	225000
Y	7000001	7200000	200000
Y	7200001	8700000	1500000
Y	8700001	8850000	150000
Y	8850001	8950000	100000
Y	8950001	9050000	100000
Y	9050001	9400000	350000
Y	9400001	9475000	75000
Y	9475001	9900000	425000
Y	10125001	13100000	2975000
Y	14125001	14225000	100000
Y	14225001	14700000	475000
Y	14700001	15050000	350000
Y	15050001	15375000	325000
Y	15375001	15525000	150000
Y	15525001	15700000	175000
Y	15700001	15800000	100000
Y	15800001	16100000	300000
Y	16100001	16800000	700000
Y	16800001	16900000	100000
Y	16900001	17000000	100000
Y	17000001	17075000	75000
Y	17075001	17200000	125000
Y	17200001	17325000	125000
Y	17325001	17500000	175000
Y	17550001	17725000	175000
Y	17725001	17850000	125000
Y	17850001	17975000	125000
Y	18050001	18975000	925000
Y	18975001	19400000	425000
Y	19400001	19500000	100000
Y	19575001	21150000	1575000
Y	21150001	21275000	125000
Y	21275001	21500000	225000
Y	21500001	21650000	150000
Y	21650001	21900000	250000
Y	21900001	22025000	125000
Y	22025001	22150000	125000
Y	22200001	22500000	300000
Y	22500001	22650000	150000
Y	22650001	22950000	300000
Y	22950001	23175000	225000
Y	23175001	24350000	1175000
Y	24350001	24500000	150000
Y	24500001	28450000	3950000
Y	28625001	28725000	100000
Y	28825001	58800000	29975000
Y	59050001	59373566	323566

## Sheet: 10x
Chr	Start	End	Length
1	350001	550000	200000
1	2375001	2500000	125000
1	13400001	13700000	300000
1	16875001	16975000	100000
1	25600001	25675000	75000
1	104150001	104300000	150000
1	121400001	121475000	75000
1	142550001	142725000	175000
1	142775001	142975000	200000
1	143125001	143300000	175000
1	143400001	143525000	125000
1	143625001	143725000	100000
1	144850001	145125000	275000
1	145125001	145225000	100000
1	145225001	145300000	75000
1	145925001	146125000	200000
1	147425001	147500000	75000
1	147600001	147700000	100000
1	148300001	148375000	75000
1	148825001	148950000	125000
2	88200001	88300000	100000
2	89200001	89325000	125000
2	89425001	89525000	100000
2	90475001	90550000	75000
2	91725001	91925000	200000
2	96250001	96325000	75000
2	97800001	97900000	100000
2	98025001	98125000	100000
2	110650001	110725000	75000
2	111150001	111225000	75000
2	132750001	132850000	100000
2	133050001	133125000	75000
3	75800001	75875000	75000
3	90300001	90500000	200000
3	129700001	129800000	100000
3	162550001	162625000	75000
4	950001	1050000	100000
4	1550001	1625000	75000
4	49175001	49300000	125000
4	49525001	49625000	100000
4	69375001	69475000	100000
4	70125001	70225000	100000
4	75400001	75475000	75000
4	190150001	190225000	75000
4	190475001	190675000	200000
4	190800001	190975000	175000
5	21475001	21575000	100000
5	46300001	46400000	100000
5	49450001	49550000	100000
5	69125001	69275000	150000
5	70025001	70150000	125000
5	180750001	180915260	165260
6	275001	375000	100000
6	57325001	57575000	250000
7	1450001	1550000	100000
7	56925001	57000000	75000
7	57525001	57600000	75000
7	57925001	58050000	125000
7	61725001	61900000	175000
7	62800001	62875000	75000
7	63100001	63175000	75000
7	74275001	74375000	100000
7	74625001	74850000	225000
7	76575001	76650000	75000
8	12175001	12250000	75000
8	12400001	12500000	100000
8	39250001	39375000	125000
8	142725001	142825000	100000
8	144650001	144725000	75000
8	144975001	145050000	75000
8	145275001	145350000	75000
8	145425001	145775000	350000
9	39200001	39350000	150000
9	39650001	39750000	100000
9	39850001	39950000	100000
9	41450001	41675000	225000
9	42025001	42125000	100000
9	43975001	44050000	75000
9	45800001	45875000	75000
9	46075001	46175000	100000
9	47000001	47075000	75000
9	47225001	47325000	100000
9	68450001	68525000	75000
9	69775001	69850000	75000
10	46475001	46575000	100000
10	46575001	46700000	125000
10	46700001	46875000	175000
10	47150001	47225000	75000
10	48050001	48275000	225000
10	135000001	135100000	100000
11	375001	450000	75000
11	775001	900000	125000
11	48800001	48975000	175000
11	50650001	50775000	125000
11	54900001	55000000	100000
12	37975001	38150000	175000
12	133050001	133150000	100000
14	105600001	105725000	125000
14	106250001	106325000	75000
14	106425001	106675000	250000
15	20000001	20150000	150000
15	20200001	20275000	75000
15	82725001	82825000	100000
15	83075001	83200000	125000
16	675001	775000	100000
16	18475001	18575000	100000
16	18675001	18775000	100000
16	22600001	22725000	125000
16	32325001	32675000	350000
16	32675001	32800000	125000
16	33125001	33275000	150000
16	33275001	33425000	150000
16	33425001	33625000	200000
16	46450001	46525000	75000
16	70900001	71175000	275000
16	88500001	88600000	100000
17	19050001	19150000	100000
17	21200001	21350000	150000
17	21500001	21575000	75000
17	44150001	44250000	100000
17	44250001	44450000	200000
17	44450001	44625000	175000
18	15150001	15250000	100000
19	550001	650000	100000
19	20100001	20175000	75000
19	20550001	20675000	125000
19	24500001	24625000	125000
19	27750001	27950000	200000
19	28025001	28125000	100000
19	28275001	28350000	75000
20	25750001	25850000	100000
20	25850001	25950000	100000
20	25950001	26050000	100000
20	26050001	26275000	225000
20	29425001	29525000	100000
20	61025001	61100000	75000
21	9425001	9600000	175000
21	9650001	9750000	100000
21	9750001	9850000	100000
21	9850001	10200000	350000
21	10375001	10700000	325000
21	10850001	11000000	150000
21	14325001	14450000	125000
22	16450001	16525000	75000
22	16850001	16950000	100000
22	20650001	20725000	75000
22	22675001	23225000	550000
X	1075001	1150000	75000
X	52475001	52550000	75000
X	61750001	61925000	175000
X	62375001	62450000	75000
X	70925001	71000000	75000
X	143175001	143250000	75000
X	152325001	152475000	150000
Y	1	2750000	2750000
Y	2750001	6125000	3375000
Y	6125001	6375000	250000
Y	6775001	7000000	225000
Y	7000001	7200000	200000
Y	7200001	7525000	325000
Y	7525001	7725000	200000
Y	7725001	7850000	125000
Y	7850001	8850000	1000000
Y	8850001	8950000	100000
Y	8950001	9050000	100000
Y	9050001	9400000	350000
Y	9475001	9775000	300000
Y	10125001	13100000	2975000
Y	14125001	14225000	100000
Y	14225001	14800000	575000
Y	14800001	14950000	150000
Y	14950001	15375000	425000
Y	15375001	15525000	150000
Y	15525001	15700000	175000
Y	15700001	15800000	100000
Y	16100001	16600000	500000
Y	16675001	17000000	325000
Y	17000001	17100000	100000
Y	17100001	17200000	100000
Y	17350001	17725000	375000
Y	17725001	17850000	125000
Y	17850001	17925000	75000
Y	17925001	18050000	125000
Y	18050001	18675000	625000
Y	18675001	18775000	100000
Y	18775001	18975000	200000
Y	18975001	19575000	600000
Y	19575001	21125000	1550000
Y	21125001	21300000	175000
Y	21300001	21475000	175000
Y	21475001	21650000	175000
Y	21650001	21825000	175000
Y	21825001	22025000	200000
Y	22025001	22125000	100000
Y	22125001	22200000	75000
Y	22200001	22500000	300000
Y	22500001	22850000	350000
Y	22850001	22950000	100000
Y	22950001	23225000	275000
Y	23225001	23325000	100000
Y	23375001	24350000	975000
Y	24500001	28450000	3950000
Y	28625001	28725000	100000
Y	28825001	58800000	29975000
Y	59050001	59373566	323566

## Sheet: 20x
Chr	Start	End	Length
1	13400001	13700000	300000
1	16850001	16975000	125000
1	120825001	120900000	75000
1	121400001	121475000	75000
1	142550001	142725000	175000
1	142775001	142950000	175000
1	143175001	143275000	100000
1	143450001	143525000	75000
1	144850001	144925000	75000
1	144925001	145000000	75000
1	145000001	145100000	100000
1	145200001	145300000	100000
1	146025001	146125000	100000
1	147425001	147500000	75000
1	148875001	148950000	75000
2	89200001	89325000	125000
2	89425001	89525000	100000
2	98025001	98125000	100000
2	133050001	133125000	75000
3	129725001	129800000	75000
3	162550001	162625000	75000
4	950001	1050000	100000
4	69375001	69450000	75000
4	70125001	70225000	100000
4	190150001	190225000	75000
4	190475001	190650000	175000
4	190800001	190925000	125000
5	46300001	46400000	100000
5	69125001	69275000	150000
6	57325001	57575000	250000
7	57525001	57675000	150000
7	57925001	58025000	100000
7	62800001	62875000	75000
7	63100001	63175000	75000
7	74275001	74375000	100000
7	76575001	76650000	75000
8	12400001	12475000	75000
8	39250001	39375000	125000
8	142750001	142825000	75000
8	144650001	144725000	75000
8	145275001	145350000	75000
8	145425001	145500000	75000
9	39200001	39350000	150000
9	39850001	39950000	100000
9	41450001	41675000	225000
9	42025001	42125000	100000
9	43975001	44050000	75000
9	47000001	47075000	75000
9	68450001	68525000	75000
10	46475001	46575000	100000
10	48050001	48275000	225000
11	375001	450000	75000
11	48800001	48975000	175000
11	50650001	50750000	100000
12	37975001	38150000	175000
14	106425001	106675000	250000
15	20200001	20275000	75000
15	83100001	83200000	100000
16	675001	775000	100000
16	18675001	18775000	100000
16	22625001	22725000	100000
16	32325001	32675000	350000
16	32675001	32775000	100000
16	33350001	33625000	275000
16	35200001	35300000	100000
16	70900001	71100000	200000
17	19050001	19125000	75000
17	21300001	21375000	75000
17	21500001	21575000	75000
17	44250001	44325000	75000
17	44450001	44625000	175000
19	24500001	24625000	125000
19	27750001	27850000	100000
20	25750001	25850000	100000
20	25850001	25950000	100000
20	25950001	26050000	100000
20	26175001	26275000	100000
21	9650001	9750000	100000
21	9850001	10000000	150000
21	10375001	10700000	325000
21	10850001	10975000	125000
22	20650001	20725000	75000
X	62375001	62450000	75000
X	70925001	71000000	75000
X	143175001	143250000	75000
Y	1	2750000	2750000
Y	2750001	6125000	3375000
Y	6125001	6375000	250000
Y	6775001	7000000	225000
Y	7000001	7400000	400000
Y	7400001	7525000	125000
Y	7525001	7725000	200000
Y	7725001	7850000	125000
Y	7850001	8050000	200000
Y	8050001	8150000	100000
Y	8150001	8325000	175000
Y	8325001	8650000	325000
Y	8650001	9100000	450000
Y	9100001	9400000	300000
Y	9475001	9775000	300000
Y	10125001	13100000	2975000
Y	14175001	14300000	125000
Y	14725001	14950000	225000
Y	14950001	15375000	425000
Y	15375001	15475000	100000
Y	15475001	15700000	225000
Y	15700001	15800000	100000
Y	16100001	16375000	275000
Y	16375001	16525000	150000
Y	16525001	16600000	75000
Y	16600001	17075000	475000
Y	17075001	17175000	100000
Y	17175001	17350000	175000
Y	17350001	17450000	100000
Y	17450001	17550000	100000
Y	17550001	17725000	175000
Y	17725001	18050000	325000
Y	18050001	18625000	575000
Y	18625001	19575000	950000
Y	19575001	21125000	1550000
Y	21125001	21250000	125000
Y	21250001	21375000	125000
Y	21375001	21675000	300000
Y	21675001	21800000	125000
Y	21800001	22025000	225000
Y	22025001	22600000	575000
Y	22850001	22950000	100000
Y	22950001	23375000	425000
Y	23375001	23475000	100000
Y	23525001	24350000	825000
Y	24500001	27425000	2925000
Y	27425001	27550000	125000
Y	27550001	28450000	900000
Y	28825001	58800000	29975000
Y	59050001	59373566	323566

## Sheet: 30x.1
Chr	Start	End	Length
1	1225001	1300000	75000
1	13400001	13700000	300000
1	16850001	16950000	100000
1	121400001	121475000	75000
1	142550001	142650000	100000
1	142775001	142950000	175000
1	143125001	143200000	75000
1	145000001	145100000	100000
1	145225001	145300000	75000
1	146200001	146275000	75000
1	147425001	147500000	75000
2	89200001	89325000	125000
2	97800001	97875000	75000
2	98025001	98125000	100000
2	133050001	133125000	75000
3	90375001	90475000	100000
3	162550001	162625000	75000
4	69375001	69450000	75000
4	70125001	70225000	100000
4	190150001	190250000	100000
4	190475001	190650000	175000
4	190800001	190925000	125000
5	46300001	46400000	100000
5	69125001	69275000	150000
6	57225001	57625000	400000
7	1475001	1550000	75000
7	57925001	58025000	100000
7	62800001	62875000	75000
7	63100001	63175000	75000
7	74275001	74375000	100000
7	76575001	76650000	75000
8	12400001	12475000	75000
8	39250001	39375000	125000
8	142750001	142825000	75000
8	145425001	145500000	75000
9	39225001	39350000	125000
9	39700001	39775000	75000
9	39850001	39950000	100000
9	40525001	40600000	75000
9	41450001	41675000	225000
9	42025001	42125000	100000
9	43700001	43800000	100000
9	43975001	44050000	75000
9	47000001	47075000	75000
9	67825001	67925000	100000
9	68450001	68525000	75000
9	69200001	69275000	75000
10	46475001	46575000	100000
10	48175001	48275000	100000
11	48800001	48875000	75000
11	50650001	50750000	100000
12	37975001	38150000	175000
15	20200001	20275000	75000
16	18500001	18575000	75000
16	22625001	22725000	100000
16	32325001	32675000	350000
16	32675001	32775000	100000
16	33350001	33475000	125000
16	35200001	35300000	100000
16	70900001	70975000	75000
16	71025001	71100000	75000
17	21300001	21375000	75000
17	21500001	21575000	75000
17	44250001	44325000	75000
17	44450001	44625000	175000
19	27750001	27900000	150000
19	28300001	28375000	75000
20	25750001	25850000	100000
20	25850001	25950000	100000
20	25950001	26050000	100000
20	26200001	26275000	75000
21	9650001	9750000	100000
21	9850001	9950000	100000
21	10100001	10200000	100000
21	10375001	10450000	75000
21	10575001	10650000	75000
21	10850001	10975000	125000
X	70925001	71000000	75000
Y	1	2750000	2750000
Y	2750001	6150000	3400000
Y	6150001	6350000	200000
Y	6850001	6975000	125000
Y	6975001	7400000	425000
Y	7400001	7675000	275000
Y	7725001	7850000	125000
Y	7850001	8050000	200000
Y	8050001	8150000	100000
Y	8150001	8825000	675000
Y	8825001	8950000	125000
Y	8950001	9100000	150000
Y	9100001	9400000	300000
Y	9475001	9775000	300000
Y	10125001	13100000	2975000
Y	14200001	14300000	100000
Y	14725001	14950000	225000
Y	15375001	15475000	100000
Y	15700001	15800000	100000
Y	16100001	16375000	275000
Y	16375001	17075000	700000
Y	17075001	17175000	100000
Y	17350001	17675000	325000
Y	17675001	18075000	400000
Y	18075001	18675000	600000
Y	18775001	18850000	75000
Y	18850001	19575000	725000
Y	19575001	21025000	1450000
Y	21025001	21675000	650000
Y	21675001	21775000	100000
Y	21775001	22025000	250000
Y	22025001	22125000	100000
Y	22225001	22525000	300000
Y	22525001	23250000	725000
Y	23250001	23325000	75000
Y	23375001	23450000	75000
Y	23450001	23525000	75000
Y	23525001	24350000	825000
Y	24500001	26350000	1850000
Y	26350001	26525000	175000
Y	26525001	28450000	1925000
Y	28825001	58800000	29975000
Y	59050001	59373566	323566

## Sheet: 30x.2
Chr	Start	End	Length
1	1225001	1300000	75000
1	13400001	13575000	175000
1	13625001	13700000	75000
1	16850001	16950000	100000
1	120825001	120900000	75000
1	121400001	121475000	75000
1	142550001	142650000	100000
1	142775001	142950000	175000
1	143125001	143200000	75000
1	145000001	145100000	100000
1	146025001	146125000	100000
1	147425001	147500000	75000
2	89200001	89325000	125000
2	97800001	97875000	75000
2	98000001	98125000	125000
2	132975001	133125000	150000
3	90375001	90500000	125000
3	162550001	162625000	75000
4	950001	1050000	100000
4	49175001	49300000	125000
4	69375001	69450000	75000
4	70150001	70225000	75000
4	190150001	190225000	75000
4	190475001	190650000	175000
4	190800001	190925000	125000
5	46275001	46375000	100000
5	69125001	69275000	150000
6	57325001	57575000	250000
7	57525001	57675000	150000
7	57925001	58050000	125000
7	61750001	61850000	100000
7	62800001	62875000	75000
7	63100001	63175000	75000
7	74275001	74375000	100000
7	76575001	76650000	75000
8	39250001	39375000	125000
8	142750001	142825000	75000
8	145425001	145500000	75000
9	39225001	39350000	125000
9	39850001	39950000	100000
9	40525001	40600000	75000
9	41450001	41625000	175000
9	42025001	42125000	100000
9	47000001	47075000	75000
9	66300001	66400000	100000
9	67825001	67925000	100000
9	68350001	68475000	125000
10	46475001	46575000	100000
10	48050001	48275000	225000
11	50700001	50775000	75000
12	37975001	38075000	100000
14	106475001	106675000	200000
15	20000001	20150000	150000
15	20200001	20275000	75000
16	18675001	18775000	100000
16	22625001	22725000	100000
16	32325001	32600000	275000
16	32675001	32775000	100000
16	33350001	33500000	150000
16	35200001	35300000	100000
16	70900001	71075000	175000
17	21500001	21575000	75000
17	44250001	44325000	75000
17	44525001	44625000	100000
19	27750001	27900000	150000
19	28300001	28375000	75000
20	25850001	25950000	100000
20	25950001	26175000	225000
20	26175001	26275000	100000
21	9650001	9750000	100000
21	9850001	9950000	100000
21	10575001	10650000	75000
21	10850001	10975000	125000
X	61750001	61875000	125000
X	70925001	71000000	75000
Y	1	2650000	2650000
Y	2650001	6150000	3500000
Y	6150001	6350000	200000
Y	6850001	7000000	150000
Y	7000001	7450000	450000
Y	7450001	8650000	1200000
Y	8650001	8725000	75000
Y	8725001	8900000	175000
Y	8900001	9050000	150000
Y	9050001	9400000	350000
Y	9475001	9775000	300000
Y	10125001	13100000	2975000
Y	14125001	14250000	125000
Y	14250001	14800000	550000
Y	14800001	14900000	100000
Y	14900001	15375000	475000
Y	15375001	15525000	150000
Y	15525001	15700000	175000
Y	15700001	15800000	100000
Y	16100001	16200000	100000
Y	16200001	16700000	500000
Y	16700001	16800000	100000
Y	16800001	18150000	1350000
Y	18150001	18625000	475000
Y	18775001	18850000	75000
Y	18850001	19575000	725000
Y	19575001	21025000	1450000
Y	21025001	21250000	225000
Y	21250001	21375000	125000
Y	21375001	21675000	300000
Y	21675001	21775000	100000
Y	21775001	22025000	250000
Y	22025001	22125000	100000
Y	22125001	22200000	75000
Y	22200001	22600000	400000
Y	22825001	22950000	125000
Y	22950001	23350000	400000
Y	23350001	23475000	125000
Y	23525001	24350000	825000
Y	24500001	28450000	3950000
Y	28825001	58800000	29975000
Y	59050001	59373566	323566

## Sheet: 30x.3
Chr	Start	End	Length
1	1225001	1300000	75000
1	13625001	13700000	75000
1	16850001	16950000	100000
1	120825001	120900000	75000
1	121400001	121475000	75000
1	142550001	142650000	100000
1	142775001	142950000	175000
1	143125001	143200000	75000
1	145000001	145100000	100000
1	145225001	145300000	75000
1	146200001	146275000	75000
1	147425001	147500000	75000
2	89200001	89325000	125000
2	132975001	133125000	150000
3	90375001	90475000	100000
3	129725001	129800000	75000
3	162550001	162625000	75000
4	49175001	49300000	125000
4	69375001	69450000	75000
4	70125001	70225000	100000
4	190150001	190250000	100000
4	190475001	190650000	175000
4	190800001	190925000	125000
5	46300001	46400000	100000
5	69125001	69275000	150000
6	57225001	57625000	400000
7	57925001	58050000	125000
7	63100001	63175000	75000
7	74275001	74375000	100000
7	76575001	76650000	75000
8	12375001	12475000	100000
8	39250001	39375000	125000
8	145425001	145500000	75000
9	39200001	39325000	125000
9	39700001	39950000	250000
9	40525001	40600000	75000
9	41450001	41625000	175000
9	42025001	42125000	100000
9	47000001	47075000	75000
9	67825001	67925000	100000
10	46475001	46575000	100000
10	48175001	48275000	100000
11	48750001	48850000	100000
12	37975001	38075000	100000
14	105600001	105725000	125000
14	106450001	106675000	225000
15	20000001	20150000	150000
15	20200001	20275000	75000
16	18500001	18575000	75000
16	18675001	18775000	100000
16	22625001	22725000	100000
16	32325001	32675000	350000
16	32675001	32775000	100000
16	33350001	33500000	150000
16	35200001	35300000	100000
16	70900001	71100000	200000
17	21500001	21575000	75000
17	41375001	41475000	100000
17	44250001	44325000	75000
17	44525001	44625000	100000
19	24525001	24600000	75000
19	27750001	27900000	150000
20	25850001	25950000	100000
20	26175001	26275000	100000
21	9650001	9750000	100000
21	9850001	9950000	100000
21	10575001	10650000	75000
21	10850001	10975000	125000
22	20650001	20725000	75000
22	22850001	22925000	75000
X	61750001	61875000	125000
X	70925001	71000000	75000
Y	1	2750000	2750000
Y	2750001	6150000	3400000
Y	6150001	6350000	200000
Y	6775001	7000000	225000
Y	7000001	7125000	125000
Y	7125001	7250000	125000
Y	7250001	7450000	200000
Y	7450001	7850000	400000
Y	7850001	8300000	450000
Y	8300001	8950000	650000
Y	8950001	9100000	150000
Y	9100001	9400000	300000
Y	9475001	9775000	300000
Y	10125001	13100000	2975000
Y	14125001	14250000	125000
Y	14725001	14950000	225000
Y	15375001	15475000	100000
Y	15700001	15800000	100000
Y	16100001	16475000	375000
Y	16475001	17075000	600000
Y	17075001	17175000	100000
Y	17300001	17625000	325000
Y	17625001	18150000	525000
Y	18150001	18625000	475000
Y	18625001	18775000	150000
Y	18775001	18950000	175000
Y	18950001	19575000	625000
Y	19575001	21050000	1475000
Y	21050001	21675000	625000
Y	21675001	21775000	100000
Y	21775001	22225000	450000
Y	22225001	22500000	275000
Y	22500001	22850000	350000
Y	22850001	22950000	100000
Y	22950001	23325000	375000
Y	23325001	24350000	1025000
Y	24500001	26050000	1550000
Y	26050001	26150000	100000
Y	26150001	28450000	2300000
Y	28450001	28825000	375000
Y	28825001	58800000	29975000
Y	59050001	59373566	323566

## Sheet: 30x.4
Chr	Start	End	Length
1	1225001	1300000	75000
1	13625001	13700000	75000
1	16850001	16950000	100000
1	120825001	120900000	75000
1	121400001	121475000	75000
1	142550001	142650000	100000
1	142775001	142950000	175000
1	143125001	143200000	75000
1	145000001	145100000	100000
1	145225001	145300000	75000
1	146025001	146125000	100000
1	146200001	146275000	75000
1	147425001	147500000	75000
2	89200001	89325000	125000
2	97800001	97875000	75000
2	98050001	98125000	75000
2	131175001	131300000	125000
2	132975001	133125000	150000
3	129725001	129800000	75000
3	162550001	162625000	75000
4	49175001	49300000	125000
4	69375001	69450000	75000
4	70150001	70225000	75000
4	190150001	190250000	100000
4	190475001	190650000	175000
4	190800001	190925000	125000
5	46300001	46375000	75000
5	69125001	69275000	150000
6	57225001	57625000	400000
7	57525001	57675000	150000
7	57925001	58050000	125000
7	62800001	62875000	75000
7	63100001	63175000	75000
7	74275001	74375000	100000
7	76575001	76650000	75000
8	12400001	12475000	75000
8	39250001	39375000	125000
8	142750001	142825000	75000
8	144650001	144725000	75000
8	145425001	145500000	75000
9	39225001	39350000	125000
9	39850001	39950000	100000
9	40525001	40600000	75000
9	41450001	41625000	175000
9	42025001	42125000	100000
9	46075001	46175000	100000
9	47000001	47075000	75000
9	66325001	66400000	75000
9	68350001	68475000	125000
10	46475001	46575000	100000
10	48175001	48275000	100000
11	48750001	48850000	100000
12	37975001	38075000	100000
14	106475001	106675000	200000
15	20000001	20150000	150000
15	20200001	20275000	75000
15	82725001	82825000	100000
16	18500001	18575000	75000
16	18675001	18775000	100000
16	22625001	22725000	100000
16	32325001	32650000	325000
16	32725001	32800000	75000
16	33350001	33475000	125000
16	35200001	35300000	100000
16	70900001	71100000	200000
17	21500001	21575000	75000
17	44200001	44325000	125000
17	44500001	44625000	125000
19	24475001	24625000	150000
19	27750001	27900000	150000
20	25850001	25950000	100000
20	25950001	26175000	225000
20	26175001	26275000	100000
21	9650001	9750000	100000
21	9850001	9950000	100000
21	10375001	10450000	75000
21	10575001	10650000	75000
21	10875001	10950000	75000
22	22850001	22975000	125000
X	61750001	61875000	125000
X	70925001	71000000	75000
Y	1	2750000	2750000
Y	2750001	6225000	3475000
Y	6225001	6350000	125000
Y	6850001	6975000	125000
Y	7200001	7275000	75000
Y	7450001	7850000	400000
Y	7850001	8300000	450000
Y	8300001	8950000	650000
Y	8950001	9050000	100000
Y	9050001	9400000	350000
Y	9475001	9775000	300000
Y	10125001	13100000	2975000
Y	14175001	14300000	125000
Y	14300001	14800000	500000
Y	14800001	14950000	150000
Y	14950001	15550000	600000
Y	15550001	15625000	75000
Y	15625001	15700000	75000
Y	15700001	15800000	100000
Y	16100001	16425000	325000
Y	16425001	17075000	650000
Y	17075001	17200000	125000
Y	17350001	17675000	325000
Y	17675001	18150000	475000
Y	18150001	18675000	525000
Y	18675001	19575000	900000
Y	19575001	19650000	75000
Y	19650001	19725000	75000
Y	19725001	21125000	1400000
Y	21125001	21875000	750000
Y	21875001	21950000	75000
Y	22025001	22125000	100000
Y	22125001	22200000	75000
Y	22200001	22525000	325000
Y	22525001	22850000	325000
Y	22850001	22950000	100000
Y	22950001	23350000	400000
Y	23350001	23525000	175000
Y	23575001	24350000	775000
Y	24500001	26400000	1900000
Y	26400001	26525000	125000
Y	26525001	28450000	1925000
Y	28825001	58800000	29975000
Y	59050001	59373566	323566

## Sheet: 30x.5
Chr	Start	End	Length
1	1225001	1300000	75000
1	13400001	13700000	300000
1	16850001	16950000	100000
1	121400001	121475000	75000
1	142550001	142650000	100000
1	142775001	142950000	175000
1	143125001	143200000	75000
1	145000001	145100000	100000
1	145225001	145300000	75000
1	146200001	146275000	75000
1	147425001	147500000	75000
2	89200001	89325000	125000
2	97800001	97875000	75000
2	98025001	98125000	100000
2	133050001	133125000	75000
3	90375001	90475000	100000
3	162550001	162625000	75000
4	69375001	69450000	75000
4	70125001	70225000	100000
4	190150001	190250000	100000
4	190475001	190650000	175000
4	190800001	190925000	125000
5	46300001	46400000	100000
5	69125001	69275000	150000
6	57225001	57625000	400000
7	1475001	1550000	75000
7	57925001	58025000	100000
7	62800001	62875000	75000
7	63100001	63175000	75000
7	74275001	74375000	100000
7	76575001	76650000	75000
8	12400001	12475000	75000
8	39250001	39375000	125000
8	142750001	142825000	75000
8	145425001	145500000	75000
9	39225001	39350000	125000
9	39700001	39775000	75000
9	39850001	39950000	100000
9	40525001	40600000	75000
9	41450001	41675000	225000
9	42025001	42125000	100000
9	43700001	43800000	100000
9	43975001	44050000	75000
9	47000001	47075000	75000
9	67825001	67925000	100000
9	68450001	68525000	75000
9	69200001	69275000	75000
10	46475001	46575000	100000
10	48175001	48275000	100000
11	48800001	48875000	75000
11	50650001	50750000	100000
12	37975001	38150000	175000
15	20200001	20275000	75000
16	18500001	18575000	75000
16	22625001	22725000	100000
16	32325001	32675000	350000
16	32675001	32775000	100000
16	33350001	33475000	125000
16	35200001	35300000	100000
16	70900001	70975000	75000
16	71025001	71100000	75000
17	21300001	21375000	75000
17	21500001	21575000	75000
17	44250001	44325000	75000
17	44450001	44625000	175000
19	27750001	27900000	150000
19	28300001	28375000	75000
20	25750001	25850000	100000
20	25850001	25950000	100000
20	25950001	26050000	100000
20	26200001	26275000	75000
21	9650001	9750000	100000
21	9850001	9950000	100000
21	10100001	10200000	100000
21	10375001	10450000	75000
21	10575001	10650000	75000
21	10850001	10975000	125000
X	70925001	71000000	75000
Y	1	2750000	2750000
Y	2750001	6150000	3400000
Y	6150001	6350000	200000
Y	6850001	6975000	125000
Y	6975001	7400000	425000
Y	7400001	7675000	275000
Y	7725001	7850000	125000
Y	7850001	8050000	200000
Y	8050001	8150000	100000
Y	8150001	8825000	675000
Y	8825001	8950000	125000
Y	8950001	9100000	150000
Y	9100001	9400000	300000
Y	9475001	9775000	300000
Y	10125001	13100000	2975000
Y	14200001	14300000	100000
Y	14725001	14950000	225000
Y	15375001	15475000	100000
Y	15700001	15800000	100000
Y	16100001	16375000	275000
Y	16375001	17075000	700000
Y	17075001	17175000	100000
Y	17350001	17675000	325000
Y	17675001	18075000	400000
Y	18075001	18675000	600000
Y	18775001	18850000	75000
Y	18850001	19575000	725000
Y	19575001	21025000	1450000
Y	21025001	21675000	650000
Y	21675001	21775000	100000
Y	21775001	22025000	250000
Y	22025001	22125000	100000
Y	22225001	22525000	300000
Y	22525001	23250000	725000
Y	23250001	23325000	75000
Y	23375001	23450000	75000
Y	23450001	23525000	75000
Y	23525001	24350000	825000
Y	24500001	26350000	1850000
Y	26350001	26525000	175000
Y	26525001	28450000	1925000
Y	28825001	58800000	29975000
Y	59050001	59373566	323566

## Sheet: 40x
Chr	Start	End	Length
1	1225001	1300000	75000
1	13400001	13575000	175000
1	13625001	13700000	75000
1	16850001	16950000	100000
1	121400001	121475000	75000
1	142550001	142650000	100000
1	142775001	142850000	75000
1	143125001	143200000	75000
1	145000001	145100000	100000
1	146200001	146275000	75000
1	147425001	147500000	75000
2	89200001	89325000	125000
2	97800001	97875000	75000
2	132975001	133125000	150000
3	90375001	90475000	100000
3	162550001	162625000	75000
4	69375001	69450000	75000
4	70150001	70225000	75000
4	190150001	190250000	100000
4	190475001	190650000	175000
4	190800001	190925000	125000
5	46275001	46375000	100000
5	69125001	69275000	150000
6	57225001	57625000	400000
7	1475001	1550000	75000
7	57925001	58025000	100000
7	74275001	74375000	100000
7	76575001	76650000	75000
8	12375001	12475000	100000
8	39250001	39375000	125000
8	145425001	145500000	75000
9	39225001	39350000	125000
9	39875001	39950000	75000
9	40525001	40600000	75000
9	41450001	41625000	175000
9	42025001	42125000	100000
9	47000001	47075000	75000
9	68350001	68525000	175000
10	46475001	46575000	100000
10	48175001	48250000	75000
11	50675001	50750000	75000
12	37975001	38075000	100000
14	106475001	106675000	200000
15	20200001	20275000	75000
16	32325001	32675000	350000
16	32675001	32775000	100000
16	33350001	33475000	125000
16	35200001	35300000	100000
16	70900001	70975000	75000
16	71025001	71100000	75000
17	19075001	19150000	75000
17	21500001	21575000	75000
17	44250001	44325000	75000
19	27750001	27900000	150000
19	28275001	28350000	75000
20	25750001	25850000	100000
20	25850001	25950000	100000
20	26200001	26275000	75000
21	9650001	9750000	100000
21	9850001	9950000	100000
21	10375001	10450000	75000
21	10575001	10650000	75000
X	70925001	71000000	75000
Y	1	2650000	2650000
Y	6150001	6350000	200000
Y	6850001	6975000	125000
Y	6975001	7450000	475000
Y	7450001	7525000	75000
Y	7525001	7725000	200000
Y	7725001	7850000	125000
Y	7850001	8050000	200000
Y	8050001	8150000	100000
Y	8150001	8525000	375000
Y	8525001	8650000	125000
Y	8650001	8850000	200000
Y	8850001	8950000	100000
Y	8950001	9050000	100000
Y	9050001	9400000	350000
Y	9475001	9775000	300000
Y	10125001	13100000	2975000
Y	14200001	14300000	100000
Y	14725001	14900000	175000
Y	14900001	15375000	475000
Y	15375001	15475000	100000
Y	15475001	15700000	225000
Y	15700001	15800000	100000
Y	16100001	16200000	100000
Y	16200001	17075000	875000
Y	17075001	17175000	100000
Y	17350001	17675000	325000
Y	17675001	18150000	475000
Y	18150001	18575000	425000
Y	18575001	19575000	1000000
Y	19575001	21025000	1450000
Y	21025001	21250000	225000
Y	21250001	21375000	125000
Y	21375001	21675000	300000
Y	21675001	21775000	100000
Y	22025001	22125000	100000
Y	22125001	22200000	75000
Y	22200001	22525000	325000
Y	22850001	22950000	100000
Y	22950001	23375000	425000
Y	23375001	23450000	75000
Y	23450001	23525000	75000
Y	23525001	24350000	825000
Y	24500001	26350000	1850000
Y	26350001	26525000	175000
Y	26525001	28450000	1925000
Y	28450001	28825000	375000
Y	28825001	58800000	29975000
Y	59050001	59373566	323566

## Sheet: 50x
Chr	Start	End	Length
1	1225001	1300000	75000
1	13625001	13700000	75000
1	16850001	16950000	100000
1	121400001	121475000	75000
1	142575001	142650000	75000
1	145000001	145100000	100000
1	146200001	146275000	75000
1	147425001	147500000	75000
2	89200001	89325000	125000
2	132975001	133125000	150000
3	90375001	90475000	100000
3	162550001	162625000	75000
4	70150001	70225000	75000
4	190150001	190250000	100000
4	190475001	190650000	175000
5	46300001	46375000	75000
5	69125001	69275000	150000
6	57225001	57625000	400000
7	57925001	58025000	100000
7	74275001	74375000	100000
7	76575001	76650000	75000
8	12375001	12475000	100000
8	39250001	39375000	125000
8	145425001	145500000	75000
9	39225001	39325000	100000
9	40525001	40600000	75000
9	41450001	41625000	175000
9	42025001	42125000	100000
9	47000001	47075000	75000
9	67850001	67925000	75000
9	68350001	68475000	125000
10	46475001	46575000	100000
10	48175001	48250000	75000
11	50625001	50750000	125000
12	37975001	38075000	100000
14	106475001	106675000	200000
15	20200001	20275000	75000
16	32325001	32650000	325000
16	33350001	33475000	125000
16	70900001	70975000	75000
16	71025001	71100000	75000
17	19075001	19150000	75000
17	21500001	21575000	75000
17	44250001	44325000	75000
17	44525001	44625000	100000
19	27750001	27900000	150000
20	25750001	25850000	100000
20	25850001	25950000	100000
21	9650001	9750000	100000
21	9850001	9950000	100000
21	10575001	10650000	75000
X	70925001	71000000	75000
Y	1	2650000	2650000
Y	6150001	6350000	200000
Y	6850001	6975000	125000
Y	7450001	7675000	225000
Y	7725001	7850000	125000
Y	7850001	8525000	675000
Y	8525001	8650000	125000
Y	8650001	8850000	200000
Y	8850001	8950000	100000
Y	8950001	9050000	100000
Y	9050001	9400000	350000
Y	9475001	9775000	300000
Y	10125001	13100000	2975000
Y	14200001	14300000	100000
Y	14725001	14900000	175000
Y	15375001	15475000	100000
Y	15475001	15700000	225000
Y	15700001	15800000	100000
Y	16100001	16200000	100000
Y	16200001	17075000	875000
Y	17075001	17175000	100000
Y	17350001	17650000	300000
Y	17650001	19575000	1925000
Y	19575001	21025000	1450000
Y	21025001	21250000	225000
Y	21250001	21375000	125000
Y	21375001	21675000	300000
Y	21675001	21775000	100000
Y	22025001	22125000	100000
Y	22125001	22200000	75000
Y	22200001	22525000	325000
Y	22525001	22875000	350000
Y	22875001	22950000	75000
Y	22950001	23375000	425000
Y	23375001	23475000	100000
Y	23525001	24350000	825000
Y	24500001	26350000	1850000
Y	26350001	26525000	175000
Y	26525001	27425000	900000
Y	27425001	27800000	375000
Y	27800001	28450000	650000
Y	28450001	28825000	375000
Y	28825001	58800000	29975000
Y	59050001	59373566	323566
