# Supplementary material for: Comprehensively benchmarking applications for detecting copy number variation
Source: PLoS Comput Biol. 2019 May 28;15(5):e1007069. doi: 10.1371/journal.pcbi.1007069 (PMC6555534; doi:10.1371/journal.pcbi.1007069)
Supplement: S4 File — (XLSX) [file pcbi.1007069.s007.xlsx]

## Sheet: 5x
#Detected CNVs using CNVnator
Chr	Start	End	Length
1	1	10000	10000
1	11201	18000	6800
1	70201	94300	24100
1	177101	227700	50600
1	227701	237800	10100
1	267001	317800	50800
1	460501	471200	10700
1	471201	521800	50600
1	525601	545000	19400
1	545001	546500	1500
1	546501	570300	23800
1	570501	603000	32500
1	666401	690400	24000
1	815101	832400	17300
1	968801	979100	10300
1	1167001	1168800	1800
1	1257501	1292700	35200
1	1435701	1440900	5200
1	1507401	1511200	3800
1	2156101	2163000	6900
1	2428301	2437700	9400
1	2583501	2603900	20400
1	2609301	2630700	21400
1	2634101	2684300	50200
1	2687101	2692000	4900
1	2979401	2991500	12100
1	3845301	3995800	150500
1	4714201	4719400	5200
1	5729801	5736200	6400
1	6661701	6675200	13500
1	6844901	6846100	1200
1	8739601	8751800	12200
1	9834701	9843700	9000
1	10753701	10755600	1900
1	10842901	10856300	13400
1	11538201	11540500	2300
1	12840401	12855900	15500
1	12888301	12893900	5600
1	12931801	12950000	18200
1	13024401	13051500	27100
1	13053001	13104200	51200
1	13119401	13132400	13000
1	13198301	13219900	21600
1	13219901	13421000	201100
1	13424601	13439200	14600
1	13472201	13639800	167600
1	13646101	13664500	18400
1	13693401	13773700	80300
1	14441201	14451800	10600
1	16833201	16843100	9900
1	16856401	16864300	7900
1	16867001	17029000	162000
1	17029601	17065000	35400
1	17065201	17123800	58600
1	17125601	17176000	50400
1	17176001	17236400	60400
1	17294501	17307700	13200
1	17336201	17340400	4200
1	18698901	18708900	10000
1	18966401	18969600	3200
1	21713501	21715600	2100
1	21715601	21754600	39000
1	21789701	21805300	15600
1	22754601	22761100	6500
1	25591801	25610100	18300
1	25614301	25664200	49900
1	25942901	25944000	1100
1	27020901	27025100	4200
1	28505301	28516000	10700
1	29878001	30028100	150100
1	30980501	30990500	10000
1	33335901	33338500	2600
1	33772101	33774900	2800
1	35101501	35112300	10800
1	38510801	38512700	1900
1	38687301	38703900	16600
1	41354201	41358400	4200
1	44433701	44439400	5700
1	45671001	45672700	1700
1	49713201	49727800	14600
1	54952901	54966400	13500
1	61176501	61185100	8600
1	62104201	62111100	6900
1	66490001	66495500	5500
1	70736901	70741500	4600
1	72766301	72811800	45500
1	78644201	78654000	9800
1	81766501	81772600	6100
1	84852601	84856200	3600
1	85093601	85102000	8400
1	85980201	86005700	25500
1	94288301	94291800	3500
1	96612801	96625600	12800
1	96744901	96755700	10800
1	102948601	102955700	7100
1	103785201	103913900	128700
1	103925101	104003800	78700
1	106486301	106491200	4900
1	110187201	110191500	4300
1	110222701	110245200	22500
1	111802801	111811300	8500
1	112835101	112838100	3000
1	120532201	120696700	164500
1	120696701	120747800	51100
1	120747801	120773400	25600
1	120936401	121086800	150400
1	121108701	121141900	33200
1	121371801	121390900	19100
1	121391201	121412100	20900
1	121485401	142535500	21050100
1	142535501	142560100	24600
1	142560301	142730700	170400
1	142730701	142781100	50400
1	142781101	142899200	118100
1	142899401	142967800	68400
1	142967801	143117800	150000
1	143117801	143173400	55600
1	143174101	143260400	86300
1	143260601	143269200	8600
1	143292801	143343000	50200
1	143344401	143357200	12800
1	143357601	143414100	56500
1	143414501	143505200	90700
1	143505701	143522400	16700
1	143522701	143544500	21800
1	143544501	143656400	111900
1	143678401	143725500	47100
1	143725501	143769900	44400
1	143770701	143871200	100500
1	143871201	143878500	7300
1	143906201	144073400	167200
1	144095701	144145900	50200
1	144163101	144224200	61100
1	144224201	144301000	76800
1	144322401	144340000	17600
1	144340001	144380800	40800
1	144381801	144504400	122600
1	144504401	144622300	117900
1	144622301	144672800	50500
1	144672801	144710600	37800
1	144710601	144810800	100200
1	144810801	144893400	82600
1	144907101	145092900	185800
1	145097101	145354500	257400
1	145355901	145382700	26800
1	145830801	145944700	113900
1	145991301	146008900	17600
1	146057801	146122300	64500
1	146164601	146303600	139000
1	146400801	146466600	65800
1	146466601	146486400	19800
1	147421601	147486100	64500
1	147533101	147551700	18600
1	147597601	147664400	66800
1	147706301	147731200	24900
1	147868901	147915200	46300
1	147915201	147924400	9200
1	147929901	147966800	36900
1	147976101	147996000	19900
1	147997101	148026000	28900
1	148026001	148176500	150500
1	148176501	148222900	46400
1	148243201	148327500	84300
1	148341901	148346100	4200
1	148354401	148361100	6700
1	148361101	148511400	150300
1	148511401	148560700	49300
1	148592001	148603300	11300
1	148628601	148682800	54200
1	148683901	148787100	103200
1	148787101	148954400	167300
1	148954401	149004700	50300
1	149004701	149035800	31100
1	149131601	149141300	9700
1	149203701	149240000	36300
1	149261801	149369600	107800
1	149459101	149578800	119700
1	149603601	149642200	38600
1	149648001	149702900	54900
1	149722301	149753000	30700
1	150121501	150124700	3200
1	150375601	150380900	5300
1	152186101	152189500	3400
1	152555401	152588200	32800
1	152760101	152770900	10800
1	156168301	156182400	14100
1	156526701	156529100	2400
1	157283001	157290300	7300
1	157510901	157526000	15100
1	158867301	158870000	2700
1	158961501	158966600	5100
1	161411301	161418200	6900
1	161418601	161433000	14400
1	161433401	161440000	6600
1	162806601	162816100	9500
1	166135201	166136800	1600
1	167994801	168004000	9200
1	173486101	173488000	1900
1	179565701	179580500	14800
1	180749501	180755400	5900
1	180829301	180843900	14600
1	181313701	181324700	11000
1	181700601	181709100	8500
1	187125401	187131100	5700
1	187716101	187722500	6400
1	189704501	189783300	78800
1	190149701	190158000	8300
1	191934901	191949200	14300
1	194450101	194454400	4300
1	205404701	205412500	7800
1	205922701	206072800	150100
1	206074901	206144100	69200
1	206282601	206289800	7200
1	206332201	206482300	150100
1	206482901	206583500	100600
1	206994801	207013400	18600
1	207701001	207745400	44400
1	208495601	208502800	7200
1	210082401	210092000	9600
1	213083301	213088400	5100
1	222374101	222380500	6400
1	223536001	223538500	2500
1	223725701	223797800	72100
1	224199401	224204300	4900
1	227237101	227245200	8100
1	228253801	228262000	8200
1	228744101	228781500	37400
1	229812501	229820900	8400
1	234744001	234746500	2500
1	234912201	234955400	43200
1	235192201	235242200	50000
1	236760201	236768200	8000
1	236877001	236878200	1200
1	238232201	238240500	8300
1	240577201	240587400	10200
1	244012001	244015000	3000
1	244783901	244789500	5600
1	246367401	246377300	9900
1	248047201	248057600	10400
1	248601101	248669300	68200
1	248673901	248683700	9800
1	248725201	248798300	73100
1	248806301	248819500	13200
1	248908201	249058600	150400
1	249213101	249239000	25900
1	249240601	249250700	10100
2	1	11300	11300
2	1524001	1543800	19800
2	3529301	3579300	50000
2	3732601	3741400	8800
2	3750801	3752400	1600
2	4211001	4223400	12400
2	5018501	5118800	100300
2	5770701	5796500	25800
2	6176601	6186400	9800
2	8821001	8823000	2000
2	12658701	12666500	7800
2	14704201	14710000	5800
2	16270201	16274000	3800
2	16279701	16330200	50500
2	17232901	17241800	8900
2	19188201	19225100	36900
2	20263801	20274200	10400
2	21153101	21178100	25000
2	28610001	28617700	7700
2	31125901	31136200	10300
2	31615701	31622700	7000
2	34695601	34736600	41000
2	35975701	35997200	21500
2	37518301	37530600	12300
2	37959801	38003100	43300
2	39346101	39350500	4400
2	48632801	48639000	6200
2	52749701	52785200	35500
2	54565101	54567400	2300
2	57416801	57420500	3700
2	59622401	59631100	8700
2	60310401	60318700	8300
2	60887501	60895500	8000
2	63063201	63067800	4600
2	68905301	68915000	9700
2	69381601	69388500	6900
2	69693301	69699000	5700
2	71067301	71073600	6300
2	74011501	74029100	17600
2	74211701	74212900	1200
2	74893801	74904700	10900
2	76773101	76775800	2700
2	79076401	79081200	4800
2	87567601	87589600	22000
2	87590601	87619300	28700
2	87634301	87641400	7100
2	87658501	87740200	81700
2	89071001	89105600	34600
2	89132301	89597300	465000
2	89630301	89830400	200100
2	89830401	89890800	60400
2	89938901	89945100	6200
2	90249401	90282900	33500
2	90295401	90321000	25600
2	90321001	90371500	50500
2	90371501	90431300	59800
2	90431501	90516600	85100
2	90535201	91595100	1059900
2	91595101	91695700	100600
2	91711501	91749600	38100
2	91751001	92040100	289100
2	92040601	92230000	189400
2	92231501	92260900	29400
2	92262101	92326200	64100
2	92326201	95326200	3000000
2	95468701	95516100	47400
2	96516901	96527800	10900
2	96593101	96625000	31900
2	96726301	96743900	17600
2	97472801	97485100	12300
2	97802401	97846300	43900
2	97860401	97870000	9600
2	97873701	97942600	68900
2	98123601	98134900	11300
2	98140301	98162400	22100
2	98162401	98178900	16500
2	98233001	98241500	8500
2	103119801	103126000	6200
2	107081801	107085400	3600
2	108443101	108446300	3200
2	109164701	109169600	4900
2	109272001	109276300	4300
2	109689701	109695800	6100
2	110109301	110251300	142000
2	110687801	110733100	45300
2	110803901	110812500	8600
2	110924201	110930200	6000
2	110986601	111023300	36700
2	111047501	111057400	9900
2	111153501	111199300	45800
2	112171601	112186700	15100
2	114151401	114153500	2100
2	114168701	114179100	10400
2	114332701	114359400	26700
2	117371601	117377800	6200
2	117975701	117989300	13600
2	119060901	119070500	9600
2	119243801	119252900	9100
2	121102201	121105200	3000
2	123475601	123485700	10100
2	126443201	126451800	8600
2	126647501	126652500	5000
2	127211701	127218500	6800
2	127674401	127677300	2900
2	129637901	129643200	5300
2	130241601	130251400	9800
2	130491301	130504300	13000
2	130954901	130957400	2500
2	131358101	131364100	6000
2	131374501	131416200	41700
2	131614901	131621300	6400
2	131989401	131997500	8100
2	132294201	132302700	8500
2	132489601	132518800	29200
2	132763901	132978800	214900
2	132979601	132987100	7500
2	133014301	133121500	107200
2	136605301	136610400	5100
2	137103001	137105800	2800
2	138407701	138413100	5400
2	139810501	139819400	8900
2	140291101	140298600	7500
2	141323701	141340800	17100
2	142001801	142007100	5300
2	143765001	143769200	4200
2	146653701	146661500	7800
2	146862601	146876800	14200
2	148872701	148881900	9200
2	149690601	149790600	100000
2	150880201	150882300	2100
2	151030401	151037600	7200
2	152329701	152340300	10600
2	152439901	152454000	14100
2	155681101	155687500	6400
2	155819001	155830100	11100
2	156572001	156574500	2500
2	158730801	158733800	3000
2	159392101	159397400	5300
2	159958801	159961400	2600
2	160320201	160322500	2300
2	160464101	160471500	7400
2	160954001	160962200	8200
2	161043801	161048700	4900
2	162134701	162139200	4500
2	167493701	167501400	7700
2	168520801	168532700	11900
2	168691101	168700800	9700
2	170093001	170108200	15200
2	170320801	170325100	4300
2	170642001	170643900	1900
2	171276001	171285900	9900
2	174641501	174643300	1800
2	174828101	174830500	2400
2	177015201	177024600	9400
2	177264901	177272000	7100
2	177574301	177585300	11000
2	180065601	180081600	16000
2	181823101	181833700	10600
2	182596501	182607800	11300
2	184085201	184094100	8900
2	184282001	184290800	8800
2	191334401	191341500	7100
2	194689501	194698800	9300
2	195326701	195329800	3100
2	195356601	195358400	1800
2	197383201	197392200	9000
2	201007201	201016100	8900
2	202183801	202190500	6700
2	202904901	202913500	8600
2	204181601	204193400	11800
2	208351001	208359700	8700
2	213466301	213475900	9600
2	214194501	214202900	8400
2	214247701	214252100	4400
2	214821901	214830800	8900
2	216900601	216910700	10100
2	220052301	220056200	3900
2	220490501	220495800	5300
2	222575801	222582800	7000
2	223693801	223702700	8900
2	227831601	227839800	8200
2	231071801	231078800	7000
2	231901801	231903900	2100
2	232688101	232711600	23500
2	234003601	234053700	50100
2	236577901	236580300	2400
2	237263701	237267600	3900
2	238921501	238928200	6700
2	239801101	239832000	30900
2	240784101	240809200	25100
2	241758401	241760100	1700
2	243034301	243046600	12300
2	243102401	243152500	50100
2	243153501	243160800	7300
2	243188301	243199400	11100
3	1	60100	60100
3	227901	234400	6500
3	623501	662600	39100
3	4153801	4163100	9300
3	9216401	9224000	7600
3	15226101	15236400	10300
3	15900001	15901800	1800
3	17745301	17747400	2100
3	17909701	17914900	5200
3	22956401	22964100	7700
3	26952701	26962500	9800
3	26985801	26999300	13500
3	31417601	31427000	9400
3	32104201	32107900	3700
3	33009401	33012000	2600
3	34388401	34394900	6500
3	37492601	37496700	4100
3	38363501	38374800	11300
3	49722601	49733800	11200
3	50348201	50351000	2800
3	50406401	50412200	5800
3	55249501	55259000	9500
3	61868301	61878100	9800
3	62355001	62359500	4500
3	65188901	65214500	25600
3	66170301	66270300	100000
3	66824801	66832200	7400
3	67492801	67497400	4600
3	68081201	68084000	2800
3	68630101	68640400	10300
3	68916501	68923800	7300
3	70042001	70053700	11700
3	75270601	75279400	8800
3	75564401	75594100	29700
3	75679001	75916300	237300
3	75983401	75986800	3400
3	75987701	75998700	11000
3	77828101	77832300	4200
3	78630201	78635900	5700
3	86774501	86782800	8300
3	86868501	86872500	4000
3	90378401	90444000	65600
3	90504801	93504900	3000100
3	98404901	98414800	9900
3	98898601	98902400	3800
3	98943601	98951200	7600
3	100746801	100753700	6900
3	105830101	105831800	1700
3	109279201	109286000	6800
3	111243901	111251100	7200
3	111871201	111884700	13500
3	119211201	119217700	6500
3	120750701	120761600	10900
3	121477501	121485400	7900
3	124085401	124087000	1600
3	126049301	126072000	22700
3	126192601	126198500	5900
3	129323901	129326100	2200
3	129763401	129806700	43300
3	131127001	131132600	5600
3	136020401	136026200	5800
3	137314401	137316600	2200
3	138021801	138036100	14300
3	138833001	138835300	2300
3	140129801	140135400	5600
3	143167801	143169500	1700
3	146385101	146390400	5300
3	149934801	149942800	8000
3	154872001	154879500	7500
3	162512401	162626200	113800
3	162717301	162724300	7000
3	162764901	162769100	4200
3	165946001	165949700	3700
3	166735101	166738000	2900
3	169486501	169489600	3100
3	172015901	172023400	7500
3	176252501	176259900	7400
3	177294601	177298200	3600
3	178475001	178478300	3300
3	178836501	178839300	2800
3	182055701	182063900	8200
3	182697301	182699200	1900
3	184076401	184082300	5900
3	186100001	186108600	8600
3	190677301	190682800	5500
3	192875201	192885800	10600
3	194041901	194047200	5300
3	195199301	195211300	12000
3	195214501	195216600	2100
3	195217901	195231900	14000
3	195343301	195349500	6200
3	195351901	195360600	8700
3	195363301	195384700	21400
3	195421001	195438100	17100
3	195507001	195513800	6800
3	195684801	195717000	32200
3	197111101	197118500	7400
3	197850101	197858900	8800
3	197894501	197912400	17900
3	197962201	198022500	60300
4	1	13300	13300
4	13301	68700	55400
4	715601	726400	10800
4	737801	741800	4000
4	818501	821300	2800
4	1003401	1007400	4000
4	1233401	1243600	10200
4	1334701	1343200	8500
4	1423101	1478700	55600
4	1789201	1800900	11700
4	1829201	1830900	1700
4	2059801	2067000	7200
4	3074901	3078100	3200
4	3572601	3613400	40800
4	3619701	3634800	15100
4	4121801	4154200	32400
4	6426401	6435200	8800
4	8624101	8636500	12400
4	8799201	8818200	19000
4	9158101	9214800	56700
4	9215101	9225100	10000
4	9248301	9274600	26300
4	9274601	9324700	50100
4	9324701	9370600	45900
4	9457201	9481600	24400
4	9784101	9791600	7500
4	10211301	10234200	22900
4	10392401	10402200	9800
4	12715801	12717700	1900
4	14923101	14925600	2500
4	31816701	31837700	21000
4	32834301	32842400	8100
4	33838201	33859700	21500
4	34683901	34694400	10500
4	34779901	34829000	49100
4	35203501	35205500	2000
4	35604601	35615400	10800
4	38665001	38666600	1600
4	42988401	42994100	5700
4	43451801	43454900	3100
4	46635701	46646700	11000
4	49093201	49283800	190600
4	49284301	49291000	6700
4	49291201	49301600	10400
4	49304401	49326100	21700
4	49333001	49338900	5900
4	49338901	49489100	150200
4	49489101	49502300	13200
4	49503901	49509900	6000
4	49511101	49533100	22000
4	49533301	49660100	126800
4	49660101	52660500	3000400
4	56665501	56673800	8300
4	59739101	59789300	50200
4	61329101	61333700	4600
4	65363801	65371600	7800
4	67173501	67182400	8900
4	67681601	67687100	5500
4	69063201	69068800	5600
4	69373801	69491200	117400
4	70122601	70232900	110300
4	71484401	71489600	5200
4	75281001	75323300	42300
4	75425701	75493900	68200
4	76195501	76202600	7100
4	85198801	85213600	14800
4	100487901	100495700	7800
4	102266901	102268800	1900
4	103329401	103334000	4600
4	104728101	104734800	6700
4	110673001	110677700	4700
4	113497701	113501400	3700
4	114852101	114860000	7900
4	115459801	115461600	1800
4	116166701	116177200	10500
4	127399801	127407400	7600
4	132582301	132627200	44900
4	132673601	132683800	10200
4	140654901	140657600	2700
4	145316201	145319800	3600
4	147558001	147562700	4700
4	151171701	151173000	1300
4	151580001	151581600	1600
4	160444501	160446800	2300
4	160880801	160888400	7600
4	161043601	161075500	31900
4	163392801	163396400	3600
4	164123501	164134700	11200
4	166001801	166005100	3300
4	166287201	166297000	9800
4	173425001	173433500	8500
4	174089801	174091700	1900
4	179318001	179329100	11100
4	181419301	181431400	12100
4	183050301	183057800	7500
4	185131701	185137100	5400
4	185347501	185358800	11300
4	186381101	186389300	8200
4	186441601	186444100	2500
4	186974901	186979300	4400
4	187880901	187894600	13700
4	189068001	189075900	7900
4	189424401	189429200	4800
4	190470101	190684500	214400
4	190796201	190804400	8200
4	190804601	190807200	2600
4	190811901	190847000	35100
4	190855801	190866900	11100
4	190868701	190898700	30000
4	190907101	190910800	3700
4	190918401	190929700	11300
4	190932301	190976400	44100
4	190983101	190986200	3100
4	190991201	191037600	46400
4	191038101	191040900	2800
4	191040901	191154300	113400
5	1	10000	10000
5	10001	11800	1800
5	321201	323000	1800
5	560001	565800	5800
5	1040901	1049200	8300
5	1067501	1073800	6300
5	1175701	1180800	5100
5	1651201	1656600	5400
5	6712601	6715100	2500
5	6771701	6775800	4100
5	7918701	7927000	8300
5	10647301	10650900	3600
5	12811001	12820500	9500
5	15559501	15567400	7900
5	16331501	16340800	9300
5	17217001	17220000	3000
5	17517701	17530200	12500
5	17530501	17580900	50400
5	17580901	17598400	17500
5	20309401	20318600	9200
5	21449801	21453100	3300
5	21478301	21497300	19000
5	21500101	21573300	73200
5	23902801	23905200	2400
5	25482901	25484800	1900
5	26796601	26801900	5300
5	29424601	29434100	9500
5	31106001	31115900	9900
5	34178601	34197400	18800
5	38774601	38782200	7600
5	41761601	41765600	4000
5	46051801	46096100	44300
5	46270701	46275800	5100
5	46321801	46361200	39400
5	46405601	49405600	3000000
5	49406701	49421300	14600
5	49421501	49500300	78800
5	49500901	49526100	25200
5	49529401	49547500	18100
5	53813201	53816400	3200
5	55264401	55270300	5900
5	57323501	57333800	10300
5	57957501	57965800	8300
5	62140801	62148200	7400
5	63698101	63703700	5600
5	66730601	66735100	4500
5	66862001	66876700	14700
5	67053801	67058000	4200
5	68752001	68756700	4700
5	68834601	68849300	14700
5	68926601	68954100	27500
5	69005001	69016500	11500
5	69184101	69212000	27900
5	69409401	69443900	34500
5	69456001	69475000	19000
5	69497001	69514300	17300
5	69563901	69623000	59100
5	69791501	69843700	52200
5	70041201	70051300	10100
5	70058401	70087100	28700
5	70453701	70462900	9200
5	70498301	70529000	30700
5	74565701	74567400	1700
5	74567401	74589800	22400
5	75466301	75468400	2100
5	78276401	78281200	4800
5	83948001	83954900	6900
5	84186901	84193700	6800
5	85714701	85716500	1800
5	86214101	86218200	4100
5	91271601	91273400	1800
5	91636101	91686200	50100
5	93139801	93146900	7100
5	95714701	95730000	15300
5	98345201	98347500	2300
5	98839901	98842900	3000
5	98916501	98923500	7000
5	99399901	99404100	4200
5	104432001	104502500	70500
5	108448601	108459200	10600
5	117681301	117687300	6000
5	117875601	117880300	4700
5	118061301	118071200	9900
5	119379701	119382700	3000
5	119681601	119687500	5900
5	121205801	121207600	1800
5	122046601	122049400	2800
5	123871201	123880700	9500
5	132149101	132150900	1800
5	132946501	132948300	1800
5	133860101	133863300	3200
5	135115201	135120700	5500
5	135328601	135337700	9100
5	135931001	135938000	7000
5	137807601	137816900	9300
5	138637601	138652000	14400
5	138787101	138837100	50000
5	139089101	139092300	3200
5	139372601	139380600	8000
5	139805901	139807800	1900
5	142781801	142784100	2300
5	145119901	145122500	2600
5	149029101	149031100	2000
5	150795701	150798200	2500
5	151184101	151189300	5200
5	151451701	151461900	10200
5	153217501	153220000	2500
5	155138701	155188700	50000
5	156358801	156370100	11300
5	170381101	170388100	7000
5	172177101	172186000	8900
5	175334801	175368200	33400
5	175461801	175503900	42100
5	175524001	175535900	11900
5	175805701	175818800	13100
5	175854701	175866400	11700
5	177045601	177056300	10700
5	177154101	177159700	5600
5	177192701	177199700	7000
5	177225901	177236500	10600
5	177329501	177347500	18000
5	177432601	177467300	34700
5	180515301	180530800	15500
5	180779801	180789300	9500
5	180869201	180905200	36000
5	180905201	180915300	10100
6	1	60300	60300
6	192901	200600	7700
6	256701	292000	35300
6	292601	382700	90100
6	509101	522700	13600
6	1391801	1400500	8700
6	3751001	3752800	1800
6	5202401	5220400	18000
6	14460601	14474900	14300
6	19071401	19078100	6700
6	21042701	21052000	9300
6	26673801	26711200	37400
6	26743201	26754400	11200
6	26766401	26777000	10600
6	29841501	29849600	8100
6	31275101	31279700	4600
6	31421501	31425100	3600
6	31939501	31999800	60300
6	32245901	32253000	7100
6	32439501	32454400	14900
6	32454801	32496000	41200
6	32498801	32500900	2100
6	32541201	32558000	16800
6	32561901	32564600	2700
6	32615901	32625900	10000
6	34359401	34369600	10200
6	35754701	35762800	8100
6	36161201	36168600	7400
6	41144101	41151000	6900
6	44186701	44191500	4800
6	48930801	48938800	8000
6	53928701	53934800	6100
6	55827501	55846700	19200
6	57206001	57284900	78900
6	57289201	57297200	8000
6	57301301	57316600	15300
6	57321601	57423100	101500
6	57429101	57448600	19500
6	57450001	57583200	133200
6	57590301	57597500	7200
6	57603501	57608400	4900
6	57623101	57628400	5300
6	58076901	58137800	60900
6	58775001	58780200	5200
6	58780201	61880200	3100000
6	62128401	62178600	50200
6	64986701	64994000	7300
6	67008701	67049000	40300
6	68098801	68106100	7300
6	71919001	71926300	7300
6	72863701	72873300	9600
6	74613501	74620400	6900
6	76225901	76233600	7700
6	78967201	79036800	69600
6	79785101	79788900	3800
6	86167301	86176500	9200
6	86634501	86640500	6000
6	91049101	91054100	5000
6	95680501	95830500	150000
6	96201901	96210100	8200
6	97234801	97246800	12000
6	103737501	103763000	25500
6	104097301	104103800	6500
6	105258801	105263400	4600
6	110317901	110323800	5900
6	111008101	111012900	4800
6	115994501	116003500	9000
6	117140001	117155600	15600
6	118043501	118051200	7700
6	119669301	119671200	1900
6	120120501	120132500	12000
6	121213001	121221000	8000
6	125709501	125711100	1600
6	126091701	126095000	3300
6	126608501	126613800	5300
6	127438701	127440700	2000
6	130340001	130342200	2200
6	131007301	131018600	11300
6	132019301	132031500	12200
6	132374601	132379000	4400
6	132704901	132712800	7900
6	133984301	133987300	3000
6	137936401	137942600	6200
6	138371601	138379300	7700
6	143265301	143270400	5100
6	144178101	144191000	12900
6	145294501	145300100	5600
6	146169901	146178600	8700
6	157098301	157100800	2500
6	157559501	157609400	49900
6	157641301	157691300	50000
6	161033901	161068400	34500
6	161269601	161276500	6900
6	163834601	163837700	3100
6	165724701	165732500	7800
6	167215701	167224000	8300
6	167577301	167587500	10200
6	167942101	168042100	100000
6	170279901	170330000	50100
6	170477801	170486500	8700
6	170599101	170606700	7600
6	170707401	170709400	2000
6	170973101	171005700	32600
6	171055001	171115100	60100
7	1	10300	10300
7	191601	198500	6900
7	232501	282500	50000
7	933601	942500	8900
7	1312801	1314100	1300
7	1704101	1711200	7100
7	1857301	1863600	6300
7	2821601	2841200	19600
7	3407401	3413900	6500
7	5383701	5391900	8200
7	6119201	6132400	13200
7	6691701	6695500	3800
7	9800401	9806700	6300
7	13022001	13029700	7700
7	20317501	20320200	2700
7	20545401	20555500	10100
7	21593801	21598300	4500
7	23675201	23678000	2800
7	24398301	24407200	8900
7	26137001	26148100	11100
7	28218401	28220500	2100
7	31315601	31319000	3400
7	34829401	34841400	12000
7	38171601	38179400	7800
7	38388501	38397600	9100
7	39820101	39825500	5400
7	43944801	43946500	1700
7	50370501	50411000	40500
7	51594301	51598700	4400
7	52545001	52553200	8200
7	54462601	54465700	3100
7	56280901	56294500	13600
7	56434901	56437900	3000
7	56437901	56442900	5000
7	56557501	56570100	12600
7	56885701	56888600	2900
7	57010601	57022800	12200
7	57046901	57092900	46000
7	57496601	57509900	13300
7	57545401	57556800	11400
7	57605401	57775800	170400
7	57885001	57938600	53600
7	57939401	58001500	62100
7	58016301	58022000	5700
7	58033201	58044100	10900
7	58044501	58054300	9800
7	58054301	61054300	3000000
7	61054301	61073900	19600
7	61098001	61103400	5400
7	61158201	61161500	3300
7	61238801	61247400	8600
7	61310301	61364300	54000
7	61375401	61378600	3200
7	61435901	61460400	24500
7	61460401	61510500	50100
7	61510501	61560500	50000
7	61624501	61651400	26900
7	61664301	61674900	10600
7	61676701	61727200	50500
7	61727201	61759500	32300
7	61761201	61826400	65200
7	61826901	61841000	14100
7	61841201	61917200	76000
7	61917201	61967200	50000
7	62016201	62070400	54200
7	62471201	62476800	5600
7	62754101	62760400	6300
7	62889901	62916100	26200
7	63017301	63041200	23900
7	64315801	64318500	2700
7	64567501	64631200	63700
7	64717401	64724500	7100
7	64886201	64892800	6600
7	64978301	65060700	82400
7	65095901	65141700	45800
7	65857601	65861500	3900
7	66697401	66699800	2400
7	70421001	70426300	5300
7	73828401	73831500	3100
7	74394301	74480400	86100
7	74635101	74695800	60700
7	74715701	74909700	194000
7	74928301	74937000	8700
7	82969201	82980200	11000
7	83243801	83251800	8000
7	85109801	85113400	3600
7	89788801	89803800	15000
7	94536501	94541600	5100
7	94813001	94818600	5600
7	97395401	97402700	7300
7	100173301	100189000	15700
7	100493101	100494800	1700
7	100507301	100513900	6600
7	100556001	100606600	50600
7	100606601	100647100	40500
7	100671001	100687700	16700
7	100987401	100989600	2200
7	101001401	101007100	5700
7	101289601	101330500	40900
7	101987801	101998700	10900
7	102121501	102173600	52100
7	102181201	102187300	6100
7	102202701	102326500	123800
7	108097801	108107700	9900
7	115784601	115791700	7100
7	117020901	117030200	9300
7	117478701	117486600	7900
7	122345401	122348900	3500
7	124459901	124465700	5800
7	126045901	126051500	5600
7	130154201	130254500	100300
7	130254701	130266600	11900
7	133103701	133108400	4700
7	134251001	134266500	15500
7	139379401	139404300	24900
7	139628501	139636200	7700
7	141742501	141745800	3300
7	141765401	141794200	28800
7	142043501	142048200	4700
7	142048201	142098200	50000
7	142105501	142137900	32400
7	142162701	142172700	10000
7	142276201	142326200	50000
7	142456801	142462900	6100
7	142464501	142479100	14600
7	143319101	143398000	78900
7	143434101	143453900	19800
7	143500701	143533600	32900
7	143533601	143556700	23100
7	143878601	143980900	102300
7	143992601	144007800	15200
7	144013201	144074300	61100
7	146123901	146131500	7600
7	148072201	148076400	4200
7	151932401	151945400	13000
7	151967801	151977600	9800
7	152079601	152113800	34200
7	152485601	152489100	3500
7	154270601	154370600	100000
7	155593801	155597900	4100
7	158123101	158126600	3500
7	158126601	158133800	7200
7	159128701	159138700	10000
8	1	22000	22000
8	32201	51800	19600
8	101501	106200	4700
8	594001	599400	5400
8	625101	627000	1900
8	1186801	1192800	6000
8	1341101	1354900	13800
8	1454901	1457500	2600
8	1949001	1951600	2600
8	2195101	2284800	89700
8	4122801	4125200	2400
8	5969401	5973800	4400
8	6852201	6870400	18200
8	7044901	7112500	67600
8	7130501	7147600	17100
8	7206501	7228700	22200
8	7236301	7252900	16600
8	7330701	7335300	4600
8	7355001	7365100	10100
8	7405401	7424900	19500
8	7434101	7437100	3000
8	7473901	7570200	96300
8	7602301	7606100	3800
8	7609701	7613900	4200
8	7617401	7620600	3200
8	7620601	7626600	6000
8	7752301	7758100	5800
8	7773501	7869900	96400
8	7883701	7889700	6000
8	7935101	7987600	52500
8	7987601	8068300	80700
8	11245401	11247200	1800
8	11895201	11974700	79500
8	11979301	12009100	29800
8	12085401	12146400	61000
8	12207301	12251400	44100
8	12364301	12454600	90300
8	20624701	20641200	16500
8	24972601	24991000	18400
8	25040101	25049800	9700
8	26000401	26009500	9100
8	27068301	27077400	9100
8	32680001	32691300	11300
8	34880801	34887000	6200
8	35104701	35107100	2400
8	37931301	37933800	2500
8	39230601	39387200	156600
8	40774601	40779800	5200
8	42190501	42194800	4300
8	42994501	42996800	2300
8	43032401	43035400	3000
8	43636201	43766300	130100
8	43778901	43789800	10900
8	43801901	43838800	36900
8	43838801	46839000	3000200
8	46839001	46865500	26500
8	47530701	47544900	14200
8	48130501	48135600	5100
8	49243001	49255600	12600
8	50272101	50276500	4400
8	58118201	58128000	9800
8	58411401	58420900	9500
8	61590501	61593000	2500
8	63648701	63652200	3500
8	63988301	63996100	7800
8	65226101	65234900	8800
8	67761601	67769700	8100
8	69453101	69464900	11800
8	70817801	70825800	8000
8	72264301	72274200	9900
8	74351401	74357900	6500
8	75362501	75366900	4400
8	83909301	83916700	7400
8	86557601	86576400	18800
8	86576401	86726500	150100
8	86726501	86792100	65600
8	86792301	86840800	48500
8	87173801	87175700	1900
8	94547601	94554200	6600
8	96873001	96879600	6600
8	103665801	103668400	2600
8	112293801	112297100	3300
8	114190801	114195900	5100
8	114195901	114206600	10700
8	123219701	123228200	8500
8	124173601	124179400	5800
8	129880701	129887100	6400
8	132732401	132742600	10200
8	135056101	135064300	8200
8	135255501	135261000	5500
8	137160201	137163900	3700
8	140714901	140718900	4000
8	142641301	142644700	3400
8	142745901	142826100	80200
8	142955901	142970100	14200
8	144297401	144302200	4800
8	144503701	144513600	9900
8	144699801	144714600	14800
8	144805401	144810700	5300
8	144995401	145000300	4900
8	145187501	145213800	26300
8	145289901	145502200	212300
8	145557301	145563000	5700
8	146301201	146364100	62900
9	1	10000	10000
9	10001	39500	29500
9	116101	131800	15700
9	1223801	1226200	2400
9	5293301	5303600	10300
9	8076701	8083600	6900
9	11582201	11589400	7200
9	12217901	12220000	2100
9	13471701	13477500	5800
9	14311601	14315900	4300
9	15532701	15535200	2500
9	17978301	17981800	3500
9	18024501	18030500	6000
9	20181501	20187700	6200
9	22496001	22504300	8300
9	23362901	23377700	14800
9	27203401	27216600	13200
9	29092501	29097100	4600
9	31968701	31982100	13400
9	33382601	33388800	6200
9	33474001	33482900	8900
9	33794701	33804200	9500
9	34846101	34856100	10000
9	34987801	34992600	4800
9	38917701	38934800	17100
9	38947801	39184200	236400
9	39184201	39359500	175300
9	39663401	39713800	50400
9	39826101	39832400	6300
9	39872901	40024900	152000
9	40026601	40064100	37500
9	40084901	40110300	25400
9	40233001	40283500	50500
9	40351101	40375800	24700
9	40391301	40425300	34000
9	40425301	40476400	51100
9	40604001	40625100	21100
9	40911701	40990700	79000
9	41091301	41141200	49900
9	41143201	41218100	74900
9	41235601	41277500	41900
9	41365401	41416100	50700
9	41426201	41617700	191500
9	41620701	41633800	13100
9	41738201	41817400	79200
9	41854901	41866400	11500
9	41894901	41966900	72000
9	41991201	42243200	252000
9	42258001	42286100	28100
9	42303401	42312100	8700
9	42318501	42323300	4800
9	42364601	42376600	12000
9	42464601	42611100	146500
9	42613701	42664200	50500
9	42664201	42755100	90900
9	42779301	42799200	19900
9	42842001	43213300	371300
9	43213301	43314000	100700
9	43391701	43405000	13300
9	43543501	43587800	44300
9	43610401	43623500	13100
9	43766201	43767900	1700
9	43844701	43859300	14600
9	43938201	44058600	120400
9	44241901	44286700	44800
9	44296801	44353800	57000
9	44358701	44374600	15900
9	44381101	44427000	45900
9	44443901	44462300	18400
9	44621001	44726900	105900
9	44738701	44812700	74000
9	44848401	44868100	19700
9	44908201	44958500	50300
9	44958501	44965000	6500
9	44971401	44990000	18600
9	45042101	45045600	3500
9	45055701	45078700	23000
9	45094701	45101400	6700
9	45116601	45131800	15200
9	45249901	45350300	100400
9	45350301	45483800	133500
9	45520801	45563500	42700
9	45575301	45732700	157400
9	45775301	45865900	90600
9	46041401	46076400	35000
9	46165001	46187900	22900
9	46187901	46202300	14400
9	46202301	46212500	10200
9	46214201	46272500	58300
9	46318501	46343800	25300
9	46419601	46439300	19700
9	46461001	46561400	100400
9	46561401	46954000	392600
9	47012201	47160900	148700
9	47160901	47180600	19700
9	47182401	47216200	33800
9	47272401	47303700	31300
9	47317401	65468000	18150600
9	65548001	65560700	12700
9	65597901	65643800	45900
9	65656201	65689000	32800
9	65739801	65806400	66600
9	65918001	65970200	52200
9	66090401	66116200	25800
9	66138001	66242300	104300
9	66243301	66322200	78900
9	66344201	66454700	110500
9	66454701	66587400	132700
9	66613801	66664400	50600
9	66664401	66788700	124300
9	66863401	66913900	50500
9	66916101	66919600	3500
9	66975201	67057200	82000
9	67107401	67208100	100700
9	67366201	67516300	150100
9	67616801	67670400	53600
9	67724301	67738400	14100
9	67823701	67927200	103500
9	67934501	67979300	44800
9	67987001	68138100	151100
9	68302101	68473900	171800
9	68476601	68508400	31800
9	68514101	68664200	150100
9	68669701	68741600	71900
9	68742001	68746300	4300
9	68838501	68988900	150400
9	68988901	69009700	20800
9	69010801	69227900	217100
9	69245401	69278000	32600
9	69278001	69328400	50400
9	69328401	69356300	27900
9	69378501	70010500	632000
9	70010501	70060600	50100
9	70117401	70168700	51300
9	70218701	70319100	100400
9	70390801	70504900	114100
9	70506401	70557400	51000
9	70557401	70719500	162100
9	70735401	70835600	100200
9	70835601	70944700	109100
9	71397701	71410800	13100
9	71738101	71743400	5300
9	73316901	73351900	35000
9	77110801	77114900	4100
9	78918801	78922200	3400
9	79771501	79778100	6600
9	79858501	79866600	8100
9	79949501	79962800	13300
9	82185201	82188500	3300
9	85307901	85316600	8700
9	89559601	89567700	8100
9	91530301	91535800	5500
9	92343401	92443400	100000
9	92528801	92678800	150000
9	93211201	93219600	8400
9	94058701	94067800	9100
9	95129401	95136100	6700
9	95341001	95348500	7500
9	98270001	98280500	10500
9	99179501	99181600	2100
9	101309101	101311600	2500
9	104715001	104723600	8600
9	105775301	105777500	2200
9	106275701	106277800	2100
9	110032401	110035700	3300
9	113155901	113163200	7300
9	113451001	113453500	2500
9	113596801	113603000	6200
9	114421801	114424600	2800
9	114722501	114724300	1800
9	115825901	115833200	7300
9	115841801	115843500	1700
9	115845701	115848900	3200
9	116860001	116861600	1600
9	116915101	116920400	5300
9	117176601	117186800	10200
9	117415101	117422200	7100
9	124989801	124992000	2200
9	125169101	125177700	8600
9	128158701	128166600	7900
9	129676601	129677800	1200
9	130892801	130900800	8000
9	132186801	132206300	19500
9	132427801	132429400	1600
9	132824401	132826000	1600
9	133027601	133035400	7800
9	133073101	133223000	149900
9	135035801	135040600	4800
9	136702201	136704500	2300
9	136856801	136879100	22300
9	136931801	136934300	2500
9	136979601	136984200	4600
9	137041201	137091200	50000
9	137215401	137224700	9300
9	138925001	138946000	21000
9	139084801	139091700	6900
9	139167001	139217300	50300
9	139663101	139665000	1900
9	140053001	140065100	12100
9	140317101	140318200	1100
9	140333901	140336800	2900
9	140777501	140785900	8400
9	141057901	141069500	11600
9	141081201	141088200	7000
9	141152401	141213500	61100
10	1	60100	60100
10	448001	449600	1600
10	976701	979100	2400
10	4290101	4291900	1800
10	5530201	5542300	12100
10	8255001	8261500	6500
10	10715701	10721800	6100
10	11179001	11186900	7900
10	15187401	15201100	13700
10	16479301	16491000	11700
10	17776601	18083200	306600
10	18090901	18126500	35600
10	18133101	18221500	88400
10	20351701	20356400	4700
10	20881301	20889500	8200
10	21660401	21670700	10300
10	22609101	22612200	3100
10	22689701	22699100	9400
10	23480601	23482200	1600
10	23725601	23729000	3400
10	24945201	24946400	1200
10	25657501	25662900	5400
10	25719301	25723500	4200
10	30309301	30319900	10600
10	31246701	31251800	5100
10	31704701	31709600	4900
10	35650001	35658500	8500
10	37457001	37476000	19000
10	38465601	38476300	10700
10	38559901	38570000	10100
10	38771701	38818800	47100
10	38818801	38868900	50100
10	38868901	38983700	114800
10	39036901	39154900	118000
10	39154901	42354900	3200000
10	42354901	42405000	50100
10	42477901	42621000	143100
10	42622201	42627000	4800
10	42635901	42645300	9400
10	42646601	42737100	90500
10	42737101	42739400	2300
10	42739401	42818400	79000
10	43248101	43252200	4100
10	46284301	46688000	403700
10	46695301	46946900	251600
10	46946901	46951000	4100
10	46953701	47150300	196600
10	47150301	47322900	172600
10	47366501	47369400	2900
10	47429001	47534300	105300
10	47701701	47988900	287200
10	48007701	48300800	293100
10	48664101	49382800	718700
10	51063501	51087200	23700
10	51137101	51195400	58300
10	51195601	51359300	163700
10	51389801	51449200	59400
10	51596101	51605000	8900
10	51635701	51723300	87600
10	51845401	52000600	155200
10	53203601	53214300	10700
10	53916101	53919000	2900
10	62421401	62425700	4300
10	64074401	64082300	7900
10	68935301	68944400	9100
10	70166501	70174100	7600
10	71279201	71291100	11900
10	74774201	74782500	8300
10	78255601	78261000	5400
10	78475201	78481400	6200
10	80996801	81003600	6800
10	81310701	81325600	14900
10	81423201	81426300	3100
10	81472201	81504700	32500
10	83203001	83209600	6600
10	83632001	83635600	3600
10	86530901	86534700	3800
10	88371301	88374900	3600
10	89222501	89228200	5700
10	91254501	91265300	10800
10	94133101	94136700	3600
10	95452601	95456300	3700
10	99034901	99037200	2300
10	100687401	100704100	16700
10	101597401	101600400	3000
10	101851501	101853700	2200
10	102701701	102709800	8100
10	102973201	102990600	17400
10	113190101	113192200	2100
10	114112101	114116600	4500
10	114709001	114713700	4700
10	115157501	115163100	5600
10	115432901	115439600	6700
10	117404401	117410700	6300
10	118764501	118769200	4700
10	118896701	118906000	9300
10	122226501	122228800	2300
10	125869501	125919400	49900
10	126847601	126850100	2500
10	127574401	127615600	41200
10	128615901	128766200	150300
10	131761501	131767100	5600
10	132635401	132639300	3900
10	133381401	133431400	50000
10	133454901	133457400	2500
10	133677501	133727500	50000
10	134876101	134881000	4900
10	134936301	134942800	6500
10	134949001	134953800	4800
10	135122201	135139400	17200
10	135222401	135229100	6700
10	135439201	135523700	84500
10	135524801	135534800	10000
11	1	60400	60400
11	131601	139100	7500
11	175501	196100	20600
11	205701	210000	4300
11	397301	403000	5700
11	424501	431500	7000
11	636601	640800	4200
11	1016601	1018500	1900
11	1068701	1078800	10100
11	1162801	1212800	50000
11	1356701	1359600	2900
11	1372201	1374400	2200
11	1410601	1412500	1900
11	1567701	1579100	11400
11	2158401	2169300	10900
11	2289901	2292500	2600
11	3268501	3359400	90900
11	4249701	4298600	48900
11	4364101	4376600	12500
11	4967601	4975900	8300
11	9691801	9694100	2300
11	21931401	21939400	8000
11	23197901	23199500	1600
11	25446701	25453000	6300
11	28647201	28652500	5300
11	29006901	29012900	6000
11	29460401	29468200	7800
11	33811301	33818700	7400
11	37764301	37766300	2000
11	43542801	43550500	7700
11	45798601	45805700	7100
11	46140501	46143900	3400
11	46206401	46218000	11600
11	47057701	47063700	6000
11	48340201	48368300	28100
11	48373701	48388800	15100
11	48600901	48604300	3400
11	48734701	48735800	1100
11	48775301	48811500	36200
11	48931401	48945600	14200
11	50077001	50126600	49600
11	50317301	50384300	67000
11	50709601	50783500	73900
11	50783801	51180500	396700
11	51248901	51266800	17900
11	51342401	51363700	21300
11	51569601	51593900	24300
11	51594201	54697300	3103100
11	54697301	54704700	7400
11	54704701	54793800	89100
11	54911301	54933500	22200
11	55365401	55459700	94300
11	56465401	56475700	10300
11	60974901	61014300	39400
11	62045301	62049500	4200
11	63202201	63208200	6000
11	63528301	63533100	4800
11	63535501	63537200	1700
11	65339701	65344800	5100
11	67139601	67141300	1700
11	67847101	67858400	11300
11	67887601	67889400	1800
11	69089801	69140300	50500
11	69724601	69774700	50100
11	72820101	72831300	11200
11	73359901	73365500	5600
11	74987301	74997100	9800
11	78848501	78850900	2400
11	81856401	81863700	7300
11	82486001	82491100	5100
11	85144201	85150700	6500
11	86400301	86409200	8900
11	87630701	87634600	3900
11	87687301	87738600	51300
11	89477901	89551200	73300
11	89625201	89643000	17800
11	89762801	89785200	22400
11	89861701	89870700	9000
11	91175501	91185100	9600
11	93967401	93973400	6000
11	94305101	94311500	6400
11	96218601	96225600	7000
11	96287601	96437700	150100
11	101566401	101574800	8400
11	104267701	104273200	5500
11	106888301	106891100	2800
11	110434001	110443600	9600
11	114419601	114424900	5300
11	114996801	115007100	10300
11	117005301	117017400	12100
11	119525201	119529300	4100
11	124775001	124776700	1700
11	127079101	127082200	3100
11	129148701	129149800	1100
11	129653701	129666100	12400
11	132342301	132353100	10800
11	134600201	134607400	7200
11	134946101	135006600	60500
12	1	64700	64700
12	74501	94500	20000
12	95801	145900	50100
12	145901	147800	1900
12	155601	170200	14600
12	377301	384900	7600
12	1195101	1200000	4900
12	1639201	1641400	2200
12	2161301	2164100	2800
12	4615401	4622900	7500
12	7189801	7239900	50100
12	8558501	8591100	32600
12	9632801	9733300	100500
12	11237401	11252300	14900
12	11505501	11545900	40400
12	12058701	12066900	8200
12	14008701	14013600	4900
12	14100801	14109300	8500
12	15845401	15856200	10800
12	20453101	20455000	1900
12	22571401	22587500	16100
12	23306001	23314900	8900
12	33121501	33129800	8300
12	34830601	34850600	20000
12	34856601	37856700	3000100
12	37868101	37880700	12600
12	38022401	38043800	21400
12	38082801	38151000	68200
12	38166701	38202600	35900
12	38372801	38400800	28000
12	38496401	38501800	5400
12	38580401	38595300	14900
12	40048701	40057500	8800
12	42477201	42479700	2500
12	42620501	42623300	2800
12	45903301	45909900	6600
12	48212501	48223000	10500
12	50816301	50821000	4700
12	54494001	54512900	18900
12	57042301	57051200	8900
12	57635801	57645200	9400
12	58038801	58058500	19700
12	60578101	60586200	8100
12	64351601	64360000	8400
12	66718401	66724900	6500
12	71602401	71604500	2100
12	74270301	74272100	1800
12	75356201	75365900	9700
12	77537801	77545700	7900
12	78773201	78779400	6200
12	80155001	80164300	9300
12	81566301	81570500	4200
12	82585501	82596200	10700
12	83031801	83034700	2900
12	83458201	83465000	6800
12	84591001	84596000	5000
12	90486001	90492500	6500
12	93038701	93047200	8500
12	96710301	96714800	4500
12	97217701	97222800	5100
12	98954701	98964800	10100
12	99404101	99411700	7600
12	99794201	99805400	11200
12	100381701	100392300	10600
12	101420501	101426800	6300
12	102091001	102093100	2100
12	102102401	102107000	4600
12	102203801	102207700	3900
12	102222201	102227300	5100
12	106170401	106177400	7000
12	108395901	108402600	6700
12	109373501	109423500	50000
12	111854801	111858100	3300
12	122237201	122243700	6500
12	122514201	122517600	3400
12	122530601	122580600	50000
12	123155601	123165300	9700
12	124395701	124402100	6400
12	125048701	125053300	4600
12	126781401	126790700	9300
12	127607801	127610200	2400
12	130867701	130877900	10200
12	132707001	132807000	100000
12	132820301	132824200	3900
12	132903801	132907500	3700
12	133263001	133264700	1700
12	133445301	133447300	2000
12	133841901	133851900	10000
13	1	19020200	19020200
13	19306401	19320700	14300
13	19641401	19652300	10900
13	20370401	20371600	1200
13	20965001	20966600	1600
13	22247801	22249600	1800
13	22593501	22600100	6600
13	23535601	23544600	9000
13	23576001	23582300	6300
13	23633401	23637300	3900
13	24955901	24975300	19400
13	28508401	28511900	3500
13	31441801	31450000	8200
13	34038001	34046500	8500
13	37853601	37855600	2000
13	45997101	46000400	3300
13	46981401	46987800	6400
13	48356501	48363000	6500
13	51069401	51075100	5700
13	52841101	52863400	22300
13	53102701	53114700	12000
13	57713401	57743600	30200
13	61313801	61319200	5400
13	61344201	61354600	10400
13	63609601	63649000	39400
13	64337401	64345500	8100
13	67669801	67678200	8400
13	72476701	72480700	4000
13	74807601	74815100	7500
13	78271501	78273300	1800
13	83167901	83172200	4300
13	86760301	86910300	150000
13	92947801	92958200	10400
13	94957501	94963600	6100
13	95362701	95365400	2700
13	98116401	98126200	9800
13	98795101	98796900	1800
13	102327401	102335400	8000
13	102492001	102494100	2100
13	107185501	107188700	3200
13	109022901	109029100	6200
13	109673901	109676600	2700
13	110434201	110440000	5800
13	112353901	112504000	150100
13	112720901	112723400	2500
13	112938901	112957200	18300
13	112961801	112965600	3800
13	113375901	113378500	2600
13	114325901	114426000	100100
13	114640001	114739900	99900
13	114897201	114899500	2300
13	115109801	115169900	60100
14	1	19000000	19000000
14	19000001	19125900	125900
14	19197301	19318200	120900
14	19375001	19451300	76300
14	19472201	19736600	264400
14	19754801	19763400	8600
14	19792601	19827800	35200
14	19855901	19948500	92600
14	19950501	20069100	118600
14	20088601	20178400	89800
14	20550501	20556900	6400
14	20703701	20707100	3400
14	26335201	26337500	2300
14	33115901	33120000	4100
14	34267701	34270700	3000
14	34851201	34863200	12000
14	35866301	35875000	8700
14	37049501	37055900	6400
14	37462401	37469800	7400
14	40609801	40617700	7900
14	50682201	50689100	6900
14	54419801	54422300	2500
14	57989401	57998200	8800
14	70720201	70727700	7500
14	71371001	71376900	5900
14	71590601	71598700	8100
14	72085101	72095200	10100
14	72403101	72410900	7800
14	73997201	74023700	26500
14	74239801	74247400	7600
14	77890401	77900300	9900
14	80106301	80115000	8700
14	82499101	82503300	4200
14	86906301	86911100	4800
14	87809201	87811600	2400
14	91730901	91738200	7300
14	92892601	92897600	5000
14	94022901	94033900	11000
14	94579901	94587300	7400
14	94609001	94618300	9300
14	101331401	101338900	7500
14	102177801	102180300	2500
14	102248001	102249600	1600
14	102973501	102978600	5100
14	103128901	103136800	7900
14	105651601	105653600	2000
14	105943401	105963800	20400
14	106050901	106067000	16100
14	106073301	106082100	8800
14	106082101	106100200	18100
14	106175901	106327600	151700
14	106330801	106691600	360800
14	106786301	106816600	30300
14	107289501	107349600	60100
15	1	20000000	20000000
15	20000001	20021900	21900
15	20024201	20119100	94900
15	20119401	20148800	29400
15	20305601	20318900	13300
15	20393601	20581400	187800
15	20581401	20589600	8200
15	20589601	20627900	38300
15	20627901	20711400	83500
15	20785901	20845900	60000
15	20847301	20878500	31200
15	20883201	20935200	52000
15	20944701	21021100	76400
15	21183901	21324300	140400
15	21398701	21892100	493400
15	21900001	21941700	41700
15	21942101	21954500	12400
15	22028701	22040000	11300
15	22178901	22296400	117500
15	22591401	22646200	54800
15	22650301	22698000	47700
15	22730801	22742400	11600
15	23383701	23451000	67300
15	23514401	23565200	50800
15	23565201	23572200	7000
15	23572201	23573900	1700
15	23959301	23968500	9200
15	25175001	25179100	4100
15	28659601	28666200	6600
15	28700901	28743500	42600
15	28796801	28822300	25500
15	29159501	29209500	50000
15	30457701	30464700	7000
15	30809901	30832200	22300
15	30856101	30871800	15700
15	31618001	31620400	2400
15	32572701	32689500	116800
15	32692601	32700600	8000
15	32854201	32858100	3900
15	32872201	32896900	24700
15	34839601	34853900	14300
15	40732501	40734500	2000
15	43942701	43956000	13300
15	45294901	45303400	8500
15	47423601	47425700	2100
15	49097001	49102400	5400
15	51313201	51322400	9200
15	53078901	53084700	5800
15	53747301	53753300	6000
15	60657701	60660100	2400
15	61519101	61521700	2600
15	62191401	62196800	5400
15	68426001	68428900	2900
15	71820401	71823600	3200
15	72386001	72388300	2300
15	72392701	72394700	2000
15	72938601	72963200	24600
15	73659901	73664600	4700
15	74361301	74382700	21400
15	75005501	75008800	3300
15	75561801	75568800	7000
15	76884601	76897200	12600
15	77010601	77017200	6600
15	77330501	77333000	2500
15	77549501	77557900	8400
15	78241001	78253600	12600
15	79030601	79042200	11600
15	82335501	82341200	5700
15	82379601	82387400	7800
15	82567801	82580700	12900
15	82580701	82632800	52100
15	82650401	82929000	278600
15	82964201	82989700	25500
15	83020701	83118500	97800
15	83170201	83213900	43700
15	84442801	84450600	7800
15	84853401	84868300	14900
15	84984201	85034700	50500
15	85369401	85379600	10200
15	85773101	85784000	10900
15	85802301	85817800	15500
15	88515401	88524300	8900
15	90409501	90414100	4600
15	90542601	90547500	4900
15	97086701	97092500	5800
15	97808301	97814500	6200
15	100466701	100468700	2000
15	102283401	102297900	14500
15	102432501	102435600	3100
15	102445001	102450400	5400
15	102483901	102508200	24300
15	102511001	102520100	9100
15	102521401	102531400	10000
16	1	60800	60800
16	594501	603500	9000
16	1030701	1044800	14100
16	1650401	1661600	11200
16	1661601	1664900	3300
16	1784101	1793600	9500
16	1979101	1980900	1800
16	2228301	2231900	3600
16	3053301	3055300	2000
16	4797501	4806300	8800
16	8636901	8686900	50000
16	14021801	14028600	6800
16	14395301	14397300	2000
16	15035501	15123800	88300
16	15256301	15272600	16300
16	16419701	16421600	1900
16	16638201	16644600	6400
16	16684701	16703400	18700
16	16725501	16739500	14000
16	18474701	18484000	9300
16	18756601	18765300	8700
16	19581201	19589800	8600
16	19945601	19967600	22000
16	20493701	20501500	7800
16	20537701	20544400	6700
16	20544401	20548700	4300
16	20577501	20580500	3000
16	20687301	20692200	4900
16	21413801	21594400	180600
16	21747801	21807200	59400
16	21849401	21935200	85800
16	22452301	22711000	258700
16	23047701	23049500	1800
16	25789501	25796600	7100
16	28417301	28422800	5500
16	28914601	28923900	9300
16	29377401	29387600	10200
16	29817201	29821000	3800
16	31959201	31988200	29000
16	31999701	32359800	360100
16	32360401	32659200	298800
16	32717401	32896400	179000
16	32896401	32897500	1100
16	32897501	33208900	311400
16	33238201	33262900	24700
16	33295701	33777700	482000
16	33779301	34016800	237500
16	34023201	34173200	150000
16	34173901	34197000	23100
16	34392201	34395200	3000
16	34464301	34756900	292600
16	35285701	46385800	11100100
16	46385801	46500500	114700
16	47176901	47178400	1500
16	48049601	48057000	7400
16	50324101	50340800	16700
16	51489701	51502400	12700
16	52949101	52958600	9500
16	56632001	56640600	8600
16	59565301	59570700	5400
16	62544401	62550700	6300
16	62650901	62654800	3900
16	65028101	65036000	7900
16	70272201	70278100	5900
16	70881301	71202600	321300
16	74442201	74447000	4800
16	74786301	74804700	18400
16	76539101	76544000	4900
16	81607701	81614100	6400
16	85439201	85443300	4100
16	85644301	85648700	4400
16	87524801	87528300	3500
16	88310601	88317800	7200
16	88389401	88439400	50000
16	89255601	89260900	5300
16	89786201	89790600	4400
16	90213501	90282100	68600
16	90290901	90294700	3800
16	90294701	90354800	60100
17	29701	32000	2300
17	296501	396600	100100
17	965301	967500	2200
17	1043701	1051500	7800
17	3476101	3486000	9900
17	3588801	3591600	2800
17	4263501	4273500	10000
17	5146901	5154300	7400
17	6012601	6017100	4500
17	8135401	8144800	9400
17	8163901	8168400	4500
17	8256301	8266900	10600
17	12353101	12359200	6100
17	13079201	13092800	13600
17	16066701	16072700	6000
17	16646901	16725000	78100
17	18329201	18383700	54500
17	18396201	18465000	68800
17	18507201	18526400	19200
17	18730901	18742700	11800
17	20767801	20785800	18000
17	20943401	20946900	3500
17	21194201	21254800	60600
17	21303101	21321300	18200
17	21322801	21353700	30900
17	21506601	21566500	59900
17	21566501	21666600	100100
17	21666601	21685700	19100
17	21903701	21916000	12300
17	22222201	22263000	40800
17	22263001	25263000	3000000
17	25263001	25335700	72700
17	26780601	26782600	2000
17	27913801	27921000	7200
17	34504801	34577700	72900
17	34577701	34585900	8200
17	34591701	34726200	134500
17	35755601	35759000	3400
17	36270801	36280900	10100
17	36284501	36318000	33500
17	36336501	36406200	69700
17	36714701	36729600	14900
17	39420901	39432000	11100
17	40822101	40831600	9500
17	41399701	41401200	1500
17	41842101	41850200	8100
17	42295501	42298200	2700
17	43493401	43510400	17000
17	43589501	43597200	7700
17	43613301	43619500	6200
17	43650701	43662100	11400
17	44165401	44270300	104900
17	44271101	44369300	98200
17	44369301	44403400	34100
17	44433801	44566900	133100
17	44566901	44578600	11700
17	44613401	44637600	24200
17	44651101	44786500	135400
17	45126401	45136600	10200
17	51852501	51861000	8500
17	52074701	52081500	6800
17	54670101	54676500	6400
17	55771301	55780200	8900
17	56565801	56575000	9200
17	59472901	59478200	5300
17	61771501	61778300	6800
17	62394201	62404300	10100
17	62410801	62460800	50000
17	62806701	62816300	9600
17	62888301	62910100	21800
17	62916201	62918700	2500
17	69602001	69606700	4700
17	69680601	69682200	1600
17	76835001	76839400	4400
17	77489501	77528800	39300
17	77546401	77630700	84300
17	78753401	78755300	1900
17	79385501	79399600	14100
17	79502101	79506200	4100
17	79709101	79759100	50000
17	80055101	80057400	2300
17	80276701	80286100	9400
[truncated: 391 more rows]

## Sheet: 10x
Chr	Start	End	Length
1	1	10000	10000
1	11101	20600	9500
1	51401	92000	40600
1	107401	120400	13000
1	177201	227700	50500
1	230701	251100	20400
1	267401	318000	50600
1	462901	471300	8400
1	471301	521400	50100
1	531101	544900	13800
1	544901	546500	1600
1	546501	605400	58900
1	623701	629700	6000
1	672101	675300	3200
1	812201	826300	14100
1	838201	845700	7500
1	876801	878100	1300
1	894901	901500	6600
1	911901	913900	2000
1	954901	956200	1300
1	1167201	1168800	1600
1	1176201	1182500	6300
1	1228901	1230400	1500
1	1243001	1244500	1500
1	1283801	1286500	2700
1	1290101	1292800	2700
1	1362401	1363600	1200
1	1564501	1571000	6500
1	1821501	1823000	1500
1	2158701	2160700	2000
1	2429401	2436900	7500
1	2517101	2518600	1500
1	2583501	2625400	41900
1	2634201	2684300	50100
1	2687801	2692000	4200
1	2801101	2806900	5800
1	2984401	2991400	7000
1	3845301	3995300	150000
1	4044301	4049700	5400
1	4714301	4716000	1700
1	5726001	5736200	10200
1	6513501	6529100	15600
1	6662101	6663200	1100
1	6844901	6846100	1200
1	7763801	7765600	1800
1	8560901	8562400	1500
1	9595301	9599900	4600
1	9646301	9649400	3100
1	10698701	10699800	1100
1	10753801	10755900	2100
1	12840401	12855700	15300
1	12887301	12891900	4600
1	12907201	12950000	42800
1	13053001	13109600	56600
1	13124101	13166800	42700
1	13211801	13219900	8100
1	13219901	13340800	120900
1	13368501	13442300	73800
1	13472301	13638600	166300
1	13655001	13664400	9400
1	13693601	13774100	80500
1	15846701	15852200	5500
1	16833201	16843400	10200
1	16856401	16863900	7500
1	16869901	17002200	132300
1	17006701	17009400	2700
1	17012801	17018700	5900
1	17020701	17067100	46400
1	17067301	17123800	56500
1	17125601	17176000	50400
1	17176001	17204800	28800
1	17220701	17236400	15700
1	18700401	18707400	7000
1	18956701	18964200	7500
1	21714501	21715600	1100
1	21745701	21754500	8800
1	22337701	22338900	1200
1	22468901	22470100	1200
1	25158701	25160300	1600
1	25591801	25660800	69000
1	25732001	25736300	4300
1	27022101	27024900	2800
1	27143501	27145500	2000
1	28179601	28180900	1300
1	29878001	30028100	150100
1	33516401	33518700	2300
1	33772401	33773600	1200
1	34297001	34301200	4200
1	34630501	34633700	3200
1	35101201	35112000	10800
1	37499401	37500500	1100
1	38259301	38260400	1100
1	38510401	38512700	2300
1	39456701	39457800	1100
1	39956801	39957900	1100
1	45203501	45205500	2000
1	45265701	45272500	6800
1	47881301	47882900	1600
1	47903701	47905000	1300
1	54871301	54872800	1500
1	54953701	54960600	6900
1	56128201	56131900	3700
1	60048601	60049700	1100
1	62377101	62378700	1600
1	70031301	70034800	3500
1	71113201	71114300	1100
1	72766301	72811800	45500
1	75843401	75847800	4400
1	78868201	78872500	4300
1	81409401	81416700	7300
1	85980001	86005700	25700
1	86041801	86047500	5700
1	94288401	94291200	2800
1	103785201	103913900	128700
1	103925401	104003800	78400
1	106486301	106490600	4300
1	107610801	107613600	2800
1	108402601	108405500	2900
1	109811301	109814700	3400
1	110187201	110191400	4200
1	110224001	110245200	21200
1	110611201	110613800	2600
1	112833201	112837700	4500
1	113394401	113396000	1600
1	113902001	113905000	3000
1	116229501	116232700	3200
1	120532201	120637400	105200
1	120676701	120697000	20300
1	120697001	120747800	50800
1	120748801	120773400	24600
1	120809701	120836300	26600
1	120936401	121086800	150400
1	121108701	121143200	34500
1	121371801	121378500	6700
1	121392201	121395200	3000
1	121399701	121405800	6100
1	121421301	121422600	1300
1	121485401	142535500	21050100
1	142535501	142672300	136800
1	142672501	142683700	11200
1	142684501	142713100	28600
1	142713301	142726500	13200
1	142730901	142781100	50200
1	142781101	142850000	68900
1	142850501	142899200	48700
1	142899401	142909900	10500
1	142910101	142967800	57700
1	142967801	143117800	150000
1	143117801	143172500	54700
1	143174101	143189600	15500
1	143190401	143205200	14800
1	143206301	143213000	6700
1	143213201	143230100	16900
1	143230501	143238300	7800
1	143239601	143292700	53100
1	143292801	143343000	50200
1	143344401	143368400	24000
1	143369601	143414100	44500
1	143414501	143505200	90700
1	143506201	143522400	16200
1	143524501	143544500	20000
1	143544501	143656400	111900
1	143678401	143725900	47500
1	143725901	143769900	44000
1	143770801	143871200	100400
1	143871201	143878500	7300
1	143908501	144073800	165300
1	144095701	144145900	50200
1	144185701	144197000	11300
1	144215901	144224100	8200
1	144224101	144300100	76000
1	144323001	144337900	14900
1	144340001	144502900	162900
1	144525801	144622300	96500
1	144622301	144672700	50400
1	144672701	144710400	37700
1	144710601	144810800	100200
1	144810801	144896300	85500
1	144906801	144978900	72100
1	144979101	145141900	162800
1	145143701	145218200	74500
1	145218701	145354500	135800
1	145355901	145382700	26800
1	145832701	145944400	111700
1	146021801	146033300	11500
1	146049401	146122300	72900
1	146164601	146303700	139100
1	146400201	146467200	67000
1	146467201	146476200	9000
1	147389601	147392500	2900
1	147424501	147486100	61600
1	147533101	147551500	18400
1	147570601	147575100	4500
1	147590401	147664300	73900
1	147706401	147731200	24800
1	147829801	147914300	84500
1	147914301	147923000	8700
1	147930101	147953400	23300
1	147975601	147996000	20400
1	147998301	148026000	27700
1	148026001	148176400	150400
1	148176901	148192600	15700
1	148194001	148222900	28900
1	148243201	148257300	14100
1	148260001	148276700	16700
1	148290001	148305400	15400
1	148307101	148327600	20500
1	148341601	148346100	4500
1	148354401	148361300	6900
1	148361301	148511400	150100
1	148511601	148530300	18700
1	148530501	148546200	15700
1	148548001	148571900	23900
1	148598801	148601300	2500
1	148628601	148634400	5800
1	148637201	148639800	2600
1	148653501	148683900	30400
1	148683901	148751500	67600
1	148764701	148786800	22100
1	148788801	148800300	11500
1	148820401	148954400	134000
1	148954401	149004500	50100
1	149004501	149035800	31300
1	149131601	149141300	9700
1	149203601	149218600	15000
1	149220501	149228100	7600
1	149232001	149240300	8300
1	149261501	149369600	108100
1	149459301	149578700	119400
1	149603301	149646700	43400
1	149648001	149701900	53900
1	149721901	149753000	31100
1	150946801	150948100	1300
1	151570801	151573500	2700
1	152555601	152587700	32100
1	152760101	152770900	10800
1	154297501	154298800	1300
1	154474301	154475400	1100
1	156526701	156529000	2300
1	158860401	158862800	2400
1	158867501	158870000	2500
1	158960601	158966200	5600
1	161120901	161123800	2900
1	161409701	161411200	1500
1	161411201	161418200	7000
1	161418701	161433000	14300
1	161433401	161440400	7000
1	163959201	163964000	4800
1	164528201	164529500	1300
1	166135401	166136900	1500
1	168318101	168325100	7000
1	169075101	169076200	1100
1	171064401	171066200	1800
1	171343401	171348200	4800
1	180749601	180755400	5800
1	186605101	186611900	6800
1	187716101	187722500	6400
1	189704501	189783600	79100
1	191971101	191972900	1800
1	194450001	194454300	4300
1	201616801	201619000	2200
1	205922701	206072800	150100
1	206282501	206288700	6200
1	206332201	206482300	150100
1	206482401	206536100	53700
1	206558401	206583200	24800
1	206696801	206698300	1500
1	206857801	206859000	1200
1	207537201	207545600	8400
1	207701701	207745400	43700
1	213084201	213086300	2100
1	213324001	213325600	1600
1	214781601	214782800	1200
1	222374201	222382700	8500
1	223725701	223797800	72100
1	224199401	224204300	4900
1	224230601	224231800	1200
1	224620001	224624000	4000
1	228134601	228136000	1400
1	228254801	228259600	4800
1	228398301	228402000	3700
1	228744101	228750700	6600
1	228750901	228782000	31100
1	229812501	229820800	8300
1	231187501	231190000	2500
1	231297501	231299700	2200
1	233206001	233209000	3000
1	233463201	233464400	1200
1	233962101	233963600	1500
1	234744601	234746000	1400
1	234912201	234921400	9200
1	234924701	234955900	31200
1	235192201	235242200	50000
1	239053701	239059200	5500
1	239787101	239791000	3900
1	239850001	239852400	2400
1	244012601	244014300	1700
1	244211601	244212700	1100
1	246956901	246961600	4700
1	247274701	247282700	8000
1	248052801	248056700	3900
1	248231201	248236400	5200
1	248599601	248611400	11800
1	248620301	248668300	48000
1	248692101	248701100	9000
1	248725301	248798500	73200
1	248807601	248819300	11700
1	248908201	249058300	150100
1	249234401	249239000	4600
1	249240601	249250700	10100
2	1	11200	11200
2	1525601	1542700	17100
2	3185401	3192900	7500
2	3439901	3442400	2500
2	3529301	3579300	50000
2	3733201	3738200	5000
2	3751001	3752400	1400
2	4211101	4223400	12300
2	5018801	5118800	100000
2	5779401	5794800	15400
2	5830701	5833700	3000
2	8818501	8822000	3500
2	9346601	9347800	1200
2	9877301	9880800	3500
2	10090701	10092300	1600
2	13958401	13959900	1500
2	14704301	14710300	6000
2	15680701	15682600	1900
2	15750901	15752200	1300
2	16271601	16273800	2200
2	16279701	16330200	50500
2	18475101	18477100	2000
2	19188201	19225300	37100
2	20423101	20425100	2000
2	21153101	21178100	25000
2	22688701	22690000	1300
2	23607601	23608700	1100
2	24002501	24005300	2800
2	24068701	24070100	1400
2	24713401	24714800	1400
2	25563501	25565200	1700
2	27780201	27781500	1300
2	28614801	28617700	2900
2	30369701	30370800	1100
2	31724301	31727500	3200
2	33092201	33095000	2800
2	33141701	33143700	2000
2	34695801	34736400	40600
2	35975701	35997100	21400
2	36216101	36219900	3800
2	36582601	36584000	1400
2	37192901	37194100	1200
2	37740901	37748400	7500
2	37958101	38003200	45100
2	41973301	41975200	1900
2	42795501	42796700	1200
2	42832401	42835000	2600
2	42955801	42964600	8800
2	44810601	44816800	6200
2	45280401	45287200	6800
2	48009401	48011200	1800
2	48132601	48133700	1100
2	48756601	48757700	1100
2	48782101	48784100	2000
2	52749701	52785200	35500
2	54565501	54567500	2000
2	57397301	57401200	3900
2	57417501	57420400	2900
2	59623201	59631000	7800
2	68676501	68678900	2400
2	68743701	68747100	3400
2	72374701	72376600	1900
2	73144101	73145500	1400
2	74010401	74029200	18800
2	76773601	76775400	1800
2	77534001	77536100	2100
2	78234801	78236900	2100
2	79076601	79081400	4800
2	83568101	83569600	1500
2	84141101	84142800	1700
2	85131601	85133300	1700
2	85197801	85199100	1300
2	87139201	87142000	2800
2	87569401	87572300	2900
2	87576201	87612700	36500
2	87633801	87641400	7600
2	87656901	87740400	83500
2	89072501	89075300	2800
2	89076301	89084200	7900
2	89100701	89104700	4000
2	89132301	89596700	464400
2	89630301	89830400	200100
2	89830401	89891100	60700
2	89925401	89931000	5600
2	90249401	90260300	10900
2	90267301	90282900	15600
2	90295301	90317800	22500
2	90321101	90371500	50400
2	90371501	90438800	67300
2	90444401	90447800	3400
2	90450601	90483400	32800
2	90485101	90505400	20300
2	90509201	90512800	3600
2	90536901	91595100	1058200
2	91595101	91600400	5300
2	91600601	91606300	5700
2	91606501	91656300	49800
2	91656801	91669600	12800
2	91671901	91688400	16500
2	91689701	91696100	6400
2	91711701	91715200	3500
2	91716801	91749600	32800
2	91750901	91875000	124100
2	91875201	91958700	83500
2	91959301	91997000	37700
2	91998601	92068500	69900
2	92070001	92132300	62300
2	92185101	92194200	9100
2	92194801	92230400	35600
2	92231401	92326200	94800
2	92326201	95326200	3000000
2	95503201	95515300	12100
2	96515701	96527900	12200
2	96594301	96629500	35200
2	96726101	96734800	8700
2	97481801	97482900	1100
2	97534501	97535900	1400
2	97719801	97726300	6500
2	97807501	97817000	9500
2	97817201	97820700	3500
2	97828001	97835600	7600
2	97837701	97846600	8900
2	97860301	97870300	10000
2	97873801	97916800	43000
2	98127301	98130300	3000
2	98130601	98134600	4000
2	98140601	98162400	21800
2	98220501	98222000	1500
2	98232701	98241900	9200
2	100720201	100721600	1400
2	100937901	100940300	2400
2	102375601	102377600	2000
2	105471401	105472800	1400
2	106360901	106362000	1100
2	107082301	107084900	2600
2	108442501	108446100	3600
2	109272501	109276500	4000
2	109689601	109696200	6600
2	109745601	109747200	1600
2	110109401	110251300	141900
2	110369901	110373200	3300
2	110687801	110733100	45300
2	110986801	111030500	43700
2	111075501	111081400	5900
2	111153501	111198900	45400
2	112168501	112185800	17300
2	112896001	112897200	1200
2	113045101	113053900	8800
2	113262301	113267500	5200
2	114332001	114357900	25900
2	114359801	114361700	1900
2	117798301	117801900	3600
2	119603701	119605300	1600
2	121101401	121104300	2900
2	121745601	121746900	1300
2	121864201	121866200	2000
2	123476901	123483100	6200
2	125128501	125131600	3100
2	126443201	126451700	8500
2	126648601	126652500	3900
2	127674601	127677300	2700
2	128344801	128350300	5500
2	128544001	128546000	2000
2	128784801	128787800	3000
2	129075101	129081100	6000
2	129638801	129646200	7400
2	130242301	130251400	9100
2	130813901	130827300	13400
2	130887901	130897500	9600
2	130954901	130957400	2500
2	131226501	131304100	77600
2	131338201	131355200	17000
2	131395201	131418900	23700
2	131614801	131621400	6600
2	132202101	132204200	2100
2	132215501	132220400	4900
2	132292301	132302200	9900
2	132584701	132589700	5000
2	132764601	132777300	12700
2	132778201	132836400	58200
2	132969001	132977900	8900
2	132977901	132980400	2500
2	132980401	132988500	8100
2	133014301	133121500	107200
2	133670101	133674800	4700
2	135583901	135588700	4800
2	137103401	137106000	2600
2	145274401	145275700	1300
2	146862601	146876800	14200
2	149690501	149790600	100100
2	151030401	151036900	6500
2	152439901	152457000	17100
2	155819001	155830200	11200
2	157224501	157226000	1500
2	158225401	158230700	5300
2	159959201	159961500	2300
2	160142101	160153700	11600
2	162135001	162139200	4200
2	162935101	162941500	6400
2	167270201	167271300	1100
2	167494601	167501400	6800
2	167545801	167547100	1300
2	168691101	168700900	9800
2	169103101	169104200	1100
2	170321401	170325100	3700
2	170642301	170643900	1600
2	174641601	174643300	1700
2	174828501	174830100	1600
2	176624201	176630400	6200
2	177265701	177272000	6300
2	178810601	178811800	1200
2	178838501	178841900	3400
2	180065601	180081500	15900
2	184085501	184093100	7600
2	194689501	194698800	9300
2	195327801	195329400	1600
2	195567701	195569100	1400
2	196622101	196629000	6900
2	199713401	199714500	1100
2	200319901	200323500	3600
2	202147301	202148400	1100
2	202767101	202775700	8600
2	202898201	202899600	1400
2	204181601	204191800	10200
2	206949601	206950900	1300
2	208351101	208359700	8600
2	209942901	209948900	6000
2	210846801	210852500	5700
2	215698301	215701500	3200
2	217955901	217957200	1300
2	219924901	219926200	1300
2	220052301	220056200	3900
2	220435101	220436900	1800
2	220491001	220495000	4000
2	223183701	223185700	2000
2	227334301	227335800	1500
2	227349601	227351000	1400
2	228336901	228338100	1200
2	231901701	231903500	1800
2	232688101	232689300	1200
2	232691801	232711600	19800
2	234003701	234053700	50000
2	236402001	236403900	1900
2	236577801	236580000	2200
2	237075801	237077200	1400
2	237265601	237267000	1400
2	237290201	237297700	7500
2	237472001	237476700	4700
2	238450701	238453800	3100
2	238921501	238925400	3900
2	239802001	239832000	30000
2	240321601	240322900	1300
2	240784101	240809200	25100
2	241155801	241156900	1100
2	241374101	241375900	1800
2	241392101	241393600	1500
2	241758401	241760100	1700
2	242704701	242706900	2200
2	242740701	242749200	8500
2	242819801	242824400	4600
2	242828801	242832900	4100
2	243102201	243152500	50300
2	243153501	243162900	9400
2	243188701	243199400	10700
3	1	60100	60100
3	228801	234400	5600
3	524501	525600	1100
3	620501	662700	42200
3	6650101	6654300	4200
3	13141401	13142600	1200
3	15225601	15236400	10800
3	15900501	15903600	3100
3	16239401	16241200	1800
3	17746101	17747400	1300
3	18465201	18467200	2000
3	18867401	18868700	1300
3	20395501	20400700	5200
3	21723701	21726500	2800
3	23986301	23987600	1300
3	28101101	28106200	5100
3	32102401	32107900	5500
3	33009701	33012100	2400
3	34745601	34747500	1900
3	37492301	37496700	4400
3	40196901	40203600	6700
3	45266701	45268200	1500
3	47490701	47493100	2400
3	47619501	47621000	1500
3	48526701	48534900	8200
3	49719701	49733700	14000
3	50348701	50350800	2100
3	50410601	50412200	1600
3	51053101	51054600	1500
3	52134501	52137900	3400
3	53079201	53080900	1700
3	54155801	54156900	1100
3	62354901	62359600	4700
3	65188901	65214700	25800
3	66170301	66270300	100000
3	66549701	66551500	1800
3	67493701	67496800	3100
3	68634701	68640400	5700
3	68739901	68747800	7900
3	71630901	71633700	2800
3	71802601	71803900	1300
3	75270901	75276900	6000
3	75567101	75593400	26300
3	75674501	75795800	121300
3	75796901	75875200	78300
3	75983401	75986800	3400
3	75994801	75998700	3900
3	77823801	77838500	14700
3	78630601	78635900	5300
3	82964001	82965400	1400
3	90444501	90478600	34100
3	90504801	93504900	3000100
3	95464301	95468600	4300
3	96338701	96341200	2500
3	98407301	98408600	1300
3	98410601	98414800	4200
3	98899001	98902400	3400
3	98943801	98949500	5700
3	102838201	102840500	2300
3	102939601	102945200	5600
3	103546501	103551900	5400
3	105830101	105831800	1700
3	111243601	111250300	6700
3	111551301	111553100	1800
3	121171701	121174700	3000
3	124085601	124087000	1400
3	126234301	126235800	1500
3	128673201	128674900	1700
3	129323901	129326500	2600
3	129763401	129806800	43400
3	129806801	129809700	2900
3	132440801	132442000	1200
3	136021101	136026200	5100
3	137314501	137316400	1900
3	138546301	138555900	9600
3	138664601	138669000	4400
3	138832901	138835300	2400
3	143167801	143169300	1500
3	144517701	144518900	1200
3	145437801	145439600	1800
3	146385201	146390400	5200
3	150537901	150540000	2100
3	153018201	153021000	2800
3	162512201	162626300	114100
3	162717301	162724100	6800
3	162764901	162769100	4200
3	169379001	169380900	1900
3	169488001	169489300	1300
3	170074601	170075800	1200
3	177295701	177297500	1800
3	177381201	177385400	4200
3	178475001	178478600	3600
3	178837601	178839300	1700
3	181246901	181250900	4000
3	184075701	184082200	6500
3	186581001	186583600	2600
3	187733001	187734900	1900
3	189736701	189742200	5500
3	192633701	192636500	2800
3	192875201	192885500	10300
3	194041901	194047200	5300
3	194395901	194400300	4400
3	195199301	195211500	12200
3	195214501	195216600	2100
3	195220601	195231900	11300
3	195343001	195350000	7000
3	195422301	195447300	25000
3	195498301	195505200	6900
3	195510701	195513800	3100
3	195684701	195713800	29100
3	196934601	196939200	4600
3	197112801	197118500	5700
3	197849901	197857800	7900
3	197895201	197912400	17200
3	197947201	197962000	14800
3	197962001	198022500	60500
4	1	12900	12900
4	12901	68700	55800
4	568301	571300	3000
4	738401	742000	3600
4	818301	821000	2700
4	966701	967900	1200
4	995801	997400	1600
4	1003401	1006800	3400
4	1106401	1107900	1500
4	1187401	1190200	2800
4	1242001	1243400	1400
4	1339301	1341600	2300
4	1396501	1404000	7500
4	1423101	1478600	55500
4	1513501	1515200	1700
4	1580201	1582900	2700
4	1712001	1714800	2800
4	1829501	1830900	1400
4	1872701	1874300	1600
4	2059801	2067300	7500
4	2263301	2264400	1100
4	2537701	2539100	1400
4	3075201	3077600	2400
4	3572601	3612000	39400
4	3619701	3634800	15100
4	3767401	3769400	2000
4	4121801	4152700	30900
4	4229701	4243500	13800
4	6651601	6652900	1300
4	6783801	6785200	1400
4	7443101	7444800	1700
4	8092901	8094000	1100
4	8623801	8630100	6300
4	8799201	8818200	19000
4	9158101	9214800	56700
4	9215101	9225100	10000
4	9240801	9259000	18200
4	9267101	9272300	5200
4	9274601	9324700	50100
4	9324701	9335400	10700
4	9337901	9340500	2600
4	9360201	9364200	4000
4	9364601	9368900	4300
4	9457201	9481600	24400
4	9615401	9619500	4100
4	10211301	10234200	22900
4	10392401	10402300	9900
4	12387201	12388400	1200
4	14922801	14925900	3100
4	15004701	15006300	1600
4	16939801	16948900	9100
4	21872501	21873700	1200
4	25235201	25236400	1200
4	27172701	27176800	4100
4	30617401	30622100	4700
4	31816501	31837700	21200
4	32666001	32670200	4200
4	32834301	32842000	7700
4	33842801	33846000	3200
4	34683501	34688600	5100
4	34779901	34828900	49000
4	35203501	35205500	2000
4	38665001	38666600	1600
4	43452701	43454700	2000
4	47297001	47301700	4700
4	49093201	49283900	190700
4	49291201	49294700	3500
4	49304401	49312700	8300
4	49313801	49338900	25100
4	49338901	49489000	150100
4	49491701	49499000	7300
4	49503901	49507500	3600
4	49511301	49519900	8600
4	49526201	49660100	133900
4	49660101	52660600	3000500
4	53329401	53332000	2600
4	53521101	53526300	5200
4	59739301	59789300	50000
4	61329101	61333700	4600
4	63720001	63721800	1800
4	64066001	64070000	4000
4	69063501	69069300	5800
4	69373801	69491100	117300
4	70124201	70232900	108700
4	71485901	71489000	3100
4	73395501	73396900	1400
4	75282401	75323200	40800
4	75425701	75493300	67600
4	76195501	76201800	6300
4	77837601	77839300	1700
4	77868101	77871700	3600
4	78023101	78024700	1600
4	82558101	82559600	1500
4	83350801	83351900	1100
4	86408001	86409500	1500
4	86976501	86979900	3400
4	91931601	91935800	4200
4	92708701	92711600	2900
4	102267301	102268800	1500
4	103329401	103332800	3400
4	105412301	105413500	1200
4	107604101	107609500	5400
4	108277401	108279500	2100
4	109520901	109526100	5200
4	110673801	110675000	1200
4	113498201	113501600	3400
4	115459801	115461900	2100
4	115925401	115931800	6400
4	116166001	116177200	11200
4	128982201	128983300	1100
4	132581201	132612900	31700
4	132658301	132663600	5300
4	132675601	132683800	8200
4	140097301	140101700	4400
4	146857801	146860000	2200
4	147558701	147561900	3200
4	149094901	149101000	6100
4	149413401	149416300	2900
4	151171701	151173000	1300
4	156458901	156460200	1300
4	158557101	158559100	2000
4	160444601	160447200	2600
4	161043801	161075600	31800
4	163394001	163396400	2400
4	166002701	166005200	2500
4	166127801	166129500	1700
4	172987801	172993000	5200
4	173424601	173433500	8900
4	174089801	174091300	1500
4	181999901	182004200	4300
4	184655701	184658200	2500
4	186441601	186444100	2500
4	186977601	186979400	1800
4	187880501	187894500	14000
4	189072201	189077300	5100
4	189425901	189429200	3300
4	190470101	190535500	65400
4	190538301	190607400	69100
4	190608601	190684500	75900
4	190796201	190798700	2500
4	190800601	190826100	25500
4	190855801	190862400	6600
4	190865101	190884800	19700
4	190895501	190899900	4400
4	190906301	190910800	4500
4	190932201	190936200	4000
4	190953401	190961200	7800
4	190978401	190981100	2700
4	190983201	190986200	3000
4	190998101	191004100	6000
4	191014701	191040900	26200
4	191040901	191154300	113400
5	1	10000	10000
5	10001	11800	1800
5	321201	322600	1400
5	554201	555300	1100
5	562101	565800	3700
5	691201	694600	3400
5	706601	715800	9200
5	1155001	1156500	1500
5	1178301	1180700	2400
5	1522901	1524200	1300
5	1651201	1656500	5300
5	2225601	2227100	1500
5	2751101	2754700	3600
5	3637801	3639400	1600
5	4188901	4191000	2100
5	6712701	6714900	2200
5	6773601	6774800	1200
5	9900901	9906000	5100
5	10273101	10275200	2100
5	11668101	11673000	4900
5	12810701	12821500	10800
5	16822801	16824100	1300
5	17217001	17219800	2800
5	17517701	17530500	12800
5	17530501	17580700	50200
5	17583601	17586100	2500
5	17592001	17597000	5000
5	17712801	17715800	3000
5	19220001	19221500	1500
5	20832301	20834800	2500
5	21450201	21452500	2300
5	21478001	21497300	19300
5	21508801	21573200	64400
5	23902801	23905400	2600
5	25459201	25460300	1100
5	26796701	26802000	5300
5	29424601	29434200	9600
5	32710801	32712500	1700
5	34178601	34197400	18800
5	40964901	40970100	5200
5	43087501	43089400	1900
5	45372001	45376900	4900
5	45908801	45921800	13000
5	46073301	46093000	19700
5	46270601	46275800	5200
5	46321801	46365400	43600
5	46405601	49405600	3000000
5	49405601	49441600	36000
5	53813501	53816400	2900
5	55300601	55304100	3500
5	57323501	57333800	10300
5	60577401	60579100	1700
5	60626301	60630000	3700
5	63698101	63701800	3700
5	68926601	68936700	10100
5	69009301	69016800	7500
5	69182501	69212000	29500
5	69236101	69254200	18100
5	69406201	69446100	39900
5	69455501	69480800	25300
5	69587301	69605600	18300
5	69699801	69700900	1100
5	69708301	69728400	20100
5	69740701	69780900	40200
5	69780901	69791300	10400
5	69805901	69816100	10200
5	69932601	69936500	3900
5	70008701	70015300	6600
5	70067201	70087100	19900
5	70105001	70119000	14000
5	70418501	70442700	24200
5	70443701	70446400	2700
5	70498301	70533200	34900
5	72742801	72744400	1600
5	74566001	74567300	1300
5	76338301	76339800	1500
5	76506101	76507400	1300
5	78276801	78281200	4400
5	81045901	81048200	2300
5	81725801	81730900	5100
5	81761801	81762900	1100
5	82839101	82844500	5400
5	83948001	83954900	6900
5	85715001	85716400	1400
5	86214301	86218200	3900
5	90499801	90502100	2300
5	91636101	91686200	50100
5	92919401	92920800	1400
5	98345101	98347500	2400
5	98839901	98842900	3000
5	99827501	99834100	6600
5	104432001	104503700	71700
5	105723001	105725200	2200
5	106750801	106753300	2500
5	108677301	108678800	1500
5	112921201	112923200	2000
5	117387001	117393900	6900
5	117875601	117881600	6000
5	119379901	119382700	2800
5	129240101	129241900	1800
5	130599201	130600800	1600
5	132148801	132150800	2000
5	132947001	132948300	1300
5	133339901	133341100	1200
5	135115201	135120700	5500
5	136854701	136856400	1700
5	137807501	137816900	9400
5	138787101	138837100	50000
5	139089401	139092100	2700
5	139226701	139229500	2800
5	141225001	141230900	5900
5	141454801	141455900	1100
5	142782001	142784400	2400
5	145119701	145122200	2500
5	147553101	147554200	1100
5	149029101	149031100	2000
5	149865301	149866400	1100
5	152076601	152078500	1900
5	154134401	154137500	3100
5	154411901	154413100	1200
5	155138701	155188700	50000
5	159545201	159546700	1500
5	161600201	161606500	6300
5	175337301	175368300	31000
5	175465301	175500700	35400
5	175666001	175668300	2300
5	175732201	175733300	1100
5	175859201	175866100	6900
5	176559201	176561400	2200
5	177154101	177159800	5700
5	177192101	177199600	7500
5	177205001	177210400	5400
5	177221501	177242500	21000
5	177329501	177347500	18000
5	177822001	177823600	1600
5	178105401	178116100	10700
5	178704101	178705500	1400
5	178838801	178840000	1200
5	179049301	179065600	16300
5	179233001	179234200	1200
5	180061701	180063000	1300
5	180779801	180789300	9500
5	180856801	180863800	7000
5	180869201	180905200	36000
5	180905201	180915300	10100
6	1	60300	60300
6	256501	292000	35500
6	292601	382500	89900
6	500901	502000	1100
6	666401	667800	1400
6	1312801	1314100	1300
6	1389601	1391800	2200
6	1609901	1615300	5400
6	3091101	3094100	3000
6	3999401	4003000	3600
6	4775901	4777400	1500
6	11537401	11538700	1300
6	12011401	12013200	1800
6	13570101	13576000	5900
6	15493601	15497600	4000
6	16759801	16762200	2400
6	23743301	23745900	2600
6	23801301	23802900	1600
6	26673301	26676300	3000
6	26677701	26682900	5200
6	26684801	26711200	26400
6	26743301	26755100	11800
6	29685601	29691800	6200
6	29841201	29849600	8400
6	31275001	31279400	4400
6	31292001	31294300	2300
6	31394701	31397500	2800
6	31420801	31424900	4100
6	31939501	32002900	63400
6	32439501	32454800	15300
6	32454801	32496000	41200
6	32498801	32500800	2000
6	32514801	32516200	1400
6	32541401	32547200	5800
6	32547901	32554900	7000
6	32562001	32564600	2600
6	32615801	32625900	10100
6	32727501	32733000	5500
6	32778601	32779800	1200
6	33583201	33589200	6000
6	33937901	33942500	4600
6	34364801	34366300	1500
6	35285701	35287500	1800
6	35754701	35766800	12100
6	41702001	41703300	1300
6	42749001	42751200	2200
6	42963701	42968900	5200
6	48706301	48710600	4300
6	48931201	48938400	7200
6	53928701	53934800	6100
6	54116101	54117200	1100
6	55827501	55846700	19200
6	57206001	57284900	78900
6	57289401	57297200	7800
6	57301101	57316900	15800
6	57321801	57423100	101300
6	57429101	57448800	19700
6	57450001	57478200	28200
6	57478801	57533200	54400
6	57534301	57568000	33700
6	57573701	57583700	10000
6	57590301	57597500	7200
6	57603501	57608400	4900
6	57623101	57628800	5700
6	58076901	58137700	60800
6	58423801	58428900	5100
6	58775001	58780200	5200
6	58780201	61880200	3100000
6	61880201	61894000	13800
6	62119201	62178600	59400
6	62209101	62220500	11400
6	63255601	63257200	1600
6	66399001	66404700	5700
6	67008701	67048900	40200
6	67861601	67866700	5100
6	72863701	72873300	9600
6	74613401	74620400	7000
6	77096901	77102700	5800
6	78967201	79036700	69500
6	85318101	85323600	5500
6	86634901	86643800	8900
6	89401801	89406200	4400
6	89789701	89792100	2400
6	89934801	89937000	2200
6	95680501	95830500	150000
6	101934101	101943800	9700
6	103737501	103763100	25600
6	103937801	103943200	5400
6	105260701	105263800	3100
6	105387801	105389400	1600
6	107435601	107437100	1500
6	108439201	108442300	3100
6	108878701	108883800	5100
6	115043201	115046900	3700
6	119669601	119671400	1800
6	127474101	127478300	4200
6	130340001	130343900	3900
6	132019501	132031400	11900
6	132106601	132118800	12200
6	132375201	132378900	3700
6	132706601	132712900	6300
6	133985501	133987600	2100
6	135956201	135960600	4400
6	141033301	141034900	1600
6	141548601	141550000	1400
6	143263601	143268600	5000
6	146169901	146177900	8000
6	149638301	149639700	1400
6	149882601	149888000	5400
6	151485901	151487000	1100
6	151711401	151712900	1500
6	152872901	152875000	2100
6	154830101	154834100	4000
6	157098001	157101500	3500
6	157559501	157609400	49900
6	157641301	157691300	50000
6	158660201	158662100	1900
6	161033701	161067500	33800
6	163834601	163837000	2400
6	165724701	165732400	7700
6	167369001	167372900	3900
6	167488101	167489600	1500
6	167581901	167588200	6300
6	167835001	167837500	2500
6	167942101	168042500	100400
6	168227201	168228700	1500
6	170280001	170330000	50000
6	170483801	170487000	3200
6	170599301	170607100	7800
6	170707301	170709400	2100
6	170973101	171003800	30700
6	171008901	171032700	23800
6	171039401	171045800	6400
6	171055001	171115100	60100
7	1	10300	10300
7	192001	193900	1900
7	232501	282500	50000
7	509601	512000	2400
7	555601	560700	5100
7	751101	752300	1200
7	961801	965300	3500
7	1235501	1236700	1200
7	1269301	1273100	3800
7	1278601	1282400	3800
7	1480601	1487900	7300
7	1704101	1710900	6800
7	1783501	1790200	6700
7	1857101	1863600	6500
7	4842001	4843100	1100
7	4998401	4999800	1400
7	5321601	5325400	3800
7	5427601	5428900	1300
7	5569201	5570600	1400
7	5861001	5863500	2500
7	6692201	6694300	2100
7	6888301	6896900	8600
7	7718001	7719200	1200
7	10501101	10507000	5900
7	13022101	13028600	6500
7	13409801	13411400	1600
7	20317001	20320000	3000
7	22434801	22436700	1900
7	23676501	23677700	1200
7	25057601	25059700	2100
7	26136901	26145700	8800
7	28218701	28220800	2100
7	29620201	29625100	4900
7	30324201	30325300	1100
7	30479201	30483000	3800
7	31315501	31319000	3500
7	32774801	32777400	2600
7	35350301	35351400	1100
7	37331101	37332900	1800
7	38113401	38119300	5900
7	38388501	38397600	9100
7	39820001	39825500	5500
7	43767901	43773600	5700
7	44266101	44268000	1900
7	44363201	44365500	2300
7	45038801	45040300	1500
7	50370601	50411000	40400
7	51594301	51598800	4500
7	54463101	54465200	2100
7	56217701	56219800	2100
7	56435401	56437900	2500
7	56437901	56443300	5400
7	56557601	56564100	6500
7	56761901	56769800	7900
7	56885501	56891600	6100
7	57016501	57017700	1200
7	57063601	57089700	26100
7	57503801	57506000	2200
7	57545801	57556800	11000
7	57605401	57721600	116200
7	57721801	57754600	32800
7	57760201	57775900	15700
7	57885001	57904500	19500
7	57910001	57914200	4200
7	57921201	57927900	6700
7	57939401	57980600	41200
7	58006501	58022000	15500
7	58026301	58043600	17300
7	58054301	61054300	3000000
7	61054301	61064200	9900
7	61095001	61104300	9300
7	61157401	61161400	4000
7	61239101	61248300	9200
7	61310401	61364300	53900
7	61375401	61378600	3200
7	61426001	61435400	9400
7	61435401	61460400	25000
7	61460401	61510400	50000
7	61510401	61531700	21300
7	61532601	61560500	27900
7	61676701	61727200	50500
7	61727201	61758900	31700
7	61773801	61826400	52600
7	61826901	61841000	14100
7	61857701	61917100	59400
7	61917201	61967200	50000
7	61975401	62025800	50400
7	62275101	62281700	6600
7	62471201	62476800	5600
7	62901501	62916100	14600
7	62979501	62986300	6800
7	63017201	63041200	24000
7	63631101	63641200	10100
7	64567101	64573200	6100
7	64579801	64631200	51400
7	64718201	64724500	6300
7	64960101	64971500	11400
7	64978101	65023600	45500
7	65026601	65040200	13600
7	65040401	65056200	15800
7	65095801	65104700	8900
7	65105801	65109100	3300
7	65109101	65121900	12800
7	65128401	65137300	8900
7	65302301	65310300	8000
7	65857601	65860700	3100
7	66697501	66699400	1900
7	67872701	67874300	1600
7	70159001	70160100	1100
7	70421001	70426200	5200
7	70596701	70598100	1400
7	72270201	72275800	5600
7	72526801	72586400	59600
7	72971601	72977600	6000
7	73002501	73004100	1600
7	73549801	73551000	1200
7	73784101	73790500	6400
7	73828501	73831300	2800
7	74222801	74230000	7200
7	74396901	74480500	83600
7	74541501	74555900	14400
7	74638201	74695400	57200
7	74715501	74909500	194000
7	74986001	74991600	5600
7	79253501	79256100	2600
7	84053701	84055200	1500
7	91214401	91220700	6300
7	96543201	96547000	3800
7	97395101	97402700	7600
7	97908201	97911300	3100
7	98246101	98247900	1800
7	98739801	98741800	2000
7	100174401	100181600	7200
7	100555601	100606100	50500
7	100607401	100619400	12000
7	100638001	100640900	2900
7	100641201	100644400	3200
7	101001901	101005500	3600
7	101288901	101330000	41100
7	101459001	101460800	1800
7	101987801	101998100	10300
7	102121501	102131600	10100
7	102136201	102144900	8700
7	102145101	102152100	7000
7	102153401	102173300	19900
7	102180701	102187700	7000
7	102202701	102212800	10100
7	102214101	102326500	112400
7	105028401	105029600	1200
7	109086001	109088300	2300
7	110182001	110188400	6400
7	112877301	112881400	4100
7	113726101	113727600	1500
7	121288101	121290400	2300
7	122345501	122348800	3300
7	122852701	122854500	1800
7	126045901	126051500	5600
7	126891801	126894000	2200
7	127671101	127672700	1600
7	128170701	128172100	1400
7	128216401	128217600	1200
7	130154501	130254500	100000
7	130275401	130276600	1200
7	130828101	130829900	1800
7	133787501	133788800	1300
7	135581301	135583200	1900
7	139379401	139404400	25000
7	140061601	140062800	1200
7	141400801	141402100	1300
7	141742501	141745800	3300
7	141765401	141794300	28900
7	142042401	142048200	5800
7	142048201	142098200	50000
7	142276201	142326200	50000
7	142360601	142362000	1400
7	142457101	142484600	27500
7	143124301	143127100	2800
7	143319101	143331800	12700
7	143332001	143398100	66100
7	143500701	143533300	32600
7	143540301	143549100	8800
7	143893001	143982700	89700
7	143992601	144008100	15500
7	144013201	144074300	61100
7	145448101	145451300	3200
7	148072901	148076300	3400
7	148581001	148584400	3400
7	149156601	149157900	1300
7	149731801	149737700	5900
7	150692201	150693800	1600
7	150811801	150813300	1500
7	150819301	150826700	7400
7	150864301	150865400	1100
7	151926301	151937800	11500
7	151967801	151981500	13700
7	151981901	151987300	5400
7	152098901	152113800	14900
7	152132101	152133900	1800
7	152326001	152328300	2300
7	153747901	153750000	2100
7	154270601	154370600	100000
7	154452101	154455800	3700
7	155250201	155252000	1800
7	156387201	156394300	7100
7	157205101	157208200	3100
7	157439701	157441100	1400
7	157477101	157478200	1100
7	158122601	158126300	3700
7	158126601	158133900	7300
7	158378701	158381100	2400
7	158512801	158515200	2400
7	159127801	159138700	10900
8	1	22000	22000
8	101501	105000	3500
8	221901	225100	3200
8	493701	496100	2400
8	594401	599400	5000
8	625101	626700	1600
8	687101	689100	2000
8	963701	967200	3500
8	1186401	1192800	6400
8	1341101	1354800	13700
8	1455001	1457500	2500
8	1506701	1511700	5000
8	1772301	1773500	1200
8	1921601	1922700	1100
8	1949501	1951600	2100
8	2197501	2284800	87300
8	4122901	4125000	2100
8	5969301	5973700	4400
8	7044601	7112500	67900
8	7153901	7200700	46800
8	7206501	7228300	21800
8	7236301	7253000	16700
8	7330701	7336300	5600
8	7355001	7365100	10100
8	7405401	7409900	4500
8	7414601	7424800	10200
8	7473901	7570200	96300
8	7579301	7583300	4000
8	7586701	7590200	3500
8	7602301	7606200	3900
8	7609701	7613900	4200
8	7617401	7621000	3600
8	7621001	7627300	6300
8	7693001	7695300	2300
8	7752301	7757500	5200
8	7773701	7791400	17700
8	7793201	7795300	2100
8	7797801	7869900	72100
8	7883601	7889700	6100
8	7889701	7910100	20400
8	7934801	7985100	50300
8	7997001	8053300	56300
8	8061301	8065500	4200
8	11245601	11247200	1600
8	11895701	11973600	77900
8	11979301	12008800	29500
8	12036401	12037700	1300
8	12086301	12146600	60300
8	12202601	12251400	48800
8	12354201	12455100	100900
8	12611701	12613300	1600
8	13856301	13861200	4900
8	17013601	17014900	1300
8	20900401	20901900	1500
8	21642301	21647100	4800
8	21926201	21930200	4000
8	24972601	24991000	18400
8	25315101	25317600	2500
8	28243001	28244200	1200
8	30604001	30607200	3200
8	32680001	32691300	11300
8	35105101	35107100	2000
8	37698301	37700300	2000
8	37931101	37933400	2300
8	38237701	38240500	2800
8	39231401	39387200	155800
8	39885701	39891100	5400
8	40774601	40779800	5200
8	42190401	42194400	4000
8	43034401	43035600	1200
8	43092701	43097500	4800
8	43768001	43775500	7500
8	43801901	43838800	36900
8	43838801	46839000	3000200
8	46839001	46847500	8500
8	46847701	46859300	11600
8	47405801	47407900	2100
8	47523301	47544900	21600
8	48130501	48135600	5100
8	48650001	48651300	1300
8	54857201	54862600	5400
8	56012901	56015600	2700
8	58118201	58128000	9800
8	58428601	58438000	9400
8	60031001	60032300	1300
8	61590901	61592400	1500
8	75362901	75366900	4000
8	86557501	86576400	18900
8	86576401	86726500	150100
8	86726501	86740300	13800
8	86740501	86762700	22200
8	86762901	86776400	13500
8	86776601	86840900	64300
8	89585601	89590400	4800
8	92958501	92964900	6400
8	94072301	94077200	4900
8	96875101	96879600	4500
8	97169901	97173300	3400
8	103665701	103667500	1800
8	103994801	103996600	1800
8	104511401	104513700	2300
8	105559301	105561200	1900
8	112294101	112297100	3000
8	112385001	112392300	7300
8	114918601	114922900	4300
8	115985901	115990300	4400
8	116680101	116681300	1200
8	117691301	117692900	1600
8	118903101	118908900	5800
8	120154701	120161500	6800
8	121931401	121933000	1600
8	125313901	125315200	1300
8	125384001	125385300	1300
8	126441701	126445300	3600
8	131060801	131064600	3800
8	137160201	137163900	3700
8	138248101	138249300	1200
8	138560101	138561800	1700
8	140714901	140718900	4000
8	141645101	141646500	1400
8	142317601	142318900	1300
8	142422801	142428100	5300
8	142442501	142447300	4800
8	142641101	142645000	3900
8	142745901	142825600	79700
8	142893701	142895300	1600
8	142958001	142970100	12100
8	143233001	143237700	4700
8	143530401	143532400	2000
8	144292601	144294100	1500
8	144378201	144379400	1200
8	144698201	144714700	16500
8	144807001	144812800	5800
8	144830701	144831800	1100
8	144920101	144924500	4400
8	144996501	145000100	3600
8	145104101	145110800	6700
8	145187701	145212500	24800
8	145289901	145502000	212100
8	145559901	145563000	3100
8	145623101	145627100	4000
8	145687201	145688300	1100
8	145752401	145757100	4700
8	146301401	146364100	62700
9	1	10000	10000
9	11901	14800	2900
9	116101	125600	9500
9	504401	505700	1300
9	1224101	1228400	4300
9	15815301	15822100	6800
9	17909601	17912800	3200
9	22496501	22504300	7800
9	23362901	23377700	14800
9	27344201	27349300	5100
9	29092601	29098000	5400
9	33713601	33714800	1200
9	33794801	33804100	9300
9	33817001	33818500	1500
9	34987801	34992800	5000
9	35791201	35792300	1100
9	36362901	36364100	1200
9	38915601	38929200	13600
9	38947601	38985200	37600
9	38999501	39079500	80000
9	39089001	39184400	95400
9	39184401	39399300	214900
9	39404901	39428200	23300
9	39511301	39517700	6400
9	39519901	39714000	194100
9	39826401	39832400	6000
9	39832401	40024900	192500
9	40026601	40046700	20100
9	40060001	40064100	4100
9	40084901	40110000	25100
9	40233001	40284400	51400
9	40354001	40384400	30400
9	40393701	40423500	29800
9	40425501	40476400	50900
9	40604001	40612900	8900
9	40649001	40657200	8200
9	40911501	40990700	79200
9	41091401	41141300	49900
9	41143201	41218000	74800
9	41235601	41277600	42000
9	41277601	41416100	138500
9	41444401	41573700	129300
9	41737801	41815300	77500
9	41843601	41866400	22800
9	41889401	41891700	2300
9	41894701	41968300	73600
9	42001201	42047300	46100
9	42073701	42098800	25100
9	42145801	42193000	47200
9	42194301	42197200	2900
9	42198801	42202500	3700
9	42206701	42241600	34900
9	42258201	42265800	7600
9	42274701	42288000	13300
9	42299101	42312000	12900
9	42318801	42324900	6100
9	42363801	42375700	11900
9	42442501	42451900	9400
9	42463601	42545000	81400
9	42555301	42560700	5400
9	42582601	42603100	20500
9	42613901	42664300	50400
9	42664301	42669900	5600
9	42728101	42739100	11000
9	42748501	42755500	7000
9	42789201	42799100	9900
9	42845701	42855800	10100
9	42869701	42979700	110000
9	42982601	42989800	7200
9	42991601	43041700	50100
9	43058601	43126600	68000
9	43126801	43208400	81600
9	43213501	43313700	100200
9	43313901	43316800	2900
9	43348301	43392100	43800
9	43392101	43404700	12600
9	43610301	43623800	13500
9	43844401	43860500	16100
9	43918301	44056700	138400
9	44242701	44278200	35500
9	44326501	44333400	6900
9	44358301	44375500	17200
9	44381101	44400300	19200
9	44437701	44462300	24600
9	44462301	44472500	10200
9	44488601	44726900	238300
9	44759101	44777500	18400
9	44791601	44812000	20400
9	44854001	44861500	7500
9	44899101	44902300	3200
9	44908301	44958300	50000
9	44959201	44965500	6300
9	44978601	44991500	12900
9	45039301	45045600	6300
9	45045601	45055700	10100
9	45055701	45074400	18700
9	45116601	45132100	15500
9	45175401	45350300	174900
9	45350301	45479900	129600
9	45574201	45722900	148700
9	45786301	45865900	79600
9	46068301	46076400	8100
9	46163901	46176300	12400
9	46187701	46203700	16000
9	46203701	46214500	10800
9	46216101	46279500	63400
9	46279501	46284500	5000
9	46285901	46294400	8500
9	46318501	46343800	25300
9	46347101	46356200	9100
9	46425301	46433700	8400
9	46439401	46448300	8900
9	46461001	46561100	100100
9	46561401	46907900	346500
9	46940201	46957500	17300
9	46988201	47160300	172100
9	47160901	47211000	50100
9	47272501	47304300	31800
9	47317401	65501600	18184200
9	65550301	65561200	10900
9	65561201	65585000	23800
9	65596801	65643800	47000
9	65657201	65689000	31800
9	65739801	65770500	30700
9	65918301	65968500	50200
9	66090201	66117100	26900
9	66137701	66242300	104600
9	66312401	66321900	9500
9	66344201	66454700	110500
9	66454701	66588700	134000
9	66614101	66664300	50200
9	66665501	66788700	123200
9	66863401	66913500	50100
9	66916201	66926000	9800
9	67007501	67046200	38700
9	67107501	67208700	101200
9	67234601	67299700	65100
9	67332801	67348600	15800
9	67366001	67516300	150300
9	67538501	67557200	18700
9	67653201	67670900	17700
9	67702901	67708000	5100
9	67726001	67745600	19600
9	67792901	67803200	10300
9	67821501	67911100	89600
9	67934501	67979400	44900
9	67987901	68138200	150300
9	68301901	68440000	138100
9	68445501	68455200	9700
9	68455401	68503700	48300
9	68514101	68664200	150100
9	68664201	68736500	72300
9	68838901	68988900	150000
9	68988901	69276000	287100
9	69277301	69328400	51100
9	69328401	69356400	28000
9	69379501	69573500	194000
9	69624001	69670000	46000
9	69732401	69741000	8600
9	69746401	69755000	8600
9	69766201	70009400	243200
9	70010501	70061700	51200
9	70074201	70076500	2300
9	70089101	70090900	1800
9	70103101	70144100	41000
9	70185401	70190300	4900
9	70190301	70195600	5300
9	70218601	70319100	100500
9	70390801	70419200	28400
9	70449001	70506400	57400
9	70506501	70556800	50300
9	70572501	70720500	148000
9	70735401	70835500	100100
9	70835601	70856900	21300
9	70857101	70941200	84100
9	71738101	71743400	5300
9	71895401	71896600	1200
9	73317101	73352300	35200
9	75455201	75456500	1300
9	78919601	78922000	2400
9	79770001	79778100	8100
9	80645901	80647300	1400
9	83968001	83971900	3900
9	85839001	85840900	1900
9	89154601	89155800	1200
9	89560501	89562800	2300
9	92343401	92443400	100000
9	92528801	92678800	150000
9	95946401	95947900	1500
9	96209601	96214700	5100
9	96497401	96504200	6800
9	96711501	96718100	6600
9	99963001	99973500	10500
9	100615601	100617100	1500
9	100745401	100747400	2000
9	101309101	101311600	2500
9	103234901	103236200	1300
9	104714901	104723600	8700
9	110537501	110539700	2200
9	113156501	113163000	6500
9	113451001	113453100	2100
9	115823601	115849000	25400
9	116913401	116918600	5200
9	127769101	127776700	7600
9	129375101	129376600	1500
9	129986801	129988500	1700
9	130892801	130900800	8000
9	131412001	131414000	2000
9	131450701	131452700	2000
9	131701001	131702200	1200
9	132173001	132176300	3300
9	132191601	132198900	7300
9	132199101	132202100	3000
9	132320101	132326900	6800
9	132371501	132373100	1600
9	132934301	132935400	1100
9	133073101	133223000	149900
9	133813901	133815600	1700
9	134152201	134153700	1500
9	136293301	136295000	1700
9	136533101	136534800	1700
9	136756001	136757600	1600
9	136856801	136858000	1200
9	136877001	136879100	2100
9	136932501	136934100	1600
9	136979901	136984400	4500
9	137041201	137091200	50000
9	137122701	137128600	5900
9	137533501	137534900	1400
9	138338101	138339400	1300
9	138930301	138948900	18600
9	139077901	139097700	19800
9	139167001	139217000	50000
9	139221401	139223000	1600
9	139439201	139440600	1400
9	139559501	139561400	1900
9	139738801	139744600	5800
9	140063001	140064400	1400
9	140094301	140095400	1100
9	140172901	140174300	1400
9	140194801	140197200	2400
9	140317101	140318200	1100
9	140334001	140336700	2700
9	140409601	140410700	1100
9	140499301	140500700	1400
9	140735701	140738100	2400
9	140777501	140785600	8100
9	141057901	141069500	11600
9	141081201	141085700	4500
9	141152401	141213500	61100
10	1	60200	60200
10	180901	182000	1100
10	448001	449600	1600
10	523201	524600	1400
10	562101	563200	1100
10	734901	738300	3400
10	976701	979100	2400
10	1741601	1743900	2300
10	4290101	4291700	1600
10	5931101	5932500	1400
10	7452601	7455600	3000
10	7779201	7780300	1100
10	8090601	8096500	5900
10	8254601	8261500	6900
10	13389101	13390400	1300
10	17776601	17961800	185200
10	17974401	18167900	193500
10	18168101	18221300	53200
10	19603801	19605000	1200
10	21614501	21615600	1100
10	21906401	21911100	4700
10	22609101	22610900	1800
10	22691601	22697500	5900
10	23480001	23484600	4600
10	23727401	23729300	1900
10	24945201	24946400	1200
10	25011301	25013000	1700
10	31246701	31251500	4800
10	32259001	32260600	1600
10	35103301	35104500	1200
10	36229201	36232800	3600
10	37457001	37477700	20700
10	38465401	38476500	11100
10	38560901	38569700	8800
10	38772201	38818800	46600
10	38818801	38868800	50000
10	38868801	39004800	136000
10	39036901	39044100	7200
10	39047601	39154900	107300
10	39154901	42354900	3200000
10	42354901	42397300	42400
10	42527201	42546700	19500
10	42546701	42596700	50000
10	42621801	42626900	5100
10	42627101	42705900	78800
10	42739401	42819300	79900
10	43927901	43932600	4700
10	46284601	46688000	403400
10	46695301	46946900	251600
10	46946901	46950600	3700
10	46952901	47150300	197400
10	47150301	47322900	172600
10	47429001	47534900	105900
10	47576301	47585200	8900
10	47703701	47958700	255000
10	48007701	48300700	293000
10	48664401	49382800	718400
10	51137101	51229100	92000
10	51232501	51357500	125000
10	51389301	51449200	59900
10	51596101	51605300	9200
10	51635701	51723300	87600
10	51845401	52000600	155200
10	52507401	52516500	9100
10	53203601	53214300	10700
10	54072901	54079000	6100
10	59230301	59234200	3900
10	60272101	60273400	1300
10	63659501	63663800	4300
10	71281001	71291100	10100
10	71319001	71321100	2100
10	72446701	72451700	5000
10	75570601	75572400	1800
10	78255601	78261000	5400
10	80826501	80829200	2700
10	80997201	81003800	6600
10	81472301	81505200	32900
10	81585201	81586300	1100
10	83633401	83635500	2100
10	86530901	86534600	3700
10	88125901	88127000	1100
10	88489901	88495500	5600
10	88702401	88703500	1100
10	90797001	90802200	5200
10	92922501	92924300	1800
10	94134601	94136500	1900
10	95452601	95456400	3800
10	98575301	98576800	1500
10	98591801	98593000	1200
10	99288001	99292000	4000
10	100687401	100702100	14700
10	101597901	101600300	2400
10	101851501	101853700	2200
10	102420201	102422300	2100
10	102825301	102830300	5000
10	104400501	104404200	3700
10	113189801	113192200	2400
10	113344201	113349400	5200
10	113822701	113827700	5000
10	114112201	114116600	4400
10	114709201	114713000	3800
10	115803401	115805200	1800
10	118764501	118769600	5100
10	118896101	118903600	7500
10	120789001	120790200	1200
10	121993101	121999400	6300
10	122226601	122228800	2200
10	125869501	125919400	49900
10	126431201	126433400	2200
10	127574401	127598000	23600
10	127609401	127616800	7400
10	128616101	128766100	150000
10	129924001	129929300	5300
10	131761501	131771400	9900
10	132632901	132639300	6400
10	132839801	132841500	1700
10	132986601	132991200	4600
10	133381401	133431400	50000
10	133455001	133457400	2400
10	133677501	133727500	50000
10	133795101	133796600	1500
10	133998801	134001000	2200
10	134209701	134211300	1600
10	134350501	134351600	1100
10	134598201	134601300	3100
10	134878601	134880500	1900
10	134936801	134943200	6400
10	134949001	134953800	4800
10	134973001	134974100	1100
10	135043401	135044700	1300
10	135129801	135132400	2600
10	135137301	135139300	2000
10	135240801	135242500	1700
10	135381701	135383100	1400
10	135438901	135475200	36300
10	135475801	135511200	35400
10	135511901	135524800	12900
10	135524801	135534800	10000
11	1	60300	60300
11	131601	135600	4000
11	180301	196100	15800
11	369001	382400	13400
11	399301	403200	3900
11	410601	412800	2200
11	430101	432200	2100
11	554801	556200	1400
11	575501	576800	1300
11	842301	844800	2500
11	925501	926600	1100
11	1016601	1018500	1900
11	1068701	1078800	10100
11	1162801	1221800	59000
11	1357501	1358900	1400
11	1373001	1374400	1400
11	1403901	1412600	8700
11	1567601	1578600	11000
11	1593001	1594500	1500
11	1684701	1687800	3100
11	1962901	1965100	2200
11	2158701	2161200	2500
11	2289901	2292600	2700
11	2581101	2583800	2700
11	2905201	2908000	2800
11	3268501	3359400	90900
11	4248001	4317500	69500
11	4968301	4976100	7800
11	7790301	7792000	1700
11	9692601	9694000	1400
11	12695601	12696800	1200
11	17756201	17757900	1700
11	23197501	23199800	2300
11	25446701	25453100	6400
11	27493201	27494600	1400
11	29007201	29012900	5700
11	30673201	30675400	2200
11	31390601	31397600	7000
11	32543301	32545300	2000
11	32776401	32778200	1800
11	34072701	34075200	2500
11	35639901	35641500	1600
11	37764801	37766400	1600
11	41324501	41327100	2600
11	45429801	45431700	1900
11	46140601	46144100	3500
11	46206201	46212800	6600
11	46412901	46414000	1100
11	47056801	47063700	6900
11	47291201	47292300	1100
11	47417901	47425300	7400
11	48340001	48367500	27500
11	48373701	48389000	15300
11	48600901	48604300	3400
11	48734801	48736900	2100
11	48774601	48781300	6700
11	48796101	48803800	7700
11	48934501	48943000	8500
11	50095601	50124800	29200
11	50317601	50384300	66700
11	50714801	50768900	54100
11	50783701	51180400	396700
11	51341401	51363500	22100
11	51568101	51593900	25800
11	51594201	54697300	3103100
11	54697301	54704700	7400
11	54704701	54793800	89100
11	54908001	54929500	21500
11	55040201	55043200	3000
11	55365401	55431500	66100
11	55434501	55458000	23500
11	56465201	56475500	10300
11	60550801	60555000	4200
11	60974901	61013400	38500
11	61275601	61277200	1600
11	63528301	63537100	8800
11	63577701	63581100	3400
11	64545301	64546400	1100
11	65547701	65548900	1200
11	65553701	65555600	1900
11	66045201	66047900	2700
11	66062001	66063200	1200
11	66530501	66536600	6100
11	66885401	66887000	1600
11	67140101	67143500	3400
11	67395601	67399300	3700
11	67887601	67890400	2800
11	67980201	67981400	1200
11	68131101	68135700	4600
11	69089801	69139800	50000
11	69456901	69458400	1500
11	69633001	69634500	1500
11	69724701	69774700	50000
11	70962401	70963900	1500
11	74951901	74953200	1300
11	77907001	77908700	1700
11	78848601	78850900	2300
11	81856401	81863300	6900
11	86705601	86711400	5800
11	86952901	86958300	5400
11	87686901	87738300	51400
11	89538501	89551300	12800
11	89830401	89831600	1200
11	90030001	90036500	6500
11	93679201	93681500	2300
11	93967101	93974000	6900
11	96287601	96437600	150000
11	101566401	101574800	8400
11	103989501	103990900	1400
11	104267701	104273200	5500
11	107385601	107388600	3000
11	111070501	111078600	8100
11	114419601	114424900	5300
11	114431901	114433400	1500
11	114471901	114473600	1700
11	114502501	114504300	1800
11	116544201	116545400	1200
11	117005301	117006500	1200
11	124775101	124779700	4600
11	125931901	125933600	1700
11	129939201	129940800	1600
11	133825701	133827800	2100
11	134600901	134607400	6500
11	134945901	135006600	60700
12	1	60100	60100
12	63501	64700	1200
12	64701	67800	3100
12	74501	94500	20000
12	95801	145800	50000
12	145801	147700	1900
12	155801	170200	14400
12	292201	298800	6600
12	377301	384800	7500
12	1195101	1200000	4900
[truncated: 1,214 more rows]

## Sheet: 20x
Chr	Start	End	Length
1	1	10000	10000
1	11101	15800	4700
1	51401	91900	40500
1	109701	119300	9600
1	175401	227700	52300
1	232001	250300	18300
1	267401	318100	50700
1	426001	431000	5000
1	462801	471300	8500
1	471301	521500	50200
1	533201	537800	4600
1	544801	546500	1700
1	548601	602100	53500
1	623401	626900	3500
1	664301	675600	11300
1	817301	826300	9000
1	839401	840500	1100
1	843801	845700	1900
1	872401	873600	1200
1	894701	896600	1900
1	911801	913900	2100
1	919501	924000	4500
1	934901	936100	1200
1	954901	956200	1300
1	1011701	1012800	1100
1	1050401	1057500	7100
1	1076101	1078900	2800
1	1131801	1133200	1400
1	1167201	1168800	1600
1	1179601	1182600	3000
1	1243101	1244500	1400
1	1258901	1260300	1400
1	1283601	1287000	3400
1	1290101	1292300	2200
1	1362401	1363500	1100
1	1433701	1435900	2200
1	1532301	1535700	3400
1	1564101	1571000	6900
1	1624101	1627900	3800
1	1821501	1822900	1400
1	2158701	2160700	2000
1	2426801	2436900	10100
1	2517301	2518500	1200
1	2583501	2604800	21300
1	2609301	2630700	21400
1	2634201	2684300	50100
1	2687101	2692000	4900
1	2897301	2898600	1300
1	2978601	2987400	8800
1	2989801	2991200	1400
1	3642001	3643400	1400
1	3845301	3995300	150000
1	4714501	4716300	1800
1	5726101	5733600	7500
1	5733801	5736500	2700
1	6012201	6013500	1300
1	6295501	6296900	1400
1	6514501	6526100	11600
1	6533701	6535600	1900
1	6662101	6663200	1100
1	6673301	6675200	1900
1	6844601	6846100	1500
1	7021601	7023700	2100
1	7570001	7571500	1500
1	7764101	7766000	1900
1	8561201	8562400	1200
1	9112801	9113900	1100
1	9593501	9599900	6400
1	10753801	10756000	2200
1	11712701	11715700	3000
1	12840901	12851900	11000
1	12888901	12894500	5600
1	12931601	12940400	8800
1	12946101	12949300	3200
1	13026001	13029200	3200
1	13044801	13047000	2200
1	13053001	13109600	56600
1	13117001	13141600	24600
1	13148301	13153700	5400
1	13155801	13166500	10700
1	13181901	13184500	2600
1	13195801	13219900	24100
1	13219901	13340800	120900
1	13390001	13421100	31100
1	13424601	13438100	13500
1	13472301	13639800	167500
1	13646001	13664000	18000
1	13693501	13773700	80200
1	13777601	13781300	3700
1	15736301	15738100	1800
1	15850801	15852200	1400
1	16152001	16155500	3500
1	16831701	16843400	11700
1	16856401	16860400	4000
1	16860601	16865600	5000
1	16869901	16872000	2100
1	16872201	16909300	37100
1	16909901	17002800	92900
1	17006701	17010600	3900
1	17012801	17018700	5900
1	17020501	17034000	13500
1	17034401	17067100	32700
1	17067301	17071000	3700
1	17071201	17125400	54200
1	17125401	17176000	50600
1	17176001	17205800	29800
1	17232901	17236400	3500
1	17793601	17796400	2800
1	19282301	19283600	1300
1	19383401	19387800	4400
1	19853301	19855100	1800
1	21141001	21143100	2100
1	21714501	21715600	1100
1	21789701	21792000	2300
1	21809201	21811800	2600
1	22337701	22338900	1200
1	23494001	23495100	1100
1	24319901	24321500	1600
1	25071801	25073700	1900
1	25158701	25160300	1600
1	25591801	25610200	18400
1	25614301	25662200	47900
1	25732101	25738900	6800
1	25756201	25758000	1800
1	27022401	27024800	2400
1	27143501	27145200	1700
1	27318701	27320900	2200
1	28179601	28181000	1400
1	29878001	30028100	150100
1	32826701	32829200	2500
1	33517601	33518700	1100
1	33721701	33723000	1300
1	33772401	33773600	1200
1	34297101	34301200	4100
1	34629001	34634700	5700
1	35101201	35112000	10800
1	36643901	36645000	1100
1	38510301	38513000	2700
1	39342701	39346300	3600
1	39456701	39457800	1100
1	39546601	39547700	1100
1	39956801	39957900	1100
1	39998301	40001400	3100
1	40253401	40254900	1500
1	42455401	42459500	4100
1	43580501	43583500	3000
1	44870801	44873800	3000
1	45203401	45205000	1600
1	47881801	47882900	1100
1	47903201	47905400	2200
1	48616501	48621500	5000
1	50882701	50885400	2700
1	54410901	54412600	1700
1	54867301	54872800	5500
1	55027501	55028600	1100
1	56130101	56131900	1800
1	60048601	60049700	1100
1	61547601	61549400	1800
1	69580701	69585700	5000
1	70032401	70034900	2500
1	71113201	71114300	1100
1	72766301	72811800	45500
1	74437101	74438400	1300
1	76350701	76352800	2100
1	78649201	78654200	5000
1	79783001	79784100	1100
1	81409801	81416600	6800
1	81855801	81857200	1400
1	85666301	85667500	1200
1	85980201	86005700	25500
1	86042301	86047100	4800
1	89476001	89478600	2600
1	90213001	90218200	5200
1	91924401	91926400	2000
1	94288401	94291200	2800
1	98978001	98979300	1300
1	101004501	101005600	1100
1	102017501	102019800	2300
1	103785301	103913900	128600
1	103925201	104003500	78300
1	106486301	106491200	4900
1	107610801	107613600	2800
1	108402601	108405400	2800
1	108733301	108737200	3900
1	110163301	110164500	1200
1	110186201	110191300	5100
1	110223501	110244900	21400
1	110612701	110613800	1100
1	112835101	112837700	2600
1	113611201	113613100	1900
1	116020901	116023400	2500
1	116229501	116232900	3400
1	120189301	120190700	1400
1	120532201	120547300	15100
1	120548101	120571600	23500
1	120572301	120675200	102900
1	120687501	120696600	9100
1	120697001	120747800	50800
1	120747801	120773400	25600
1	120936401	121086900	150500
1	121108701	121143200	34500
1	121351901	121373400	21500
1	121391201	121396300	5100
1	121396901	121405800	8900
1	121421301	121422600	1300
1	121424001	121427400	3400
1	121485401	142535500	21050100
1	142535501	142672300	136800
1	142672501	142683700	11200
1	142684201	142730600	46400
1	142730601	142781100	50500
1	142781101	142850000	68900
1	142850501	142873800	23300
1	142874201	142899200	25000
1	142899401	142909900	10500
1	142910101	142967800	57700
1	142967801	143117800	150000
1	143117801	143145500	27700
1	143146101	143160400	14300
1	143160701	143173400	12700
1	143174101	143276600	102500
1	143276801	143292800	16000
1	143292801	143343000	50200
1	143344401	143353600	9200
1	143363001	143368400	5400
1	143370001	143414100	44100
1	143414401	143505200	90800
1	143505801	143522400	16600
1	143524501	143544500	20000
1	143544501	143655100	110600
1	143664701	143722900	58200
1	143726101	143752800	26700
1	143753201	143770800	17600
1	143770801	143871300	100500
1	143871301	143874600	3300
1	143906301	143915000	8700
1	143916001	144073900	157900
1	144095701	144145900	50200
1	144182201	144224100	41900
1	144224401	144301700	77300
1	144322801	144340000	17200
1	144340001	144380600	40600
1	144381801	144495100	113300
1	144525801	144560800	35000
1	144567001	144570200	3200
1	144580601	144619000	38400
1	144622301	144672700	50400
1	144672701	144710400	37700
1	144710701	144811100	100400
1	144811101	144894100	83000
1	144906801	145093000	186200
1	145097101	145141900	44800
1	145143701	145152400	8700
1	145152601	145373800	221200
1	145378201	145382000	3800
1	145667701	145668900	1200
1	145833001	145944500	111500
1	146003601	146008900	5300
1	146022101	146027700	5600
1	146049301	146122300	73000
1	146164501	146227900	63400
1	146228501	146303900	75400
1	146303901	146306600	2700
1	146400201	146466900	66700
1	146466901	146488300	21400
1	147390501	147392500	2000
1	147424801	147486100	61300
1	147545101	147551500	6400
1	147590401	147662500	72100
1	147706401	147731200	24800
1	147736301	147738300	2000
1	147830401	147842600	12200
1	147852801	147913600	60800
1	147928801	147950300	21500
1	147951001	147953400	2400
1	147954801	147965700	10900
1	147976401	147996000	19600
1	147998301	148008200	9900
1	148008401	148026000	17600
1	148026001	148176400	150400
1	148176401	148215100	38700
1	148219701	148222900	3200
1	148243301	148249500	6200
1	148260101	148271700	11600
1	148297401	148327900	30500
1	148341301	148346100	4800
1	148354401	148361300	6900
1	148361301	148511400	150100
1	148511801	148546900	35100
1	148547601	148571900	24300
1	148628601	148634700	6100
1	148653701	148682800	29100
1	148683901	148741300	57400
1	148746001	148749400	3400
1	148764701	148785800	21100
1	148788801	148797800	9000
1	148827301	148829900	2600
1	148837501	148855000	17500
1	148855701	148954400	98700
1	148954401	149004500	50100
1	149004501	149035800	31300
1	149131301	149133600	2300
1	149203601	149209100	5500
1	149221901	149228200	6300
1	149232201	149240100	7900
1	149261501	149283300	21800
1	149283901	149327800	43900
1	149332801	149369400	36600
1	149459301	149532600	73300
1	149536401	149576700	40300
1	149603601	149648200	44600
1	149648201	149668700	20500
1	149680201	149701900	21700
1	149721601	149753000	31400
1	150521501	150522700	1200
1	150701101	150702900	1800
1	150946701	150948100	1400
1	151570801	151573400	2600
1	152186301	152189500	3200
1	152555501	152587800	32300
1	152760401	152770900	10500
1	153894701	153895800	1100
1	154297601	154302100	4500
1	155159801	155166000	6200
1	156051101	156052600	1500
1	156526701	156528000	1300
1	158859901	158862200	2300
1	158867501	158870000	2500
1	158961401	158966200	4800
1	159015201	159020300	5100
1	161411401	161418300	6900
1	161418601	161431900	13300
1	161433401	161440000	6600
1	164430401	164435400	5000
1	164528201	164529500	1300
1	166135401	166137800	2400
1	171065001	171066200	1200
1	174203901	174206500	2600
1	174995201	174996500	1300
1	178284401	178289600	5200
1	180711001	180713500	2500
1	180749801	180755400	5600
1	180837001	180840100	3100
1	180881801	180882900	1100
1	182920901	182922400	1500
1	185285401	185289100	3700
1	186606601	186611900	5300
1	187464801	187466900	2100
1	187716101	187722500	6400
1	189704501	189783300	78800
1	191971001	191972600	1600
1	192825201	192826900	1700
1	194450201	194453700	3500
1	195801001	195802400	1400
1	197677201	197682400	5200
1	197962501	197963600	1100
1	201617101	201619400	2300
1	204002801	204004800	2000
1	205922701	206072700	150000
1	206111801	206135800	24000
1	206282501	206288500	6000
1	206332201	206482300	150100
1	206482701	206490500	7800
1	206493301	206500600	7300
1	206503901	206532900	29000
1	206558401	206582000	23600
1	206696801	206698100	1300
1	207538501	207545000	6500
1	207701001	207745400	44400
1	213084201	213086300	2100
1	213324501	213325600	1100
1	215041801	215044400	2600
1	217697201	217698400	1200
1	217865101	217869500	4400
1	222374201	222380400	6200
1	223725501	223797800	72300
1	224199401	224204300	4900
1	224621001	224622600	1600
1	228255201	228259600	4400
1	228269401	228270600	1200
1	228345201	228347000	1800
1	228400301	228401900	1600
1	228656401	228659000	2600
1	228744301	228782000	37700
1	229812501	229820800	8300
1	231187501	231190300	2800
1	231297401	231299500	2100
1	232765301	232767900	2600
1	233463201	233465400	2200
1	233962201	233963900	1700
1	234532901	234534000	1100
1	234744601	234746000	1400
1	234912201	234931400	19200
1	234932201	234938000	5800
1	234939501	234945400	5900
1	234946401	234949200	2800
1	235192201	235242200	50000
1	235537101	235538300	1200
1	236252101	236253900	1800
1	236919201	236920500	1300
1	239787101	239792400	5300
1	244013001	244014800	1800
1	244211601	244212700	1100
1	246981401	246983300	1900
1	247279701	247282700	3000
1	248052801	248055300	2500
1	248599301	248665200	65900
1	248674001	248682600	8600
1	248692101	248701100	9000
1	248709401	248713700	4300
1	248725301	248798300	73000
1	248807601	248819000	11400
1	248908201	249058200	150000
1	249234401	249239000	4600
1	249240601	249250700	10100
2	1	11200	11200
2	287301	289300	2000
2	731801	733100	1300
2	1219201	1226900	7700
2	1527001	1542200	15200
2	1571801	1573300	1500
2	3439701	3441800	2100
2	3529301	3579300	50000
2	3733201	3738100	4900
2	3751201	3752400	1200
2	4212701	4223400	10700
2	4315101	4317200	2100
2	5018801	5118800	100000
2	5779801	5784700	4900
2	5785401	5795000	9600
2	5831001	5833800	2800
2	9346601	9347800	1200
2	10090701	10092700	2000
2	10183301	10185500	2200
2	11230901	11232600	1700
2	13958401	13959900	1500
2	14704201	14710100	5900
2	16271601	16273800	2200
2	16279701	16330200	50500
2	18193801	18198600	4800
2	18935801	18940300	4500
2	19188401	19225100	36700
2	20422901	20425100	2200
2	21153101	21178100	25000
2	23607701	23609000	1300
2	25563501	25565300	1800
2	26078101	26083500	5400
2	27308801	27310000	1200
2	27780201	27781900	1700
2	28614901	28617300	2400
2	28992801	28994100	1300
2	30453701	30455200	1500
2	31724901	31727500	2600
2	32559301	32560400	1100
2	33092201	33095000	2800
2	33141701	33143800	2100
2	34523501	34525300	1800
2	34695801	34736600	40800
2	35975601	35997100	21500
2	36216101	36219200	3100
2	37958101	38003300	45200
2	41973301	41975200	1900
2	42203601	42204700	1100
2	42273501	42275600	2100
2	42719901	42721300	1400
2	42775601	42777100	1500
2	43451701	43454700	3000
2	43888101	43893300	5200
2	44815501	44816900	1400
2	45642001	45643200	1200
2	48756601	48757700	1100
2	48782501	48784100	1600
2	52749701	52785300	35600
2	54565501	54567500	2000
2	57417801	57420500	2700
2	59623201	59631000	7800
2	60312001	60316300	4300
2	63277501	63278900	1400
2	65356901	65358000	1100
2	65656401	65661700	5300
2	66505601	66507400	1800
2	68676501	68678900	2400
2	68743701	68747200	3500
2	73144101	73145500	1400
2	74014601	74028800	14200
2	76773601	76775400	1800
2	77534401	77536500	2100
2	77820601	77825600	5000
2	78235601	78237000	1400
2	79076601	79081200	4600
2	83568101	83569600	1500
2	84141201	84142700	1500
2	85118701	85120900	2200
2	85197901	85199100	1200
2	86882801	86887900	5100
2	87567601	87613800	46200
2	87634201	87641400	7200
2	87652801	87740400	87600
2	87821501	87839000	17500
2	89070801	89084200	13400
2	89132301	89596900	464600
2	89630301	89830400	200100
2	89830401	89891000	60600
2	89938301	89945300	7000
2	90249401	90260300	10900
2	90267301	90280300	13000
2	90295401	90299300	3900
2	90307801	90316700	8900
2	90321101	90371500	50400
2	90371501	90378900	7400
2	90379101	90447800	68700
2	90450701	90483400	32700
2	90494501	90501300	6800
2	90501501	90505100	3600
2	90536701	91595100	1058400
2	91595101	91606300	11200
2	91606501	91669600	63100
2	91671901	91688500	16600
2	91689701	91695800	6100
2	91708501	91715600	7100
2	91716201	91735600	19400
2	91737201	91749600	12400
2	91750901	91874000	123100
2	91874301	91958700	84400
2	91959301	91997000	37700
2	92000801	92068700	67900
2	92069701	92140800	71100
2	92186601	92194200	7600
2	92194701	92205400	10700
2	92206701	92230200	23500
2	92232001	92249000	17000
2	92249201	92326200	77000
2	92326201	95326500	3000300
2	95508501	95515200	6700
2	96516601	96527900	11300
2	96593101	96629500	36400
2	96726101	96735000	8900
2	97534501	97536000	1500
2	97718801	97724900	6100
2	97732901	97734900	2000
2	97807301	97810200	2900
2	97817201	97820700	3500
2	97823701	97835600	11900
2	97852301	97856200	3900
2	97860301	97870100	9800
2	97873901	97899400	25500
2	97904701	97916800	12100
2	98080301	98081400	1100
2	98127301	98132600	5300
2	98138101	98162400	24300
2	98233901	98241500	7600
2	99346901	99348000	1100
2	101435401	101436900	1500
2	105471601	105474500	2900
2	106360901	106362000	1100
2	106747901	106752000	4100
2	107082701	107084900	2200
2	108443601	108446100	2500
2	109031401	109032600	1200
2	109167401	109168900	1500
2	109689901	109695300	5400
2	110109301	110251300	142000
2	110687801	110733100	45300
2	110986801	111030500	43700
2	111075401	111080600	5200
2	111153501	111198800	45300
2	112177801	112187000	9200
2	113045201	113048800	3600
2	113178201	113184000	5800
2	114176601	114178700	2100
2	114332201	114353100	20900
2	114359801	114361700	1900
2	114364401	114367400	3000
2	114620401	114623900	3500
2	117798801	117802000	3200
2	118617101	118618200	1100
2	119603701	119605200	1500
2	120517301	120519900	2600
2	120601201	120602900	1700
2	121102101	121104300	2200
2	121745601	121746700	1100
2	122803401	122809300	5900
2	123476901	123483100	6200
2	126443201	126451800	8600
2	126648601	126650100	1500
2	127674801	127677300	2500
2	128784801	128786500	1700
2	129075101	129079900	4800
2	129638501	129646200	7700
2	130242301	130251400	9100
2	130818601	130825200	6600
2	130887901	130894200	6300
2	130954901	130957400	2500
2	131220101	131223800	3700
2	131227601	131231500	3900
2	131240201	131304100	63900
2	131338601	131344500	5900
2	131346301	131355300	9000
2	131371301	131418700	47400
2	131425501	131426800	1300
2	131432801	131439900	7100
2	131614901	131621400	6500
2	132294001	132302200	8200
2	132741101	132743100	2000
2	132768401	132777200	8800
2	132778201	132783200	5000
2	132808301	132819800	11500
2	132826801	132836400	9600
2	132968701	132977900	9200
2	132977901	132980400	2500
2	133014301	133121600	107300
2	133184401	133185900	1500
2	133672001	133674800	2800
2	135583701	135588700	5000
2	135789301	135792600	3300
2	137102801	137105800	3000
2	138150801	138152500	1700
2	145274301	145275800	1500
2	146862601	146876800	14200
2	149632801	149634600	1800
2	149690601	149790600	100000
2	151031201	151036600	5400
2	152150701	152152800	2100
2	152441401	152453500	12100
2	152461501	152464300	2800
2	153785301	153786400	1100
2	155819001	155830200	11200
2	157224401	157226100	1700
2	159958901	159961700	2800
2	162135101	162139200	4100
2	167270601	167271800	1200
2	167494801	167501400	6600
2	167545901	167547100	1200
2	170183701	170185200	1500
2	170321501	170325100	3600
2	170642301	170643900	1600
2	174641501	174643300	1800
2	174828501	174830200	1700
2	175200701	175202200	1500
2	176971301	176973900	2600
2	176986801	176988100	1300
2	177023201	177024300	1100
2	177265701	177272000	6300
2	178128701	178129800	1100
2	178810501	178811700	1200
2	180065401	180081900	16500
2	181699001	181704100	5100
2	184085501	184091100	5600
2	194689501	194698800	9300
2	195567701	195569000	1300
2	197386901	197391200	4300
2	199712901	199714700	1800
2	202767501	202769100	1600
2	204181701	204193400	11700
2	208029201	208031700	2500
2	208351101	208359800	8700
2	209943101	209949100	6000
2	211998601	212000600	2000
2	212637101	212638700	1600
2	215698301	215701400	3100
2	215728801	215730800	2000
2	217090701	217092500	1800
2	217187401	217191200	3800
2	217955901	217957300	1400
2	219264001	219265700	1700
2	220053101	220056200	3100
2	220309801	220313600	3800
2	220435001	220436800	1800
2	223760901	223762700	1800
2	227334301	227335800	1500
2	232688201	232689300	1100
2	232691401	232699400	8000
2	232708501	232712300	3800
2	233366701	233368000	1300
2	234003701	234053700	50000
2	236280601	236284800	4200
2	236402001	236403900	1900
2	236577801	236580000	2200
2	237076101	237077200	1100
2	237265701	237267000	1300
2	237293101	237297700	4600
2	238451401	238453800	2400
2	238535701	238537100	1400
2	239067101	239068400	1300
2	239755401	239756800	1400
2	239802001	239831900	29900
2	240321601	240323800	2200
2	240658501	240659900	1400
2	240784101	240809100	25000
2	241155401	241156700	1300
2	241374201	241375900	1700
2	241392101	241393800	1700
2	241670801	241672500	1700
2	241862301	241865100	2800
2	242704701	242707200	2500
2	242741701	242749100	7400
2	242983701	242990100	6400
2	243089401	243152500	63100
2	243153601	243162500	8900
2	243164401	243175700	11300
2	243187501	243199400	11900
3	1	60000	60000
3	228801	234400	5600
3	524501	525600	1100
3	622901	661300	38400
3	6649701	6654600	4900
3	9956501	9958400	1900
3	9988101	9990100	2000
3	11108301	11111900	3600
3	13141501	13142600	1100
3	15229401	15236400	7000
3	16158801	16159900	1100
3	18466101	18467200	1100
3	18867401	18868700	1300
3	23986301	23987500	1200
3	28100901	28106100	5200
3	30104301	30105400	1100
3	32102101	32107900	5800
3	32579001	32582100	3100
3	32858501	32860200	1700
3	33009701	33012200	2500
3	34745001	34747400	2400
3	38447101	38450500	3400
3	45266701	45268500	1800
3	46189901	46193800	3900
3	47619501	47620800	1300
3	50407101	50412200	5100
3	51053001	51054700	1700
3	53079201	53080300	1100
3	53195001	53196300	1300
3	54155801	54157200	1400
3	63115801	63127500	11700
3	63897701	63898900	1200
3	64300701	64301900	1200
3	64428901	64430200	1300
3	65188901	65214700	25800
3	66170301	66270300	100000
3	66549901	66551500	1600
3	66774701	66777000	2300
3	67493701	67496800	3100
3	68634801	68640200	5400
3	68739501	68748100	8600
3	71632401	71633700	1300
3	71802701	71803900	1200
3	75270701	75276900	6200
3	75568501	75593400	24900
3	75674501	75841600	167100
3	75984901	75996300	11400
3	77826801	77834200	7400
3	78602601	78604100	1500
3	78630501	78633900	3400
3	82513401	82515500	2100
3	82964001	82965300	1300
3	86868301	86869700	1400
3	89509501	89513600	4100
3	90382201	90407600	25400
3	90485801	90500100	14300
3	90500301	90504800	4500
3	90504801	93504900	3000100
3	96338501	96340900	2400
3	96532301	96534100	1800
3	98410201	98414800	4600
3	98555801	98556900	1100
3	98899101	98902400	3300
3	98943801	98949500	5700
3	99769701	99771200	1500
3	101157401	101158800	1400
3	102939601	102943300	3700
3	105830101	105831400	1300
3	108912301	108913400	1100
3	111243601	111249000	5400
3	111551101	111553500	2400
3	115028601	115035000	6400
3	116080001	116084100	4100
3	123167701	123168800	1100
3	124085701	124087600	1900
3	124605101	124606200	1100
3	126050501	126055400	4900
3	126193901	126198800	4900
3	126234301	126235900	1600
3	128481701	128482800	1100
3	128673301	128674900	1600
3	129018201	129020500	2300
3	129323701	129326200	2500
3	129763401	129802700	39300
3	129802901	129806700	3800
3	131708201	131713400	5200
3	136021001	136026200	5200
3	136859801	136862600	2800
3	137314501	137316500	2000
3	138664201	138665500	1300
3	138832801	138835300	2500
3	143167401	143169400	2000
3	145437501	145439800	2300
3	146352101	146353800	1700
3	146385201	146390400	5200
3	150538901	150540300	1400
3	150961501	150965000	3500
3	155997801	156002100	4300
3	158350701	158351900	1200
3	159461401	159463400	2000
3	162512101	162626200	114100
3	162716801	162723800	7000
3	162764901	162769100	4200
3	170074001	170075800	1800
3	176015101	176016600	1500
3	177294501	177299200	4700
3	177381201	177385400	4200
3	178474901	178478200	3300
3	178837901	178839100	1200
3	179370001	179372300	2300
3	182371001	182372100	1100
3	183977401	183979600	2200
3	185541601	185542700	1100
3	186581101	186583200	2100
3	187134501	187136200	1700
3	187140701	187146700	6000
3	187607401	187613000	5600
3	187732901	187734900	2000
3	187965201	187970300	5100
3	188319601	188321200	1600
3	188502101	188503400	1300
3	189737701	189742400	4700
3	192457401	192462100	4700
3	192875301	192885400	10100
3	193299601	193301100	1500
3	194042001	194047200	5200
3	194398701	194400300	1600
3	195199201	195211300	12100
3	195214501	195216600	2100
3	195222101	195231700	9600
3	195346301	195350000	3700
3	195352001	195360400	8400
3	195418801	195438100	19300
3	195502801	195504700	1900
3	195505901	195507000	1100
3	195510701	195514100	3400
3	196055601	196062900	7300
3	196934701	196940000	5300
3	197136901	197142700	5800
3	197244101	197245900	1800
3	197853601	197861400	7800
3	197888701	197910700	22000
3	197946901	197962300	15400
3	197962301	198022500	60200
4	1	12100	12100
4	12801	68700	55900
4	568701	571400	2700
4	738901	742400	3500
4	818701	821000	2300
4	966301	968500	2200
4	995801	997400	1600
4	1004601	1006300	1700
4	1106201	1108500	2300
4	1242001	1243900	1900
4	1396901	1398200	1300
4	1399901	1402000	2100
4	1423101	1478600	55500
4	1513501	1515500	2000
4	1547401	1548600	1200
4	1829701	1831400	1700
4	1872501	1873900	1400
4	2059801	2062900	3100
4	2211401	2213400	2000
4	2264001	2265100	1100
4	2537701	2538900	1200
4	2935601	2936800	1200
4	3075501	3077700	2200
4	3426701	3428600	1900
4	3491601	3493000	1400
4	3572901	3613400	40500
4	3619601	3634700	15100
4	3766001	3769700	3700
4	4122001	4153100	31100
4	4388401	4389700	1300
4	4861301	4862500	1200
4	6201301	6202600	1300
4	6651601	6652900	1300
4	7443201	7444500	1300
4	8623301	8636800	13500
4	8799201	8818200	19000
4	8963901	8966000	2100
4	9158101	9214800	56700
4	9214801	9218800	4000
4	9248301	9261700	13400
4	9274601	9324700	50100
4	9324701	9335400	10700
4	9341201	9344900	3700
4	9360201	9368600	8400
4	9457101	9481400	24300
4	9615301	9619500	4200
4	10211201	10234600	23400
4	10392501	10402200	9700
4	11564901	11567900	3000
4	12387401	12388500	1100
4	12714701	12717100	2400
4	14482701	14487700	5000
4	15004701	15006200	1500
4	16227801	16229000	1200
4	18022401	18023900	1500
4	20085501	20087000	1500
4	21872601	21873700	1100
4	24294101	24295300	1200
4	26215901	26217200	1300
4	30895301	30897100	1800
4	31816601	31818300	1700
4	31820901	31837400	16500
4	32834301	32842000	7700
4	33834201	33846100	11900
4	34683501	34688700	5200
4	34779901	34829100	49200
4	35203401	35205000	1600
4	43452401	43454700	2300
4	43783201	43784300	1100
4	45014801	45016400	1600
4	45025201	45026500	1300
4	49093101	49192100	99000
4	49192301	49198400	6100
4	49207001	49312700	105700
4	49313801	49338900	25100
4	49338901	49489100	150200
4	49491701	49496100	4400
4	49503901	49519800	15900
4	49520201	49566900	46700
4	49569501	49584300	14800
4	49584801	49660100	75300
4	49660101	52660400	3000300
4	54102401	54104800	2400
4	54120701	54123300	2600
4	57395801	57397100	1300
4	57774001	57775100	1100
4	58429001	58436900	7900
4	59739401	59789300	49900
4	60742601	60744500	1900
4	60987301	60988500	1200
4	61938401	61942200	3800
4	62065701	62068900	3200
4	62806901	62811200	4300
4	64066601	64069800	3200
4	69063501	69067700	4200
4	69373701	69491200	117500
4	70124101	70232200	108100
4	71486401	71489400	3000
4	71704801	71706200	1400
4	73395101	73396500	1400
4	75282401	75323200	40800
4	75425901	75493300	67400
4	76195401	76201700	6300
4	77838101	77839300	1200
4	81129601	81133800	4200
4	84106101	84107300	1200
4	86408001	86409100	1100
4	86976501	86979900	3400
4	89300401	89302000	1600
4	91929201	91933600	4400
4	91933901	91935800	1900
4	92160901	92162400	1500
4	99241501	99246500	5000
4	102267301	102268900	1600
4	103329401	103331900	2500
4	107604301	107609300	5000
4	108277501	108279500	2000
4	110673801	110675400	1600
4	111117501	111120800	3300
4	111608301	111611000	2700
4	113498201	113501800	3600
4	115460001	115461900	1900
4	116093701	116099700	6000
4	116166901	116177200	10300
4	118221901	118223000	1100
4	118661101	118662200	1100
4	122871701	122873300	1600
4	128982201	128983300	1100
4	130065601	130070000	4400
4	130955101	130956200	1100
4	132609901	132614100	4200
4	132645601	132647200	1600
4	132658301	132663700	5400
4	132665201	132682600	17400
4	133180701	133183000	2300
4	135171301	135173000	1700
4	144925201	144928700	3500
4	145316501	145319900	3400
4	146857801	146860000	2200
4	147559501	147560900	1400
4	149365601	149366700	1100
4	149413301	149416100	2800
4	151171701	151173000	1300
4	156458901	156460200	1300
4	160443501	160445800	2300
4	161043801	161075800	32000
4	161879001	161884900	5900
4	161947101	161951000	3900
4	163394001	163396400	2400
4	166002601	166005100	2500
4	168372201	168373300	1100
4	171704601	171709400	4800
4	172990001	172993000	3000
4	173425101	173433500	8400
4	173449201	173450400	1200
4	174089501	174091300	1800
4	184655601	184658300	2700
4	186441601	186444100	2500
4	186977601	186979500	1900
4	187093501	187098300	4800
4	187882501	187894500	12000
4	189071801	189077400	5600
4	189366801	189368100	1300
4	189425901	189429700	3800
4	190194001	190202800	8800
4	190470101	190537200	67100
4	190538301	190607500	69200
4	190608601	190681700	73100
4	190682801	190684500	1700
4	190810301	190826100	15800
4	190865101	190873100	8000
4	190880501	190884800	4300
4	190895501	190899700	4200
4	190906301	190910900	4600
4	190918301	190924700	6400
4	190932301	190937300	5000
4	190950401	190977400	27000
4	190983201	190986200	3000
4	190991201	190997500	6300
4	191004401	191034800	30400
4	191035001	191040900	5900
4	191040901	191154300	113400
5	1	10000	10000
5	10001	11800	1800
5	388901	392400	3500
5	491901	493600	1700
5	505001	506400	1400
5	554201	555300	1100
5	561901	565800	3900
5	691601	694600	3000
5	1070101	1073000	2900
5	1111701	1113300	1600
5	1155001	1156100	1100
5	1178301	1180700	2400
5	2225601	2227500	1900
5	2750701	2752300	1600
5	3637801	3639400	1600
5	4189201	4191000	1800
5	6448801	6450700	1900
5	6712501	6714800	2300
5	10273601	10275200	1600
5	10648701	10650900	2200
5	12811001	12820700	9700
5	13309501	13311600	2100
5	17217101	17218600	1500
5	17517701	17530500	12800
5	17530501	17580700	50200
5	17580701	17599600	18900
5	17712801	17714300	1500
5	20832501	20835100	2600
5	21450201	21452500	2300
5	21478301	21497300	19000
5	21507901	21573300	65400
5	21710501	21712400	1900
5	23903001	23905300	2300
5	26796701	26801900	5200
5	27524801	27526600	1800
5	27790301	27792000	1700
5	29424301	29434000	9700
5	32710801	32712500	1700
5	34178901	34197200	18300
5	34305801	34306900	1100
5	34520001	34521800	1800
5	43043501	43044600	1100
5	45372101	45376700	4600
5	45658701	45664200	5500
5	46051301	46057400	6100
5	46270701	46275800	5100
5	46321801	46330400	8600
5	46331301	46351900	20600
5	46405601	49405600	3000000
5	49405601	49441600	36000
5	49481601	49490200	8600
5	49533001	49547600	14600
5	53813501	53814700	1200
5	55192001	55193100	1100
5	57323501	57333800	10300
5	60001401	60003600	2200
5	60577601	60579200	1600
5	60626801	60629000	2200
5	63698401	63701300	2900
5	68832701	68849300	16600
5	68914401	68916100	1700
5	68926701	68931500	4800
5	69009401	69016500	7100
5	69072701	69077700	5000
5	69130801	69135200	4400
5	69182501	69205500	23000
5	69209901	69212000	2100
5	69242001	69245800	3800
5	69251901	69254500	2600
5	69262001	69279900	17900
5	69411001	69443600	32600
5	69468901	69481600	12700
5	69497501	69502500	5000
5	69563601	69568800	5200
5	69587301	69604600	17300
5	69708001	69724500	16500
5	69755901	69780700	24800
5	69781701	69790000	8300
5	69815101	69835200	20100
5	69835401	69843700	8300
5	70006901	70008400	1500
5	70008501	70028000	19500
5	70028901	70031800	2900
5	70059501	70087100	27600
5	70107201	70119000	11800
5	70119001	70129600	10600
5	70199901	70201000	1100
5	70217901	70220100	2200
5	70273601	70438800	165200
5	70469201	70475400	6200
5	70500601	70510900	10300
5	70511901	70529000	17100
5	70593501	70597100	3600
5	70638701	70644300	5600
5	74161401	74164400	3000
5	76338301	76339400	1100
5	78109801	78111800	2000
5	78474101	78475400	1300
5	81761801	81762900	1100
5	83948001	83955100	7100
5	85202301	85207000	4700
5	85715001	85717500	2500
5	86114801	86117000	2200
5	86214601	86216600	2000
5	88604501	88606900	2400
5	90499801	90502100	2300
5	91636101	91686200	50100
5	92915201	92920800	5600
5	97567101	97568400	1300
5	98345101	98347500	2400
5	98839901	98842900	3000
5	99401201	99404700	3500
5	99828501	99831000	2500
5	101386101	101387200	1100
5	104432101	104503700	71600
5	104798001	104802400	4400
5	105722901	105725200	2300
5	108677401	108678600	1200
5	116359401	116360900	1500
5	117387101	117393900	6800
5	117875601	117880100	4500
5	119380201	119383500	3300
5	120172801	120174400	1600
5	122046801	122048700	1900
5	124082201	124083600	1400
5	124233501	124235500	2000
5	124950301	124952600	2300
5	127419301	127420400	1100
5	130599201	130600300	1100
5	132149101	132151000	1900
5	132946501	132948300	1800
5	135115201	135120700	5500
5	136456801	136457900	1100
5	136833501	136835600	2100
5	136854701	136856400	1700
5	137807501	137816900	9400
5	138787101	138837100	50000
5	139089201	139091700	2500
5	139226701	139229300	2600
5	139421601	139422800	1200
5	141255201	141258000	2800
5	142782001	142784300	2300
5	143352601	143353700	1100
5	144140301	144144300	4000
5	145119601	145121800	2200
5	147553101	147554200	1100
5	147989601	147994800	5200
5	149028801	149031100	2300
5	152076301	152078300	2000
5	154134401	154136600	2200
5	155138701	155188700	50000
5	158278001	158279100	1100
5	159349701	159351200	1500
5	159398701	159400000	1300
5	160079201	160080700	1500
5	167132701	167136100	3400
5	175345801	175370000	24200
5	175465301	175471900	6600
5	175473401	175476600	3200
5	175490501	175495800	5300
5	175732201	175733300	1100
5	176388101	176389500	1400
5	176559201	176561400	2200
5	177154401	177157600	3200
5	177191801	177200400	8600
5	177205001	177210300	5300
5	177221501	177238200	16700
5	177293801	177309300	15500
5	177329301	177347500	18200
5	177527501	177534100	6600
5	177822001	177823600	1600
5	178108501	178114400	5900
5	178704101	178705500	1400
5	178838601	178840000	1400
5	179232901	179234800	1900
5	179847301	179849200	1900
5	180061401	180063000	1600
5	180515801	180518600	2800
5	180780401	180790800	10400
5	180860001	180862700	2700
5	180863801	180864900	1100
5	180884201	180905200	21000
5	180905201	180915300	10100
6	1	60400	60400
6	120401	123800	3400
6	256701	292100	35400
6	292601	382500	89900
6	666401	667800	1400
6	1389601	1391100	1500
6	1610101	1612000	1900
6	3091501	3095200	3700
6	3751001	3753400	2400
6	4775901	4777400	1500
6	5038001	5039200	1200
6	5888401	5891800	3400
6	6099501	6102100	2600
6	7106201	7109700	3500
6	11537401	11538600	1200
6	12011201	12012800	1600
6	13486101	13488500	2400
6	13570101	13576000	5900
6	20401801	20403900	2100
6	23743301	23746000	2700
6	26673301	26676100	2800
6	26677801	26683000	5200
6	26684901	26687700	2800
6	26687901	26711200	23300
6	26744001	26754400	10400
6	26768801	26775100	6300
6	28022101	28023900	1800
6	29595101	29596400	1300
6	29842701	29849600	6900
6	29899901	29901500	1600
6	31274801	31279400	4600
6	31292001	31294100	2100
6	31395101	31397500	2400
6	31422201	31424800	2600
6	31867801	31870100	2300
6	31964701	32002900	38200
6	32441401	32454800	13400
6	32454801	32496000	41200
6	32498801	32500900	2100
6	32514601	32516300	1700
6	32542801	32544900	2100
6	32547901	32550900	3000
6	32562001	32564600	2600
6	32615801	32625900	10100
6	32778701	32779800	1100
6	33393201	33395600	2400
6	33418701	33421800	3100
6	33583601	33585200	1600
6	33937901	33944000	6100
6	34364801	34369500	4700
6	35285801	35287300	1500
6	35754701	35763300	8600
6	36164201	36165900	1700
6	37452001	37453200	1200
6	38133501	38135400	1900
6	41702101	41703300	1200
6	42074001	42075600	1600
6	42749001	42751200	2200
6	42963701	42966200	2500
6	44238201	44245100	6900
6	45389801	45390900	1100
6	48931101	48938600	7500
6	49650101	49651800	1700
6	53928701	53934800	6100
6	54116001	54117200	1200
6	55825901	55827400	1500
6	55827501	55846700	19200
6	55962301	55964000	1700
6	57206001	57284800	78800
6	57289301	57297200	7900
6	57301501	57316800	15300
6	57321701	57423100	101400
6	57429101	57448800	19700
6	57449701	57478200	28500
6	57478801	57533200	54400
6	57534201	57567900	33700
6	57573701	57583700	10000
6	57590301	57598400	8100
6	57603501	57608500	5000
6	58076801	58137700	60900
6	58423901	58428900	5000
6	58775001	58780200	5200
6	58780201	61880200	3100000
6	62119201	62178600	59400
6	62179501	62188700	9200
6	63255501	63257200	1700
6	66398901	66404700	5800
6	67008701	67049000	40300
6	67826501	67828200	1700
6	68100101	68101500	1400
6	72863901	72873500	9600
6	74613601	74620400	6800
6	77096901	77102600	5700
6	78967201	79036700	69500
6	82450001	82451700	1700
6	85318301	85324300	6000
6	86351101	86353700	2600
6	86637101	86640400	3300
6	89657101	89658600	1500
6	89789701	89791600	1900
6	91005301	91006800	1500
6	95680601	95830500	149900
6	98833501	98836300	2800
6	101934301	101939000	4700
6	103039601	103041300	1700
6	103737401	103763000	25600
6	103939701	103943200	3500
6	104187601	104188700	1100
6	104265901	104267100	1200
6	105260901	105263800	2900
6	105387801	105389400	1600
6	105470801	105471900	1100
6	107435601	107437000	1400
6	108880801	108883800	3000
6	111803701	111804900	1200
6	112234701	112236000	1300
6	113132301	113138200	5900
6	114175701	114181600	5900
6	116689801	116694000	4200
6	119669501	119671300	1800
6	120958401	120960400	2000
6	127438701	127440400	1700
6	130339901	130342200	2300
6	131383301	131384400	1100
6	132019401	132030000	10600
6	132106601	132108800	2200
6	132114301	132118500	4200
6	132375101	132378900	3800
6	132707501	132713000	5500
6	133984801	133986700	1900
6	138393501	138395100	1600
6	141033001	141034900	1900
6	141548601	141550000	1400
6	143266201	143271600	5400
6	146171501	146178600	7100
6	149197701	149199800	2100
6	149638201	149640000	1800
6	151710901	151712900	2000
6	154830101	154833300	3200
6	157097901	157100800	2900
6	157559501	157609400	49900
6	157641301	157691300	50000
6	157699501	157703200	3700
6	157802001	157803500	1500
6	158247301	158248800	1500
6	158659801	158662900	3100
6	161033801	161067800	34000
6	163834601	163836700	2100
6	165724701	165732500	7800
6	166075601	166076700	1100
6	166435801	166437100	1300
6	166719601	166721900	2300
6	167162101	167163200	1100
6	167488101	167489600	1500
6	167798201	167800400	2200
6	167835201	167837500	2300
6	167919901	167921300	1400
6	167942101	168042000	99900
6	168717201	168720400	3200
6	168813401	168814500	1100
6	170280001	170329900	49900
6	170380001	170381900	1900
6	170483801	170487300	3500
6	170598501	170600700	2200
6	170604701	170608600	3900
6	170707501	170709400	1900
6	170935901	170937100	1200
6	170966201	170973200	7000
6	170973201	171003100	29900
6	171008901	171012400	3500
6	171019401	171024300	4900
6	171027301	171029500	2200
6	171039401	171043800	4400
6	171052201	171054800	2600
6	171055001	171115100	60100
7	1	10300	10300
7	192201	193600	1400
7	215001	216200	1200
7	224201	226000	1800
7	232501	282500	50000
7	555601	560700	5100
7	751101	752300	1200
7	915401	920600	5200
7	1235501	1236700	1200
7	1268701	1270900	2200
7	1482301	1488200	5900
7	1704501	1706400	1900
7	1709101	1711200	2100
7	1856001	1863600	7600
7	2703801	2706600	2800
7	4998601	4999800	1200
7	5191401	5194100	2700
7	5321301	5323600	2300
7	5427601	5429200	1600
7	6542901	6544100	1200
7	6576101	6577400	1300
7	6692201	6694300	2100
7	6703201	6704300	1100
7	7583501	7585300	1800
7	7717701	7719200	1500
7	8008301	8010200	1900
7	10504001	10506100	2100
7	12696101	12697500	1400
7	13022801	13029200	6400
7	13409001	13411400	2400
7	16829401	16831000	1600
7	19156701	19158000	1300
7	20316901	20319900	3000
7	22434801	22436700	1900
7	22770801	22773300	2500
7	23676501	23677700	1200
7	24038201	24039600	1400
7	24466701	24473100	6400
7	25057601	25059800	2200
7	26136901	26145500	8600
7	28219001	28220400	1400
7	29688401	29690100	1700
7	31315601	31319000	3400
7	31590201	31592000	1800
7	32775201	32777700	2500
7	32930701	32932000	1300
7	34839301	34841500	2200
7	36192501	36193700	1200
7	38388501	38397600	9100
7	39819801	39827900	8100
7	39989401	39991800	2400
7	44266101	44267500	1400
7	45038901	45040500	1600
7	50343101	50345100	2000
7	50370701	50411100	40400
7	50860201	50861400	1200
7	50968301	50971600	3300
7	51594301	51599300	5000
7	54463001	54465200	2200
7	56182701	56184500	1800
7	56217801	56220000	2200
7	56241601	56243600	2000
7	56435601	56437900	2300
7	56437901	56443300	5400
7	56556801	56564600	7800
7	56762001	56769800	7800
7	56885501	56889200	3700
7	57014001	57017900	3900
7	57063101	57085800	22700
7	57503801	57505500	1700
7	57544901	57556800	11900
7	57606201	57635000	28800
7	57635201	57639300	4100
7	57653401	57685400	32000
7	57689001	57755200	66200
7	57760201	57761800	1600
7	57766401	57775900	9500
7	57887101	57926300	39200
7	57932501	57938600	6100
7	57939401	57961700	22300
7	57976201	57987900	11700
7	57988101	58001500	13400
7	58026301	58037000	10700
7	58054301	61054300	3000000
7	61093701	61104200	10500
7	61157401	61161400	4000
7	61237001	61245300	8300
7	61310401	61364300	53900
7	61375401	61377800	2400
7	61428301	61434400	6100
7	61460501	61510500	50000
7	61510501	61516300	5800
7	61532501	61560500	28000
7	61642401	61645400	3000
7	61676701	61727100	50400
7	61727201	61759500	32300
7	61779401	61826400	47000
7	61826901	61849000	22100
7	61857701	61917200	59500
7	61917201	61967200	50000
7	61975401	62003400	28000
7	62471201	62474800	3600
7	62909401	62914500	5100
7	62979501	62987300	7800
7	63202701	63206400	3700
7	64198901	64200100	1200
7	64315801	64318000	2200
7	64567101	64572300	5200
7	64579801	64587500	7700
7	64589501	64596500	7000
7	64597101	64601500	4400
7	64619501	64631300	11800
7	64686301	64688100	1800
7	64717401	64724500	7100
7	64961401	64972200	10800
7	64973301	64976400	3100
7	64978201	64998900	20700
7	65002201	65023600	21400
7	65026801	65060800	34000
7	65095801	65105900	10100
7	65105901	65109000	3100
7	65109101	65142100	33000
7	65562001	65566400	4400
7	65857601	65860500	2900
7	65954301	65956000	1700
7	66311801	66314500	2700
7	66643801	66645400	1600
7	66697501	66699400	1900
7	67872701	67874300	1600
7	69062601	69066300	3700
7	69467901	69469700	1800
7	70420801	70426200	5400
7	70596501	70598100	1600
7	72270501	72275800	5300
7	72526801	72586400	59600
7	72848201	72849300	1100
7	73002301	73004500	2200
7	73549801	73551000	1200
7	73828501	73831300	2800
7	74070701	74072900	2200
7	74226301	74230000	3700
7	74255701	74260800	5100
7	74395001	74480500	85500
7	74546901	74554700	7800
7	74634901	74695400	60500
7	74715201	74909500	194300
7	74930501	74937000	6500
7	75895001	75897900	2900
7	75910901	75913100	2200
7	76745501	76746600	1100
7	79253501	79256200	2700
7	84053701	84055200	1500
7	86085901	86087300	1400
7	89810401	89812600	2200
7	92465301	92466600	1300
7	96543101	96546800	3700
7	96634701	96635800	1100
7	97243501	97248200	4700
7	97395201	97402700	7500
7	97985901	97987000	1100
7	98029401	98030500	1100
7	98246101	98248200	2100
7	98739801	98741800	2000
7	100555601	100606100	50500
7	100611301	100613500	2200
7	100617001	100619400	2400
7	100641201	100647200	6000
7	101002001	101005500	3500
7	101288801	101330100	41300
7	101459001	101460800	1800
7	101987801	101998100	10300
7	102121901	102133100	11200
7	102136201	102139400	3200
7	102142201	102144400	2200
7	102147801	102152500	4700
7	102153301	102191800	38500
7	102203301	102251800	48500
7	102252501	102278000	25500
7	102284201	102288500	4300
7	102297601	102315700	18100
7	102325101	102327200	2100
7	105028401	105029600	1200
7	109085701	109088400	2700
7	110041801	110043000	1200
7	110182001	110188400	6400
7	112436001	112438700	2700
7	116359001	116365300	6300
7	117512501	117516300	3800
7	120290201	120291400	1200
7	122852701	122854300	1600
7	126045901	126051400	5500
7	126891801	126894000	2200
7	127670701	127672600	1900
7	128216301	128217600	1300
7	128555001	128556300	1300
7	130154501	130254500	100000
7	130262401	130266300	3900
7	130275401	130276700	1300
7	130790601	130792200	1600
7	132669201	132670500	1300
7	135581701	135583400	1700
7	139379401	139404400	25000
7	141742501	141744900	2400
7	141765501	141794600	29100
7	142042301	142048200	5900
7	142048201	142098200	50000
7	142107501	142110100	2600
7	142276201	142326200	50000
7	142360601	142362000	1400
7	142457101	142461100	4000
7	142466901	142486500	19600
7	143297901	143299600	1700
7	143319101	143398100	79000
7	143504001	143533000	29000
7	143542601	143549100	6500
7	143880401	143908700	28300
7	143908701	143910400	1700
7	143910401	143962100	51700
7	143962301	143981400	19100
7	143998601	144008200	9600
7	144013201	144034800	21600
7	144036501	144069200	32700
7	148072201	148076300	4100
7	148394101	148396900	2800
7	148920501	148921600	1100
7	149156601	149157800	1200
7	149461301	149463400	2100
7	149468501	149471100	2600
7	149734801	149737700	2900
7	150496401	150498700	2300
7	150643801	150645900	2100
7	150672301	150676500	4200
7	150692201	150693800	1600
7	150811701	150813100	1400
7	150945501	150946700	1200
7	151925701	151937800	12100
7	151941801	151946800	5000
7	151975501	151981300	5800
7	151981801	151987300	5500
7	152098901	152113800	14900
7	152132701	152133900	1200
7	152160501	152161700	1200
7	153744901	153750000	5100
7	154270601	154370600	100000
7	154452201	154453300	1100
7	154793701	154795400	1700
7	155250201	155252200	2000
7	155961101	155962200	1100
7	156387201	156394300	7100
7	157234001	157235200	1200
7	157439801	157441100	1300
7	157502801	157504500	1700
7	158122601	158126400	3800
7	158126601	158133800	7200
7	158379001	158381100	2100
7	158512801	158515300	2500
7	158621401	158622500	1100
7	159128601	159138700	10100
8	1	22000	22000
8	101501	105200	3700
8	112901	114900	2000
8	493701	495700	2000
8	594401	599400	5000
8	624701	626600	1900
8	687101	689100	2000
8	963801	967200	3400
8	1187701	1189700	2000
8	1341101	1354800	13700
8	1455501	1457000	1500
8	1509901	1511700	1800
8	1771601	1773500	1900
8	1949501	1951200	1700
8	2195201	2284800	89600
8	3695701	3697000	1300
8	4122901	4125000	2100
8	5969001	5972800	3800
8	6991601	6995400	3800
8	7044601	7045700	1100
8	7045901	7112400	66500
8	7153901	7201000	47100
8	7206401	7228200	21800
8	7236301	7252900	16600
8	7299201	7304700	5500
8	7330701	7335100	4400
8	7355101	7361400	6300
8	7405401	7408500	3100
8	7414601	7417200	2600
8	7422201	7424800	2600
8	7434101	7437500	3400
8	7474401	7569900	95500
8	7579001	7582200	3200
8	7586701	7590400	3700
8	7602301	7606200	3900
8	7610201	7613900	3700
8	7617801	7620600	2800
8	7621001	7628100	7100
8	7683601	7688200	4600
8	7693001	7695500	2500
8	7773801	7795600	21800
8	7797901	7869900	72000
8	7883701	7887100	3400
8	7904301	7910100	5800
8	7927201	7930900	3700
8	7934801	7985100	50300
8	7991501	8009200	17700
8	8016001	8017600	1600
8	8023401	8062300	38900
8	11245601	11247200	1600
8	11895401	11973300	77900
8	11979501	12008800	29300
8	12036401	12037700	1300
8	12084201	12201700	117500
8	12202601	12251500	48900
8	12304201	12306900	2700
8	12315701	12329700	14000
8	12364301	12456100	91800
8	12611201	12613100	1900
8	14660901	14664100	3200
8	20900501	20901900	1400
8	21776401	21777700	1300
8	21910701	21914700	4000
8	24972401	24991000	18600
8	26253301	26256900	3600
8	28243001	28244200	1200
8	30604001	30607200	3200
8	31497201	31498300	1100
8	32680001	32691300	11300
8	33176101	33177600	1500
8	35076401	35079200	2800
8	35104301	35107400	3100
8	35386201	35391000	4800
8	37552501	37553700	1200
8	37698201	37700700	2500
8	37931301	37933300	2000
8	39231701	39387200	155500
8	39885701	39890900	5200
8	40774601	40779800	5200
8	41753801	41754900	1100
8	42190401	42194400	4000
8	43034401	43036600	2200
8	43092701	43097500	4800
8	43803701	43838800	35100
8	43838801	46839000	3000200
8	46847701	46859300	11600
8	46880001	46891600	11600
8	47405901	47408100	2200
8	47524901	47544900	20000
8	48130501	48135600	5100
8	54522101	54528000	5900
8	54859401	54862600	3200
8	58118201	58126500	8300
8	58435201	58436600	1400
8	60031001	60032300	1300
8	61460201	61461300	1100
8	61590901	61592400	1500
8	68255001	68256100	1100
8	73448801	73450000	1200
8	74658201	74659400	1200
8	75362901	75367000	4100
8	79599401	79600500	1100
8	80679801	80681200	1400
8	86557501	86576400	18900
8	86576401	86726500	150100
8	86726501	86740300	13800
8	86740501	86762700	22200
8	86762901	86776400	13500
8	86776601	86792100	15500
8	86792301	86795600	3300
8	86795901	86840900	45000
8	87173601	87175100	1500
8	94072101	94077800	5700
8	96875201	96879600	4400
8	97169901	97173300	3400
8	98306101	98312400	6300
8	98655501	98657300	1800
8	101733301	101734900	1600
8	102134901	102139300	4400
8	103423501	103424600	1100
8	103994801	103996600	1800
8	104152401	104153600	1200
8	104511301	104513700	2400
8	105559201	105562200	3000
8	106329701	106331500	1800
8	108255201	108258400	3200
8	112075701	112078100	2400
8	112294101	112297100	3000
8	114917501	114922900	5400
8	115079201	115082500	3300
8	116680101	116681300	1200
8	117886001	117887400	1400
8	120154501	120161300	6800
8	125384001	125385200	1200
8	127192201	127194600	2400
8	128327501	128329300	1800
8	131850801	131852700	1900
8	136891201	136894400	3200
8	137160201	137163900	3700
8	138248101	138249300	1200
8	138560101	138561800	1700
8	140714901	140718900	4000
8	141645101	141646200	1100
8	142317601	142318900	1300
8	142424801	142426300	1500
8	142442501	142444800	2300
8	142642501	142644800	2300
8	142746101	142825500	79400
8	142893701	142895000	1300
8	142958001	142970000	12000
8	143530401	143532200	1800
8	143807201	143809800	2600
8	143858201	143859800	1600
8	144239001	144242300	3300
8	144299501	144301300	1800
8	144454401	144455800	1400
8	144511001	144513700	2700
8	144679901	144681900	2000
8	144699701	144714700	15000
8	144808901	144810600	1700
8	144921401	144924000	2600
8	144995401	145000400	5000
8	145024601	145028400	3800
8	145104101	145107600	3500
8	145187501	145213700	26200
8	145289901	145502200	212300
8	145557401	145563200	5800
8	145616301	145619200	2900
8	145623301	145627900	4600
8	145730901	145732000	1100
8	145752401	145754400	2000
8	145850201	145851800	1600
8	145909801	145912400	2600
8	146301401	146364100	62700
9	1	10000	10000
9	11301	16400	5100
9	17201	20600	3400
9	115901	129100	13200
9	320201	322300	2100
9	504101	505500	1400
9	14312401	14315700	3300
9	15815301	15822100	6800
9	17909501	17912600	3100
9	20972201	20974900	2700
9	22496501	22504300	7800
9	23362901	23377700	14800
9	25939901	25941000	1100
9	29092601	29098000	5400
9	30544101	30545400	1300
9	31291401	31292800	1400
9	32713701	32716300	2600
9	33382501	33391700	9200
9	33578601	33582100	3500
9	33713601	33715000	1400
9	33793001	33804200	11200
9	34034801	34040400	5600
9	34076301	34079200	2900
9	34575301	34578400	3100
9	36362901	36364100	1200
9	38915601	38923900	8300
9	38950701	38994000	43300
9	39001801	39066800	65000
9	39081301	39184600	103300
9	39184601	39377200	192600
9	39407701	39433700	26000
9	39663401	39713700	50300
9	39739301	39745200	5900
9	39826001	39830100	4100
9	39832401	40024800	192400
9	40028901	40034200	5300
9	40054501	40064100	9600
9	40080801	40094000	13200
9	40102501	40110200	7700
9	40135201	40136500	1300
9	40154701	40163000	8300
9	40214701	40283200	68500
9	40366901	40388600	21700
9	40393701	40424800	31100
9	40425101	40476400	51300
9	40596801	40599200	2400
9	40603701	40612800	9100
9	40648101	40657500	9400
9	40724101	40732400	8300
9	40808001	40894200	86200
9	40911501	40990600	79100
9	41020801	41031100	10300
9	41073301	41218000	144700
9	41299401	41416100	116700
9	41428501	41505700	77200
9	41514501	41590400	75900
9	41738401	41808700	70300
9	41812401	41814400	2000
9	41844001	41865000	21000
9	41889701	41892000	2300
9	41894701	41897500	2800
9	41907001	41924100	17100
9	41931201	41932700	1500
9	41933901	41968600	34700
9	41999201	42044900	45700
9	42073701	42084800	11100
9	42145601	42178100	32500
9	42182501	42193000	10500
9	42194301	42197200	2900
9	42201101	42202500	1400
9	42206701	42215800	9100
9	42225601	42242800	17200
9	42244701	42288000	43300
9	42298801	42310800	12000
9	42318801	42323600	4800
9	42366601	42375600	9000
9	42375601	42390000	14400
9	42416901	42452000	35100
9	42463601	42542900	79300
9	42588801	42602600	13800
9	42606701	42611200	4500
9	42613901	42664300	50400
9	42664301	42669900	5600
9	42728101	42737500	9400
9	42748601	42764800	16200
9	42792201	42795000	2800
9	42832601	42834000	1400
9	42841301	42857500	16200
9	42866801	42930000	63200
9	42930801	42977700	46900
9	42983701	42989800	6100
9	42991601	42996800	5200
9	42997101	43041800	44700
9	43061401	43166200	104800
9	43189901	43202800	12900
9	43213301	43313700	100400
9	43342001	43376700	34700
9	43379401	43392300	12900
9	43392301	43403200	10900
9	43483501	43487500	4000
9	43489101	43494600	5500
9	43544901	43554700	9800
9	43610301	43623800	13500
9	43844701	43857400	12700
9	43893201	43904400	11200
9	43914301	44056800	142500
9	44177201	44178900	1700
9	44242801	44278200	35400
9	44282801	44286700	3900
9	44301901	44308700	6800
9	44325801	44333600	7800
9	44353901	44355400	1500
9	44358701	44400400	41700
9	44427501	44431800	4300
9	44437701	44462200	24500
9	44462201	44467700	5500
9	44484401	44519800	35400
9	44543501	44582600	39100
9	44585401	44588700	3300
9	44621501	44727200	105700
9	44758701	44776500	17800
9	44791401	44812500	21100
9	44850601	44861500	10900
9	44897501	44903800	6300
9	44908301	44958300	50000
9	44958601	44960900	2300
9	44982801	44991500	8700
9	45006901	45012000	5100
9	45055701	45075400	19700
9	45094301	45098400	4100
9	45117901	45121300	3400
9	45125001	45129400	4400
9	45240601	45350300	109700
9	45350301	45452000	101700
9	45452501	45480000	27500
9	45530701	45535700	5000
9	45597901	45723200	125300
9	45764601	45770500	5900
9	45779401	45781300	1900
9	45786301	45865800	79500
9	45993901	45997900	4000
9	46064601	46070000	5400
9	46095801	46101300	5500
9	46148601	46160500	11900
9	46164701	46182900	18200
9	46187701	46195300	7600
9	46202701	46214200	11500
9	46216101	46272500	56400
9	46279501	46284500	5000
9	46285901	46294400	8500
9	46306601	46317000	10400
9	46319501	46343500	24000
9	46403001	46409000	6000
9	46461001	46561300	100300
9	46618201	46683100	64900
9	46692701	46732900	40200
9	46733101	46736600	3500
9	46738001	46740200	2200
9	46750901	46755100	4200
9	46769001	46849400	80400
9	46855601	46908200	52600
9	46988801	47160300	171500
9	47164701	47221800	57100
9	47273901	47303400	29500
9	47317401	65489000	18171600
9	65576901	65585000	8100
9	65596601	65619000	22400
9	65638201	65643900	5700
9	65657201	65689000	31800
9	65765001	65806700	41700
9	65814201	65816700	2500
9	65845801	65862700	16900
9	65918001	65968500	50500
9	66014501	66020300	5800
9	66051001	66118400	67400
9	66139601	66242300	102700
9	66316801	66326500	9700
9	66344301	66454700	110400
9	66454701	66545600	90900
9	66554501	66588800	34300
9	66603301	66605300	2000
9	66614101	66664400	50300
[truncated: 2,047 more rows]

## Sheet: 30x.1
Chr	Start	End	Length
1	1	10000	10000
1	13701	21000	7300
1	51401	52500	1100
1	71901	73300	1400
1	75701	95000	19300
1	109701	113900	4200
1	137201	139700	2500
1	177101	227700	50600
1	230701	245300	14600
1	267401	318600	51200
1	425201	435300	10100
1	462801	471000	8200
1	471301	521400	50100
1	531301	545000	13700
1	545001	546500	1500
1	548601	602800	54200
1	623601	628900	5300
1	664301	675600	11300
1	815101	826300	11200
1	839401	840500	1100
1	843901	845700	1800
1	858201	861000	2800
1	894401	897800	3400
1	911801	914000	2200
1	934201	937200	3000
1	954901	956400	1500
1	968801	970900	2100
1	983301	985900	2600
1	1011701	1012800	1100
1	1050901	1052000	1100
1	1167201	1168800	1600
1	1179501	1181000	1500
1	1218901	1220100	1200
1	1227201	1230200	3000
1	1243101	1245000	1900
1	1283801	1287600	3800
1	1290101	1292500	2400
1	1354901	1356200	1300
1	1361801	1363500	1700
1	1433701	1435900	2200
1	1534801	1535900	1100
1	1564101	1568400	4300
1	1568601	1569700	1100
1	1623301	1627900	4600
1	1632201	1634100	1900
1	1643301	1647300	4000
1	1820001	1822900	2900
1	2158701	2160400	1700
1	2237401	2238600	1200
1	2432101	2438300	6200
1	2517301	2518500	1200
1	2583501	2630700	47200
1	2634201	2684300	50100
1	2687101	2692000	4900
1	2897301	2898600	1300
1	2932701	2933800	1100
1	2985701	2987400	1700
1	2989801	2991200	1400
1	3083901	3085300	1400
1	3490201	3491700	1500
1	3845301	3995300	150000
1	4714301	4716300	2000
1	5726501	5736600	10100
1	6533701	6535600	1900
1	6662101	6663200	1100
1	6673301	6675500	2200
1	6845001	6846100	1100
1	7022201	7023700	1500
1	7570001	7571500	1500
1	7764201	7766000	1800
1	7843301	7844900	1600
1	8561201	8562400	1200
1	8605401	8606600	1200
1	9112801	9113900	1100
1	9592601	9599900	7300
1	10247401	10248600	1200
1	10482501	10483800	1300
1	10753801	10756000	2200
1	11714501	11715900	1400
1	12026101	12028000	1900
1	12845401	12856600	11200
1	12888901	12894100	5200
1	12919301	12949300	30000
1	13026001	13038300	12300
1	13053001	13110600	57600
1	13118901	13141600	22700
1	13148301	13153700	5400
1	13159201	13166800	7600
1	13197901	13219900	22000
1	13219901	13358300	138400
1	13362701	13421100	58400
1	13424601	13438100	13500
1	13472201	13638700	166500
1	13646401	13664100	17700
1	13684501	13693100	8600
1	13693101	13771900	78800
1	13777301	13781300	4000
1	15850801	15852100	1300
1	16151901	16155400	3500
1	16831701	16843400	11700
1	16856101	16909300	53200
1	16909901	17002800	92900
1	17006701	17009500	2800
1	17013101	17018700	5600
1	17020501	17034000	13500
1	17034401	17123800	89400
1	17125601	17176000	50400
1	17176001	17193600	17600
1	17195401	17205900	10500
1	17232501	17235200	2700
1	17300101	17301300	1200
1	18968101	18969600	1500
1	19282401	19283500	1100
1	19853301	19855100	1800
1	21141201	21143100	1900
1	21658801	21660200	1400
1	21754601	21755900	1300
1	21789501	21792000	2500
1	21809201	21811800	2600
1	22337701	22338900	1200
1	23493901	23495100	1200
1	24319601	24321500	1900
1	25070801	25073200	2400
1	25158701	25160300	1600
1	25256101	25257200	1100
1	25591201	25610100	18900
1	25614001	25650000	36000
1	25655701	25661900	6200
1	25732001	25736800	4800
1	25756201	25758000	1800
1	26855401	26856500	1100
1	27022401	27024800	2400
1	27318701	27320900	2200
1	27676101	27677200	1100
1	27929401	27930700	1300
1	28179601	28181000	1400
1	29878001	30028100	150100
1	30199701	30201100	1400
1	31575001	31577800	2800
1	32227901	32230000	2100
1	32800901	32802100	1200
1	33516401	33518700	2300
1	33721701	33723300	1600
1	33772401	33773900	1500
1	34298501	34301200	2700
1	34629001	34631800	2800
1	35032201	35034800	2600
1	35101401	35112000	10600
1	35614101	35616600	2500
1	37499401	37500500	1100
1	38218101	38219300	1200
1	38510201	38513000	2800
1	39269201	39270700	1500
1	39546601	39547700	1100
1	39956501	39958300	1800
1	39998701	40001400	2700
1	40253401	40254900	1500
1	41327201	41328500	1300
1	41826901	41828000	1100
1	41847101	41848300	1200
1	42455401	42459500	4100
1	43580701	43586700	6000
1	44495301	44497800	2500
1	46706801	46707900	1100
1	47881501	47882900	1400
1	48948701	48950000	1300
1	49533301	49534400	1100
1	50413401	50414500	1100
1	54867301	54872900	5600
1	56130001	56131900	1900
1	60114001	60118900	4900
1	61547601	61549400	1800
1	62377101	62378800	1700
1	63788401	63790100	1700
1	64740001	64745200	5200
1	68150301	68151400	1100
1	69230301	69231800	1500
1	69580701	69585500	4800
1	70033201	70034400	1200
1	71113201	71114300	1100
1	72355101	72359500	4400
1	72766301	72811800	45500
1	74437101	74438400	1300
1	76350701	76352600	1900
1	78649201	78654100	4900
1	79783001	79784100	1100
1	81412101	81414600	2500
1	81855801	81857200	1400
1	85980201	86005700	25500
1	86042301	86046400	4100
1	86680401	86682400	2000
1	87145001	87147800	2800
1	89475901	89478600	2700
1	90213001	90218500	5500
1	91182101	91183600	1500
1	94288401	94291200	2800
1	101718501	101719800	1300
1	102017501	102020100	2600
1	103785201	103913900	128700
1	103925101	104003600	78500
1	105916501	105917700	1200
1	106486301	106491300	5000
1	108403001	108405500	2500
1	108733301	108737300	4000
1	109033701	109037200	3500
1	110186201	110191300	5100
1	110223901	110244800	20900
1	110608801	110613800	5000
1	112699201	112700600	1400
1	112835101	112837700	2600
1	113611001	113613100	2100
1	113901801	113905300	3500
1	116229501	116232800	3300
1	117972101	117974200	2100
1	120189301	120190700	1400
1	120532201	120547300	15100
1	120548101	120571600	23500
1	120572301	120626100	53800
1	120626301	120636500	10200
1	120690701	120696900	6200
1	120696901	120747800	50900
1	120747801	120809500	61700
1	120809701	120836300	26600
1	120936601	121086900	150300
1	121108701	121143100	34400
1	121351601	121371600	20000
1	121380101	121382700	2600
1	121396901	121405800	8900
1	121421301	121422600	1300
1	121424001	121427400	3400
1	121485401	142535500	21050100
1	142535501	142683700	148200
1	142684201	142730600	46400
1	142730601	142781100	50500
1	142781101	142850300	69200
1	142850501	142873800	23300
1	142874401	142967800	93400
1	142967801	143117800	150000
1	143117801	143173400	55600
1	143174101	143284300	110200
1	143292801	143343000	50200
1	143344401	143346900	2500
1	143347401	143357000	9600
1	143363001	143368400	5400
1	143369301	143400300	31000
1	143401301	143407900	6600
1	143408101	143414100	6000
1	143414501	143505200	90700
1	143505801	143524000	18200
1	143524501	143544500	20000
1	143544501	143655100	110600
1	143671401	143725900	54500
1	143726101	143770800	44700
1	143770801	143871100	100300
1	143871301	143879600	8300
1	143906301	143915000	8700
1	143916001	143978000	62000
1	143978801	143986400	7600
1	143987001	144073900	86900
1	144095701	144145900	50200
1	144183201	144190800	7600
1	144191001	144196400	5400
1	144210801	144217900	7100
1	144224401	144302800	78400
1	144322601	144331100	8500
1	144333201	144337900	4700
1	144341901	144495100	153200
1	144525801	144570200	44400
1	144580001	144602100	22100
1	144603601	144608100	4500
1	144622301	144672700	50400
1	144674001	144710400	36400
1	144710701	144811000	100300
1	144811101	144894200	83100
1	144906801	144954600	47800
1	144955301	145093000	137700
1	145097101	145141900	44800
1	145143601	145302600	159000
1	145304001	145308600	4600
1	145308801	145373800	65000
1	145378201	145382100	3900
1	145611001	145616300	5300
1	145833101	145944500	111400
1	145992301	145995200	2900
1	146003601	146008700	5100
1	146021801	146028000	6200
1	146048601	146053900	5300
1	146059401	146122400	63000
1	146164601	146227900	63300
1	146228501	146303900	75400
1	146303901	146306600	2700
1	146400201	146465300	65100
1	146466901	146479600	12700
1	146480401	146486700	6300
1	147389601	147392500	2900
1	147424801	147486100	61300
1	147533101	147551500	18400
1	147590401	147664300	73900
1	147706401	147731200	24800
1	147832101	147842600	10500
1	147865301	147913600	48300
1	147933401	147953400	20000
1	147959301	147960400	1100
1	147976401	147996000	19600
1	147998301	148019000	20700
1	148026001	148176400	150400
1	148176401	148215300	38900
1	148243301	148246900	3600
1	148264501	148275100	10600
1	148293101	148296200	3100
1	148297401	148319600	22200
1	148319801	148327900	8100
1	148330701	148338400	7700
1	148341301	148346100	4800
1	148354401	148361100	6700
1	148361201	148511400	150200
1	148511801	148561900	50100
1	148569601	148571600	2000
1	148598601	148601300	2700
1	148628601	148636700	8100
1	148653501	148680700	27200
1	148683901	148741100	57200
1	148746401	148749400	3000
1	148764701	148785800	21100
1	148788801	148800300	11500
1	148817301	148818400	1100
1	148827301	148829900	2600
1	148844201	148855000	10800
1	148855701	148954400	98700
1	148954401	149004500	50100
1	149005001	149035800	30800
1	149203601	149209100	5500
1	149220501	149228200	7700
1	149232201	149240300	8100
1	149249701	149260700	11000
1	149261101	149327800	66700
1	149332801	149369400	36600
1	149459301	149532100	72800
1	149536601	149577900	41300
1	149603601	149642300	38700
1	149648301	149668700	20400
1	149680201	149702600	22400
1	149721601	149733600	12000
1	149735101	149753000	17900
1	150521501	150522700	1200
1	150701101	150702700	1600
1	150946901	150948100	1200
1	151430801	151431900	1100
1	151571401	151573400	2000
1	152555601	152587800	32200
1	152760101	152770900	10800
1	153894601	153895800	1200
1	154474201	154475400	1200
1	154580601	154581700	1100
1	156049801	156052600	2800
1	156526701	156528000	1300
1	158860701	158862200	1500
1	158867501	158870000	2500
1	158961401	158966200	4800
1	159015001	159019100	4100
1	161411401	161440100	28700
1	161640701	161644000	3300
1	163516101	163517200	1100
1	164429701	164434100	4400
1	164528201	164529400	1200
1	166135201	166136300	1100
1	169075101	169076200	1100
1	171065001	171066200	1200
1	171343801	171348200	4400
1	171658001	171663100	5100
1	172841701	172843000	1300
1	174204301	174207800	3500
1	174995201	174999600	4400
1	178285301	178289600	4300
1	179712101	179713400	1300
1	180749801	180755400	5600
1	180836701	180838700	2000
1	182207201	182208300	1100
1	184972301	184976200	3900
1	185009801	185011700	1900
1	186606601	186611100	4500
1	187464801	187466500	1700
1	187570301	187572300	2000
1	187716101	187722500	6400
1	189704501	189783400	78900
1	192825401	192826900	1500
1	194450201	194454500	4300
1	196561501	196562900	1400
1	197677201	197682600	5400
1	200007701	200009400	1700
1	202141201	202142300	1100
1	205922701	206073500	150800
1	206104801	206145900	41100
1	206282501	206288500	6000
1	206332201	206482400	150200
1	206482701	206532900	50200
1	206558401	206574500	16100
1	206574701	206583300	8600
1	206696801	206698300	1500
1	207538501	207545600	7100
1	207701501	207745400	43900
1	208817401	208820800	3400
1	210405401	210406900	1500
1	211432401	211433700	1300
1	213084201	213086300	2100
1	215042301	215044400	2100
1	217865101	217869200	4100
1	219768301	219769400	1100
1	222374201	222380500	6300
1	223620301	223625900	5600
1	223725701	223797800	72100
1	224124401	224126400	2000
1	224196601	224204300	7700
1	224620901	224622600	1700
1	226151601	226152700	1100
1	226302701	226304000	1300
1	228255401	228259600	4200
1	228345201	228346900	1700
1	228400301	228401900	1600
1	228744101	228772100	28000
1	228772301	228782000	9700
1	228871101	228872800	1700
1	229812501	229820800	8300
1	231556901	231558100	1200
1	233462801	233465400	2600
1	233962201	233963600	1400
1	233971701	233972800	1100
1	234744601	234746000	1400
1	234912201	234944200	32000
1	235192201	235242200	50000
1	235537101	235538300	1200
1	236252101	236253800	1700
1	236305001	236306300	1300
1	236919201	236920500	1300
1	237183301	237186700	3400
1	239787301	239792300	5000
1	240254701	240256800	2100
1	244013001	244014700	1700
1	246683401	246685300	1900
1	246981301	246983000	1700
1	247279701	247281900	2200
1	248052801	248056700	3900
1	248331401	248334100	2700
1	248599301	248611100	11800
1	248620201	248638800	18600
1	248639501	248640900	1400
1	248641101	248667200	26100
1	248674001	248682600	8600
1	248692101	248701100	9000
1	248709401	248711000	1600
1	248711601	248714000	2400
1	248725301	248730900	5600
1	248732201	248735200	3000
1	248735801	248798300	62500
1	248807601	248819300	11700
1	248908201	249058500	150300
1	249234401	249238700	4300
1	249240601	249250700	10100
2	1	11600	11600
2	287301	289300	2000
2	731801	733000	1200
2	1102601	1105400	2800
2	1221901	1225900	4000
2	1525501	1542200	16700
2	1571701	1573300	1600
2	1660301	1662900	2600
2	3190801	3192100	1300
2	3419901	3421000	1100
2	3440101	3442400	2300
2	3529301	3579300	50000
2	3732401	3738100	5700
2	3751201	3752400	1200
2	4212701	4223500	10800
2	4315101	4317200	2100
2	5018801	5118800	100000
2	5773601	5776100	2500
2	5789701	5796400	6700
2	5830801	5833800	3000
2	5836601	5837800	1200
2	7267801	7268900	1100
2	8979301	8980800	1500
2	9346601	9347800	1200
2	10091101	10092300	1200
2	10183101	10184500	1400
2	10587701	10590100	2400
2	11230901	11232600	1700
2	13398401	13399700	1300
2	13833501	13834900	1400
2	14704201	14710100	5900
2	16271601	16273800	2200
2	16279701	16330200	50500
2	18193701	18197700	4000
2	18475101	18477600	2500
2	18935801	18940200	4400
2	19188401	19225100	36700
2	20422901	20425100	2200
2	21153101	21178100	25000
2	22688701	22690000	1300
2	23208201	23212600	4400
2	23607401	23609000	1600
2	25533301	25534400	1100
2	25896001	25897100	1100
2	26185301	26187500	2200
2	26407301	26408400	1100
2	28614701	28617100	2400
2	28992801	28994100	1300
2	30453701	30455200	1500
2	31724701	31727500	2800
2	32087701	32088800	1100
2	33092201	33095400	3200
2	33141701	33143800	2100
2	33224501	33227300	2800
2	34523601	34525700	2100
2	34695801	34736600	40800
2	35975801	35997100	21300
2	36181901	36183000	1100
2	36216901	36221400	4500
2	37958101	38003200	45100
2	41973701	41975200	1500
2	42203601	42204700	1100
2	42775601	42776900	1300
2	42795401	42796700	1300
2	43451701	43454700	3000
2	43888001	43893300	5300
2	44814201	44816900	2700
2	45280301	45284300	4000
2	48782501	48784300	1800
2	52749701	52785300	35600
2	53214501	53216700	2200
2	54565501	54567500	2000
2	57417801	57420500	2700
2	59623201	59631000	7800
2	60312001	60316300	4300
2	60776501	60781300	4800
2	63062601	63068200	5600
2	64738701	64739800	1100
2	65656401	65660300	3900
2	66505601	66507400	1800
2	68676501	68678900	2400
2	68744201	68746700	2500
2	73144101	73145500	1400
2	73295401	73299600	4200
2	73707501	73712300	4800
2	74014601	74028800	14200
2	76773601	76775400	1800
2	77534001	77536300	2300
2	78235501	78236600	1100
2	79076601	79081200	4600
2	79333601	79338400	4800
2	82414101	82415200	1100
2	83568101	83569600	1500
2	84141201	84142700	1500
2	85118901	85120900	2000
2	85197901	85199100	1200
2	85591601	85593300	1700
2	86884401	86887700	3300
2	87567601	87613700	46100
2	87634201	87641400	7200
2	87649701	87650900	1200
2	87652301	87740400	88100
2	87821201	87839000	17800
2	89070801	89082100	11300
2	89101801	89105900	4100
2	89132301	89597100	464800
2	89630301	89830400	200100
2	89830401	89891100	60700
2	90249401	90260300	10900
2	90267201	90275600	8400
2	90285101	90288500	3400
2	90295401	90301200	5800
2	90307801	90318100	10300
2	90321101	90371500	50400
2	90371501	90447800	76300
2	90450701	90489800	39100
2	90496501	90501300	4800
2	90501501	90505400	3900
2	90513801	90516300	2500
2	90537001	91595100	1058100
2	91595101	91606300	11200
2	91606501	91629700	23200
2	91630001	91669600	39600
2	91671901	91688500	16600
2	91689701	91695700	6000
2	91711701	91715600	3900
2	91716201	91748100	31900
2	91758101	91873600	115500
2	91875201	91882300	7100
2	91882501	91905000	22500
2	91905201	91958700	53500
2	91959301	92064700	105400
2	92064901	92068700	3800
2	92074701	92114700	40000
2	92116601	92123900	7300
2	92177501	92190200	12700
2	92202101	92205700	3600
2	92207201	92326200	119000
2	92326201	95326200	3000000
2	95433501	95434700	1200
2	95508101	95511000	2900
2	96516601	96523100	6500
2	96523301	96527900	4600
2	96593001	96599700	6700
2	96600201	96629400	29200
2	96726101	96735000	8900
2	97481801	97482900	1100
2	97534501	97536000	1500
2	97559901	97561000	1100
2	97718701	97724900	6200
2	97807501	97810200	2700
2	97817101	97820200	3100
2	97825701	97835800	10100
2	97852901	97856200	3300
2	97860401	97870000	9600
2	97873901	97886500	12600
2	97886801	97901400	14600
2	97904901	97930000	25100
2	98062401	98064000	1600
2	98080301	98081400	1100
2	98127001	98130300	3300
2	98138101	98162400	24300
2	98220801	98222000	1200
2	98232701	98241500	8800
2	98280201	98283800	3600
2	99346901	99348000	1100
2	100209201	100210700	1500
2	101435901	101437300	1400
2	104008401	104009800	1400
2	105471601	105474700	3100
2	106360701	106362000	1300
2	107082301	107084600	2300
2	108443601	108446100	2500
2	109167401	109168900	1500
2	109310501	109312300	1800
2	109689901	109695300	5400
2	110109301	110251300	142000
2	110371001	110372500	1500
2	110687801	110733100	45300
2	110986801	111000500	13700
2	111002301	111030500	28200
2	111075401	111080600	5200
2	111153501	111198800	45300
2	112168901	112187000	18100
2	113045101	113048800	3700
2	113118201	113125200	7000
2	114176601	114178700	2100
2	114255301	114262200	6900
2	114332001	114350400	18400
2	114359801	114362100	2300
2	114364201	114371900	7700
2	117799001	117801800	2800
2	119653801	119657400	3600
2	121101601	121105800	4200
2	122803601	122809300	5700
2	123476901	123483000	6100
2	123991701	123993100	1400
2	126443301	126451800	8500
2	126648601	126652400	3800
2	127674801	127677300	2500
2	128784801	128786500	1700
2	129075301	129078000	2700
2	129638401	129646200	7800
2	130242301	130251400	9100
2	130818601	130821600	3000
2	130823401	130825000	1600
2	130877901	130879600	1700
2	130888101	130895100	7000
2	130954901	130957400	2500
2	131185601	131186700	1100
2	131227601	131231400	3800
2	131238501	131239600	1100
2	131245901	131247900	2000
2	131256801	131268800	12000
2	131272601	131292600	20000
2	131369301	131418700	49400
2	131433501	131440100	6600
2	131615001	131621400	6400
2	131792001	131793300	1300
2	132294401	132302200	7800
2	132741101	132743100	2000
2	132768401	132777200	8800
2	132778201	132783400	5200
2	132796601	132806300	9700
2	132806601	132831400	24800
2	132856001	132859500	3500
2	132966401	132977900	11500
2	132977901	132980100	2200
2	132980401	132988500	8100
2	133014301	133121600	107300
2	133184401	133185900	1500
2	133671901	133674500	2600
2	134877801	134879600	1800
2	135583601	135588700	5100
2	135789901	135792800	2900
2	136592801	136593900	1100
2	137102401	137105700	3300
2	138150801	138154900	4100
2	141505601	141506900	1300
2	142395901	142397300	1400
2	145274301	145275500	1200
2	146862601	146876800	14200
2	147163501	147168200	4700
2	149401301	149403300	2000
2	149690601	149790600	100000
2	151031201	151038300	7100
2	152450201	152454300	4100
2	152461501	152465000	3500
2	153785201	153786800	1600
2	155794301	155795700	1400
2	155817901	155830200	12300
2	157224401	157227000	2600
2	159959101	159961700	2600
2	161263801	161264900	1100
2	162135101	162139200	4100
2	163792901	163794300	1400
2	166342501	166347000	4500
2	167270601	167271800	1200
2	167494401	167501400	7000
2	167545901	167547100	1200
2	167560001	167562500	2500
2	170321501	170325300	3800
2	170642201	170643900	1700
2	171571301	171573500	2200
2	173052501	173055800	3300
2	174219301	174220800	1500
2	174641501	174642700	1200
2	174828501	174830200	1700
2	176455201	176458500	3300
2	176971301	176973900	2600
2	177265701	177272000	6300
2	178128601	178129900	1300
2	180065501	180081700	16200
2	184085501	184091000	5500
2	184451001	184455100	4100
2	189081901	189083200	1300
2	194689501	194698800	9300
2	195356601	195358300	1700
2	198553801	198557300	3500
2	199713001	199714500	1500
2	200320201	200323900	3700
2	201548001	201549800	1800
2	202147401	202149400	2000
2	202427501	202428600	1100
2	202767501	202769100	1600
2	202898001	202899700	1700
2	204181801	204191700	9900
2	204305201	204306300	1100
2	208029401	208031700	2300
2	208351101	208359700	8600
2	209676401	209681200	4800
2	209942801	209949100	6300
2	211916101	211917200	1100
2	211998701	212000500	1800
2	212637401	212638700	1300
2	215699401	215701500	2100
2	215728801	215730800	2000
2	217090701	217092500	1800
2	217188201	217191600	3400
2	217955901	217957200	1300
2	219264001	219265700	1700
2	219824001	219825700	1700
2	220052301	220056200	3900
2	220252201	220253300	1100
2	220304001	220307400	3400
2	220435001	220436800	1800
2	220715501	220716800	1300
2	223183801	223185300	1500
2	223760201	223762700	2500
2	232688201	232689300	1100
2	232692101	232699400	7300
2	232708501	232710800	2300
2	233366101	233368200	2100
2	234003701	234053700	50000
2	235471101	235472300	1200
2	235797501	235802400	4900
2	236402001	236403900	1900
2	236578101	236580000	1900
2	237076101	237077400	1300
2	237265601	237267000	1400
2	237293801	237296100	2300
2	238451401	238453800	2400
2	239304701	239307200	2500
2	239755401	239757900	2500
2	239802001	239831900	29900
2	240628901	240630500	1600
2	240784101	240809100	25000
2	241155401	241156900	1500
2	241374201	241375900	1700
2	241392101	241393800	1700
2	241437401	241439100	1700
2	241628501	241631700	3200
2	241671101	241672300	1200
2	241862001	241864800	2800
2	241974801	241975900	1100
2	242704901	242707200	2300
2	242744501	242749300	4800
2	242815101	242816200	1100
2	242829701	242830800	1100
2	243089201	243152500	63300
2	243153601	243159200	5600
2	243164401	243168800	4400
2	243187001	243199400	12400
3	1	60000	60000
3	228801	234400	5600
3	524501	525600	1100
3	622901	626800	3900
3	635301	658800	23500
3	6650101	6654600	4500
3	9437801	9440400	2600
3	9956501	9958400	1900
3	9988101	9990000	1900
3	10546701	10547800	1100
3	10786201	10787500	1300
3	11108301	11111900	3600
3	13141501	13142600	1100
3	15229401	15236400	7000
3	16239401	16241200	1800
3	18829501	18830800	1300
3	18867401	18868700	1300
3	19301701	19302800	1100
3	21723701	21725900	2200
3	22025101	22029000	3900
3	23846901	23848100	1200
3	23986001	23987500	1500
3	30104301	30105400	1100
3	32021601	32023100	1500
3	32102401	32107900	5500
3	32807001	32808100	1100
3	33009701	33012000	2300
3	34745001	34747500	2500
3	34981101	34984800	3700
3	41817801	41821000	3200
3	41932001	41933100	1100
3	42307401	42308500	1100
3	42695301	42696400	1100
3	42838401	42840100	1700
3	45266701	45268500	1800
3	47459001	47460200	1200
3	47490701	47493500	2800
3	47619501	47620800	1300
3	49231201	49234200	3000
3	50161401	50163200	1800
3	50348701	50350800	2100
3	50410301	50412200	1900
3	51053001	51054700	1700
3	51989501	51990800	1300
3	53079201	53080300	1100
3	53195001	53196400	1400
3	54155901	54157200	1300
3	58477401	58478500	1100
3	62357801	62359500	1700
3	63121401	63127500	6100
3	64300801	64301900	1100
3	64428901	64430800	1900
3	65188901	65214700	25800
3	66170301	66270200	99900
3	66549901	66551800	1900
3	67493701	67496800	3100
3	68634801	68640100	5300
3	68739501	68747900	8400
3	71632201	71633700	1500
3	71802701	71803900	1200
3	72093801	72094900	1100
3	75270701	75276900	6200
3	75568501	75593400	24900
3	75679001	75845600	166600
3	75983401	75998700	15300
3	77828301	77832500	4200
3	78602601	78604000	1400
3	78630501	78633700	3200
3	80061701	80063200	1500
3	81677701	81679100	1400
3	82354101	82356400	2300
3	82513501	82515500	2000
3	82964001	82965300	1300
3	86868301	86869700	1400
3	88552701	88557500	4800
3	89483101	89485400	2300
3	89687001	89688300	1300
3	90389401	90401800	12400
3	90448401	90466100	17700
3	90504801	93504900	3000100
3	95464301	95468200	3900
3	95958101	95959200	1100
3	96338801	96341200	2400
3	98410201	98414800	4600
3	98554801	98557600	2800
3	98899101	98902400	3300
3	98943801	98949500	5700
3	101157401	101158700	1300
3	102939601	102943200	3600
3	103275901	103280700	4800
3	105830101	105831800	1700
3	106229701	106231300	1600
3	111243601	111249000	5400
3	111551201	111553500	2300
3	112443601	112447100	3500
3	115414901	115417500	2600
3	118635901	118638700	2800
3	119013601	119015000	1400
3	123167601	123169100	1500
3	124085701	124087600	1900
3	124605201	124606300	1100
3	126051101	126056200	5100
3	126193901	126196300	2400
3	126234301	126235600	1300
3	126576901	126582300	5400
3	128671701	128674900	3200
3	128720501	128723300	2800
3	129033301	129035200	1900
3	129325101	129326500	1400
3	129763401	129806700	43300
3	129806701	129809200	2500
3	131708401	131713400	5000
3	132440601	132442000	1400
3	133503901	133505100	1200
3	134771401	134772500	1100
3	136021001	136026200	5200
3	136859601	136862600	3000
3	137314501	137316400	1900
3	138066601	138068300	1700
3	138833001	138835500	2500
3	143167301	143169000	1700
3	144517601	144518700	1100
3	145437801	145439400	1600
3	145645801	145651000	5200
3	145813401	145814900	1500
3	146352101	146353800	1700
3	146385201	146390400	5200
3	150539301	150540400	1100
3	150960001	150964600	4600
3	155997801	156002200	4400
3	156092201	156093700	1500
3	158350701	158351900	1200
3	159461401	159463400	2000
3	159481001	159482900	1900
3	162512101	162626300	114200
3	162717301	162724100	6800
3	162764901	162769100	4200
3	169397401	169402800	5400
3	169487701	169489500	1800
3	170074601	170075700	1100
3	170596901	170600300	3400
3	176014901	176016600	1700
3	176469301	176470600	1300
3	177294501	177297500	3000
3	177381301	177385400	4100
3	178474901	178478200	3300
3	183946801	183949100	2300
3	183977601	183979600	2000
3	184097201	184098400	1200
3	185282001	185287100	5100
3	185541601	185543300	1700
3	186581001	186585300	4300
3	187134501	187136500	2000
3	187732901	187734900	2000
3	188502101	188503400	1300
3	189623201	189625100	1900
3	189737301	189740600	3300
3	191868401	191873000	4600
3	192457601	192462100	4500
3	192875301	192885500	10200
3	193299601	193301100	1500
3	194042001	194047200	5200
3	194067901	194069000	1100
3	194398701	194400300	1600
3	195199201	195211300	12100
3	195214501	195216700	2200
3	195223601	195231900	8300
3	195346301	195350000	3700
3	195352001	195360500	8500
3	195418801	195448100	29300
3	195502501	195504700	2200
3	195505901	195507000	1100
3	195510601	195514100	3500
3	195693801	195716600	22800
3	196934601	196939200	4600
3	197136901	197140700	3800
3	197244101	197245900	1800
3	197853601	197857900	4300
3	197895001	197925000	30000
3	197947201	197962300	15100
3	197962301	198022500	60200
4	1	11800	11800
4	12901	68700	55800
4	568701	571400	2700
4	738401	741500	3100
4	819001	821000	2000
4	920301	921500	1200
4	961201	962400	1200
4	966401	967900	1500
4	995801	997400	1600
4	1005101	1006300	1200
4	1080101	1081600	1500
4	1106201	1108300	2100
4	1242001	1243300	1300
4	1397001	1398200	1200
4	1399901	1402000	2100
4	1423101	1478600	55500
4	1547501	1548600	1100
4	1594601	1595700	1100
4	1629601	1630900	1300
4	1768901	1770000	1100
4	1794901	1797300	2400
4	1872501	1873900	1400
4	2059601	2063400	3800
4	2211401	2213300	1900
4	2262701	2263900	1200
4	2537901	2539000	1100
4	2935601	2936800	1200
4	2962501	2965300	2800
4	3075601	3077700	2100
4	3360401	3361500	1100
4	3427401	3428600	1200
4	3491601	3493000	1400
4	3572801	3613400	40600
4	3619601	3634800	15200
4	3766001	3769700	3700
4	4122201	4152700	30500
4	4856601	4862000	5400
4	6009301	6010500	1200
4	6201501	6203000	1500
4	6651601	6652900	1300
4	6894701	6900400	5700
4	7443101	7444800	1700
4	8621201	8634200	13000
4	8760301	8761500	1200
4	8799201	8818200	19000
4	9158101	9214800	56700
4	9234701	9263400	28700
4	9274601	9324700	50100
4	9324701	9344900	20200
4	9364901	9368600	3700
4	9457101	9481600	24500
4	9615001	9620200	5200
4	10117701	10119100	1400
4	10211201	10234600	23400
4	10392401	10402200	9800
4	12387401	12388700	1300
4	12714801	12717100	2300
4	14482701	14486300	3600
4	14642701	14643900	1200
4	15004701	15006600	1900
4	15844301	15848800	4500
4	16227801	16229000	1200
4	20085501	20087000	1500
4	21872501	21873700	1200
4	24294101	24295300	1200
4	25235001	25236100	1100
4	26215601	26217400	1800
4	26316501	26318700	2200
4	26925201	26929000	3800
4	31816601	31818300	1700
4	31820101	31837400	17300
4	32642601	32644400	1800
4	32834301	32842000	7700
4	33834201	33841000	6800
4	33842701	33847200	4500
4	34683501	34688700	5200
4	34779901	34828900	49000
4	35203401	35205100	1700
4	38772301	38773400	1100
4	40025001	40026300	1300
4	43452401	43454700	2300
4	43783201	43784300	1100
4	45014901	45016400	1500
4	45025101	45026800	1700
4	46764301	46765600	1300
4	48492001	48493100	1100
4	49093201	49237700	144500
4	49237901	49294700	56800
4	49296801	49330000	33200
4	49338901	49489000	150100
4	49491701	49501100	9400
4	49501701	49518400	16700
4	49523401	49541800	18400
4	49542501	49547100	4600
4	49552901	49566300	13400
4	49569101	49594600	25500
4	49603701	49611500	7800
4	49611901	49617700	5800
4	49618201	49660100	41900
4	49660101	52660500	3000400
4	53330201	53332100	1900
4	54118001	54123500	5500
4	57395801	57397100	1300
4	57774001	57775100	1100
4	58772401	58773700	1300
4	59739301	59789300	50000
4	60200301	60202700	2400
4	60987301	60988500	1200
4	61330101	61333200	3100
4	61939501	61942200	2700
4	62065601	62068700	3100
4	62806301	62811200	4900
4	64066401	64069700	3300
4	64714001	64715300	1300
4	67122101	67123800	1700
4	69063501	69069000	5500
4	69373801	69491200	117400
4	70093301	70095400	2100
4	70124101	70138700	14600
4	70140101	70232200	92100
4	70246401	70249500	3100
4	71485501	71489000	3500
4	73395101	73396900	1800
4	75282401	75323400	41000
4	75425901	75493300	67400
4	76195801	76201800	6000
4	77836901	77839300	2400
4	81720601	81722200	1600
4	82558601	82559700	1100
4	83294301	83295500	1200
4	84569801	84571000	1200
4	85680501	85682800	2300
4	86976401	86979900	3500
4	88299501	88301300	1800
4	89300401	89302200	1800
4	91931301	91935800	4500
4	92161101	92162400	1300
4	92900701	92904900	4200
4	102267001	102268600	1600
4	103329401	103332200	2800
4	107604301	107609200	4900
4	108277501	108279500	2000
4	110673701	110675500	1800
4	111609601	111610900	1300
4	113498201	113501400	3200
4	115928701	115932000	3300
4	116166901	116177200	10300
4	117939901	117941200	1300
4	128982001	128983300	1300
4	130066201	130070000	3800
4	132606701	132612100	5400
4	132645601	132646700	1100
4	132660501	132662300	1800
4	132665201	132670500	5300
4	132675801	132684700	8900
4	133180801	133183100	2300
4	138417301	138422500	5200
4	140098301	140099500	1200
4	141073401	141075400	2000
4	144925301	144928700	3400
4	145316401	145319900	3500
4	146402501	146403600	1100
4	146857901	146860000	2100
4	147559501	147560900	1400
4	149413701	149416300	2600
4	151171701	151173000	1300
4	151340701	151342900	2200
4	151579101	151581600	2500
4	156458901	156460500	1600
4	158276501	158277800	1300
4	158557001	158559100	2100
4	159393401	159395100	1700
4	160443901	160445800	1900
4	161043801	161076000	32200
4	161277201	161278300	1100
4	161878901	161885000	6100
4	161949201	161951000	1800
4	163394001	163397400	3400
4	163577401	163579100	1700
4	164127501	164132300	4800
4	166002601	166005100	2500
4	168029901	168031000	1100
4	168371901	168373500	1600
4	171705001	171709300	4300
4	172988701	172993200	4500
4	173423901	173432200	8300
4	174089701	174091000	1300
4	176557001	176558200	1200
4	177139101	177141000	1900
4	180979001	180980800	1800
4	184654701	184658000	3300
4	184826401	184828100	1700
4	185394101	185396000	1900
4	186441701	186444100	2400
4	186977701	186979500	1800
4	187093501	187098300	4800
4	187879601	187894600	15000
4	189071801	189076500	4700
4	189366501	189367800	1300
4	190197401	190202200	4800
4	190470101	190537100	67000
4	190537701	190607400	69700
4	190608701	190681700	73000
4	190682801	190684500	1700
4	190757001	190758700	1700
4	190796201	190798700	2500
4	190807701	190814800	7100
4	190826901	190830800	3900
4	190855801	190860800	5000
4	190868701	190884800	16100
4	190895101	190900600	5500
4	190906301	190910900	4600
4	190952601	190959600	7000
4	190969601	190977400	7800
4	190983201	190986200	3000
4	190991501	190997500	6000
4	190997801	191004100	6300
4	191014301	191020000	5700
4	191020201	191040900	20700
4	191040901	191154300	113400
5	1	10000	10000
5	10001	11800	1800
5	11801	13200	1400
5	357001	359200	2200
5	391101	392900	1800
5	491501	493200	1700
5	505001	506300	1300
5	561701	565900	4200
5	691001	694600	3600
5	852501	857200	4700
5	1022801	1025800	3000
5	1070101	1073700	3600
5	1112001	1113100	1100
5	1178301	1180700	2400
5	1293201	1295900	2700
5	1482201	1483300	1100
5	1523301	1524500	1200
5	2225601	2227500	1900
5	2751001	2752200	1200
5	3638201	3639400	1200
5	4189801	4191000	1200
5	5885501	5887900	2400
5	6773601	6774800	1200
5	10273301	10275500	2200
5	10345101	10346300	1200
5	10346301	10347900	1600
5	10648901	10650800	1900
5	12811001	12821700	10700
5	17217001	17218500	1500
5	17517701	17530500	12800
5	17530501	17580700	50200
5	17580801	17599600	18800
5	17712801	17715400	2600
5	19220401	19221500	1100
5	19375301	19376400	1100
5	19902901	19904800	1900
5	20241701	20243000	1300
5	20832601	20835000	2400
5	21110201	21112800	2600
5	21449801	21452500	2700
5	21478301	21497300	19000
5	21508001	21573200	65200
5	21710601	21712000	1400
5	23903001	23906100	3100
5	25483001	25484700	1700
5	26796701	26801900	5200
5	26964601	26966400	1800
5	27524801	27526200	1400
5	27790501	27791600	1100
5	29424601	29434000	9400
5	31638901	31640000	1100
5	34178601	34197400	18800
5	37839601	37840900	1300
5	38169901	38175500	5600
5	43342901	43344200	1300
5	43578501	43580200	1700
5	43718001	43723800	5800
5	44778401	44781400	3000
5	46050501	46056300	5800
5	46270701	46275800	5100
5	46352901	46371400	18500
5	46405601	49405600	3000000
5	49406701	49441600	34900
5	49521601	49540800	19200
5	49940701	49942400	1700
5	56247201	56248600	1400
5	57323501	57333800	10300
5	58691701	58695500	3800
5	60001701	60004200	2500
5	60577501	60579200	1700
5	60626801	60629600	2800
5	63698401	63701300	2900
5	65028101	65030400	2300
5	68757901	68760400	2500
5	68788301	68789500	1200
5	68832501	68849800	17300
5	68873601	68881100	7500
5	68926701	68930300	3600
5	68934701	68936900	2200
5	68947901	68949800	1900
5	68984401	68990700	6300
5	68999001	69016100	17100
5	69072401	69077700	5300
5	69130801	69134900	4100
5	69182401	69212000	29600
5	69238701	69240200	1500
5	69248401	69250100	1700
5	69253501	69256700	3200
5	69262201	69277800	15600
5	69339501	69345000	5500
5	69410601	69443600	33000
5	69455101	69458000	2900
5	69517401	69529200	11800
5	69564201	69570700	6500
5	69587301	69604600	17300
5	69623001	69625300	2300
5	69639501	69645200	5700
5	69687501	69698000	10500
5	69709601	69724200	14600
5	69752501	69758400	5900
5	69767601	69775600	8000
5	69778801	69780700	1900
5	69785701	69787800	2100
5	69807201	69819800	12600
5	69843601	69847100	3500
5	69904401	69909700	5300
5	70008901	70023700	14800
5	70041601	70045200	3600
5	70058901	70086200	27300
5	70128301	70130400	2100
5	70218201	70220700	2500
5	70273601	70275900	2300
5	70320301	70438900	118600
5	70469201	70475100	5900
5	70511101	70519000	7900
5	70641701	70644300	2600
5	73915901	73919100	3200
5	75724001	75725800	1800
5	76338301	76339900	1600
5	78109801	78111800	2000
5	78474301	78476400	2100
5	78531901	78533300	1400
5	78896801	78898700	1900
5	80591201	80592400	1200
5	81045301	81047500	2200
5	83947701	83954900	7200
5	84129301	84132600	3300
5	84968701	84969800	1100
5	85715101	85717200	2100
5	86115101	86117700	2600
5	86214501	86218300	3800
5	90499801	90502100	2300
5	91636101	91686100	50000
5	95966501	95968400	1900
5	97401601	97403000	1400
5	97566901	97568400	1500
5	98345101	98347500	2400
5	98839901	98842900	3000
5	99400201	99404700	4500
5	99828401	99829700	1300
5	100063701	100064800	1100
5	101386101	101387200	1100
5	104202901	104204000	1100
5	104432101	104503700	71600
5	105657601	105659000	1400
5	105723301	105725200	1900
5	108677301	108678600	1300
5	110638401	110643400	5000
5	113953501	113954600	1100
5	114756501	114757900	1400
5	116359401	116360900	1500
5	117387001	117393900	6900
5	117875901	117880300	4400
5	119380201	119383600	3400
5	120172701	120174200	1500
5	121288401	121290800	2400
5	124082301	124083700	1400
5	124199201	124200900	1700
5	124233701	124235500	1800
5	124465601	124466800	1200
5	127419101	127420300	1200
5	129239801	129241400	1600
5	130599201	130600300	1100
5	132148701	132151000	2300
5	132517101	132521900	4800
5	135115201	135120700	5500
5	136834301	136835400	1100
5	136854701	136856400	1700
5	137807501	137816900	9400
5	138787101	138837000	49900
5	139089101	139091700	2600
5	139226901	139228400	1500
5	139421601	139422800	1200
5	142782001	142784600	2600
5	145119501	145121700	2200
5	147553101	147554200	1100
5	147611401	147612900	1500
5	147991101	147995000	3900
5	149028801	149031800	3000
5	152076201	152078300	2100
5	154134401	154137800	3400
5	154411301	154413400	2100
5	155037001	155040600	3600
5	155138701	155188700	50000
5	156550701	156553900	3200
5	159349601	159351200	1600
5	160079101	160080700	1600
5	161505101	161506300	1200
5	167334001	167336300	2300
5	172197801	172199000	1200
5	175345501	175370000	24500
5	175402401	175404300	1900
5	175465401	175471700	6300
5	175491301	175500400	9100
5	175667101	175668200	1100
5	175732201	175733500	1300
5	176387701	176389500	1800
5	176559201	176561600	2400
5	177096301	177098900	2600
5	177154401	177156500	2100
5	177192101	177200400	8300
5	177204701	177210400	5700
5	177221701	177236400	14700
5	177239401	177240500	1100
5	177300601	177309600	9000
5	177330401	177333400	3000
5	177336501	177347500	11000
5	177822101	177823700	1600
5	178109101	178113600	4500
5	178704001	178705500	1500
5	178838601	178840000	1400
5	179232901	179234500	1600
5	179718301	179719500	1200
5	179847401	179848500	1100
5	180061501	180063300	1800
5	180515801	180518500	2700
5	180524701	180525800	1100
5	180780401	180789600	9200
5	180860001	180862800	2800
5	180884201	180905200	21000
5	180905201	180915300	10100
6	1	60300	60300
6	120701	125400	4700
6	256501	358900	102400
6	359701	382500	22800
6	666401	667800	1400
6	906001	907300	1300
6	1387901	1391300	3400
6	1609401	1612000	2600
6	3091001	3094400	3400
6	3751001	3753400	2400
6	4775901	4777400	1500
6	5037401	5039200	1800
6	6099901	6102300	2400
6	12011301	12013300	2000
6	13486501	13489000	2500
6	20402401	20403800	1400
6	23356101	23357300	1200
6	23743301	23746000	2700
6	26673301	26683000	9700
6	26684901	26711200	26300
6	26743601	26754800	11200
6	27068101	27069200	1100
6	28022201	28023900	1700
6	29594801	29596800	2000
6	29685401	29688100	2700
6	29843201	29849300	6100
6	31274801	31279400	4600
6	31292201	31294100	1900
6	31394801	31397500	2700
6	31421501	31424400	2900
6	31867801	31869700	1900
6	31943201	31945200	2000
6	31950301	31965300	15000
6	32439501	32454700	15200
6	32454701	32496000	41300
6	32498801	32500800	2000
6	32514901	32516200	1300
6	32541101	32547200	6100
6	32547901	32550500	2600
6	32562001	32564600	2600
6	32615801	32620100	4300
6	32778701	32779800	1100
6	33393501	33395000	1500
6	33419301	33422100	2800
6	33937801	33943900	6100
6	34520901	34522000	1100
6	35463801	35465200	1400
6	35756301	35767000	10700
6	36953401	36954500	1100
6	37616701	37617800	1100
6	38133501	38135600	2100
6	41702101	41703300	1200
6	41747001	41748800	1800
6	42074301	42075400	1100
6	42748901	42751300	2400
6	44094401	44095500	1100
6	44189001	44192300	3300
6	48799301	48801700	2400
6	48931001	48938500	7500
6	49650101	49651900	1800
6	52544301	52545800	1500
6	53928701	53934800	6100
6	55825901	55846700	20800
6	55962301	55963400	1100
6	56189901	56191100	1200
6	57205701	57284900	79200
6	57289301	57297200	7900
6	57301501	57316700	15200
6	57321701	57423100	101400
6	57429101	57448800	19700
6	57449701	57478200	28500
6	57478801	57533200	54400
6	57534201	57569000	34800
6	57573701	57583700	10000
6	57590201	57598400	8200
6	57603601	57608500	4900
6	57623301	57628100	4800
6	58076901	58137700	60800
6	58423901	58429000	5100
6	58773601	58780200	6600
6	58780201	61880200	3100000
6	62119201	62178600	59400
6	62189901	62230100	40200
6	63491701	63492800	1100
6	64667001	64668400	1400
6	66398701	66404700	6000
6	66418101	66419200	1100
6	67008701	67048900	40200
6	68100101	68101500	1400
6	68141901	68143200	1300
6	71664701	71666400	1700
6	72863901	72873500	9600
6	74613601	74620400	6800
6	77097501	77102600	5100
6	78967201	79021100	53900
6	79021301	79036700	15400
6	85318001	85324600	6600
6	86637001	86640700	3700
6	87012201	87013700	1500
6	89657101	89658200	1100
6	89672201	89674000	1800
6	89934801	89937300	2500
6	91005301	91006800	1500
6	95680601	95830500	149900
6	101933801	101939000	5200
6	103039601	103041300	1700
6	103737501	103762900	25400
6	103939701	103943300	3600
6	104265901	104267100	1200
6	105260801	105263800	3000
6	105387801	105389400	1600
6	107435601	107437000	1400
6	108031301	108032400	1100
6	112225501	112229300	3800
6	113371201	113373800	2600
6	114178501	114181600	3100
6	114663101	114664600	1500
6	115490101	115492400	2300
6	120958401	120960600	2200
6	121046701	121049800	3100
6	126092301	126094400	2100
6	127439001	127440400	1400
6	130340601	130342200	1600
6	132019401	132031700	12300
6	132106601	132108800	2200
6	132114301	132118500	4200
6	132375201	132378900	3700
6	132706301	132712600	6300
6	137243201	137244300	1100
6	140966801	140968000	1200
6	141033301	141035000	1700
6	141548601	141550000	1400
6	142324401	142325800	1400
6	142638501	142639800	1300
6	143266201	143267700	1500
6	149197701	149199800	2100
6	149638201	149639700	1500
6	150827001	150828500	1500
6	151710901	151712900	2000
6	155348401	155351000	2600
6	156028301	156029600	1300
6	157098201	157101200	3000
6	157559501	157609400	49900
6	157641301	157691300	50000
6	157699901	157703300	3400
6	157802001	157803500	1500
6	158652601	158653800	1200
6	158659601	158661700	2100
6	159239401	159240500	1100
6	161033601	161067800	34200
6	162295301	162296500	1200
6	163834801	163837000	2200
6	165724501	165732100	7600
6	166075301	166076700	1400
6	166435801	166437100	1300
6	166701301	166702600	1300
6	166720301	166721800	1500
6	167162101	167163200	1100
6	167488101	167489600	1500
6	167835101	167837500	2400
6	167942101	168042000	99900
6	168227101	168228700	1600
6	168397101	168398500	1400
6	168717201	168718400	1200
6	168746001	168747100	1100
6	168813401	168814500	1100
6	169424501	169425600	1100
6	170280001	170330000	50000
6	170380001	170381800	1800
6	170489401	170494600	5200
6	170604401	170608600	4200
6	170707501	170709500	2000
6	170935901	170937100	1200
6	170968901	170970700	1800
6	170990101	171002800	12700
6	171009801	171017000	7200
6	171019101	171021400	2300
6	171021601	171022700	1100
6	171023101	171024300	1200
6	171027301	171029400	2100
6	171039401	171045800	6400
6	171051501	171055000	3500
6	171055001	171115100	60100
7	1	10500	10500
7	215001	216700	1700
7	224001	226000	2000
7	232501	282500	50000
7	383601	387000	3400
7	509601	510900	1300
7	549901	551900	2000
7	555601	562300	6700
7	915401	917500	2100
7	962101	965100	3000
7	1067101	1068500	1400
7	1077901	1079000	1100
7	1113001	1114300	1300
7	1268701	1270600	1900
7	1704101	1713200	9100
7	1856001	1863600	7600
7	4998601	4999800	1200
7	5191701	5194100	2400
7	5226001	5228300	2300
7	5321601	5323000	1400
7	5384901	5391200	6300
7	5427601	5429000	1400
7	5502401	5503700	1300
7	5569401	5570500	1100
7	5854401	5857100	2700
7	6542901	6544100	1200
7	6576101	6577200	1100
7	6691801	6694300	2500
7	6703201	6704300	1100
7	7583501	7585300	1800
7	7717701	7719200	1500
7	8008301	8010200	1900
7	9801501	9802600	1100
7	10503801	10506100	2300
7	13022801	13029200	6400
7	13409001	13411400	2400
7	16829401	16831000	1600
7	19156701	19158100	1400
7	20317101	20319900	2800
7	22434801	22436700	1900
7	23675801	23677700	1900
7	25057601	25059800	2200
7	26136901	26145500	8600
7	28219101	28220400	1300
7	31315601	31319000	3400
7	31590201	31592000	1800
7	32774901	32777800	2900
7	32930401	32932100	1700
7	34837301	34841400	4100
7	34855801	34857400	1600
7	37331201	37333100	1900
7	38388501	38397400	8900
7	39054701	39056100	1400
7	39820101	39825500	5400
7	39888701	39892200	3500
7	39989101	39991200	2100
7	42005301	42006500	1200
7	42276201	42277400	1200
7	44265301	44267500	2200
7	45038901	45040100	1200
7	50342901	50344500	1600
7	50370601	50411000	40400
7	51594301	51598700	4400
7	54463101	54465200	2100
7	54612901	54614200	1300
7	55287401	55289000	1600
7	56217701	56220400	2700
7	56241601	56243200	1600
7	56435601	56437900	2300
7	56437901	56443300	5400
7	56557201	56564600	7400
7	56762001	56770000	8000
7	56885501	56888500	3000
7	57016501	57017900	1400
7	57063101	57086800	23700
7	57503701	57506000	2300
7	57544701	57556900	12200
7	57606301	57639800	33500
7	57653201	57683400	30200
7	57694501	57700000	5500
7	57706801	57721300	14500
7	57722601	57755300	32700
7	57760201	57761800	1600
7	57766401	57776600	10200
7	57884901	57891500	6600
7	57898301	57911600	13300
7	57989801	58001500	11700
7	58016801	58022000	5200
7	58026401	58044100	17700
7	58054301	61054300	3000000
7	61059601	61074000	14400
7	61094501	61102100	7600
7	61158201	61161400	3200
7	61235601	61247400	11800
7	61310201	61364300	54100
7	61417501	61418900	1400
7	61428301	61435200	6900
7	61460401	61510500	50100
7	61510501	61521200	10700
7	61532501	61560500	28000
7	61642401	61645900	3500
7	61677001	61727100	50100
7	61729901	61759500	29600
7	61779401	61826400	47000
7	61826901	61849000	22100
7	61857701	61917200	59500
7	61917201	61967200	50000
7	61975401	62003400	28000
7	62909601	62916100	6500
7	62981401	62986300	4900
7	63027401	63040800	13400
7	63202901	63206400	3500
7	64315801	64318000	2200
7	64567201	64572300	5100
7	64580101	64604600	24500
7	64619501	64631200	11700
7	64686301	64688100	1800
7	64717401	64724400	7000
7	64960201	64972200	12000
7	64973301	64976400	3100
7	64978201	64998900	20700
7	65002201	65023600	21400
7	65027701	65056200	28500
7	65095501	65102600	7100
7	65105901	65108900	3000
7	65108901	65112100	3200
7	65119101	65135600	16500
7	65360101	65361900	1800
7	65857601	65860500	2900
7	66643801	66645600	1800
7	66697501	66699300	1800
7	67873001	67874300	1300
7	69062601	69064600	2000
7	70421001	70426200	5200
7	70596201	70598100	1900
7	72270201	72275800	5600
7	72526801	72586400	59600
7	72848201	72849300	1100
7	73002901	73004500	1600
7	73549801	73551000	1200
7	73784001	73785200	1200
7	73813501	73814700	1200
7	73828501	73831300	2800
7	74071701	74072900	1200
7	74223401	74227200	3800
7	74395101	74480500	85400
7	74546201	74551300	5100
7	74646901	74695400	48500
7	74715201	74909200	194000
7	74985301	74990100	4800
7	75896701	75898000	1300
7	75910901	75912900	2000
7	76745501	76746700	1200
7	77162201	77163400	1200
7	78843401	78844500	1100
7	79253401	79256100	2700
7	84053701	84055100	1400
7	86085801	86087400	1600
7	89587901	89589100	1200
7	89810401	89812600	2200
7	91214401	91220700	6300
7	94537201	94538500	1300
7	96543101	96546700	3600
7	96634701	96635800	1100
7	97243201	97248200	5000
7	97395201	97402600	7400
7	97601801	97603100	1300
7	97901801	97903300	1500
7	97908201	97911200	3000
7	97985901	97987100	1200
7	98021901	98023900	2000
7	98246201	98248200	2000
7	98740001	98741800	1800
7	100291401	100292600	1200
7	100556001	100606100	50100
7	100617001	100619400	2400
7	100641201	100647200	6000
7	101002001	101005500	3500
7	101288801	101330000	41200
7	101457201	101460800	3600
7	101987801	101998300	10500
7	102121901	102133800	11900
7	102136201	102152600	16400
7	102153401	102170400	17000
7	102180801	102189000	8200
7	102191401	102193600	2200
7	102200601	102233600	33000
7	102240701	102251600	10900
7	102252501	102311000	58500
7	102313301	102315700	2400
7	104473201	104474500	1300
7	106808501	106813000	4500
7	107319901	107321200	1300
7	109085701	109088600	2900
7	110182001	110188400	6400
7	112436001	112438700	2700
7	121288101	121290400	2300
7	122345201	122346800	1600
7	122852701	122854500	1800
7	126045901	126051400	5500
7	126892601	126894000	1400
7	127215001	127218000	3000
7	127670801	127673200	2400
7	128431001	128432700	1700
7	130154501	130254500	100000
7	130275401	130276600	1200
7	131391601	131392700	1100
7	132669201	132670500	1300
7	133787501	133789000	1500
7	135581901	135583300	1400
7	136519001	136521400	2400
7	138391601	138393400	1800
7	139379401	139404400	25000
7	139875201	139876800	1600
7	140189001	140191200	2200
7	141742401	141746200	3800
7	141765501	141794600	29100
7	142042301	142048200	5900
7	142048201	142098200	50000
7	142106701	142111000	4300
7	142131701	142138100	6400
7	142276201	142326200	50000
7	142360601	142362000	1400
7	142457301	142484600	27300
7	143319101	143326100	7000
7	143335801	143398100	62300
7	143504001	143533000	29000
7	143542301	143550000	7700
7	143880401	143886400	6000
7	143896601	143908700	12100
7	143908701	143910400	1700
7	143910401	143988900	78500
7	143994401	144009100	14700
7	144012901	144029100	16200
7	144034801	144036500	1700
7	144036501	144074300	37800
7	148072001	148076300	4300
7	148394101	148396900	2800
7	148581001	148583800	2800
7	149156601	149157800	1200
7	149469001	149471100	2100
7	149598701	149602100	3400
7	149734901	149737700	2800
7	149744901	149746100	1200
7	150643801	150645400	1600
7	150674401	150676500	2100
7	150692201	150693900	1700
7	150811801	150813100	1300
7	151230201	151231900	1700
7	151926301	151937800	11500
7	151962101	151968800	6700
7	151970701	151984000	13300
7	152098901	152113800	14900
7	152132701	152133900	1200
7	152160201	152161700	1500
7	153744901	153749900	5000
7	154153901	154155100	1200
7	154270601	154370600	100000
7	154454101	154455700	1600
7	154793601	154795400	1800
7	155139501	155141300	1800
7	155250201	155252200	2000
7	156387201	156394300	7100
7	157222501	157223700	1200
7	157439801	157441100	1300
7	157502801	157504800	2000
7	158123101	158126400	3300
7	158126601	158129200	2600
7	158131601	158133800	2200
7	158289001	158290300	1300
7	158379601	158381000	1400
7	158512901	158515200	2300
7	158621401	158622500	1100
7	158656001	158657100	1100
7	158937501	158938800	1300
7	159127601	159138700	11100
8	1	21800	21800
8	27301	32200	4900
8	45201	51700	6500
8	77901	82300	4400
8	100101	101300	1200
8	102201	103500	1300
8	107001	111800	4800
8	493701	495700	2000
8	594401	599400	5000
8	624901	626800	1900
8	687401	689900	2500
8	878601	880000	1400
8	963701	967200	3500
8	984801	986000	1200
8	1187701	1189500	1800
8	1341101	1354800	13700
8	1455001	1456700	1700
8	1509901	1511600	1700
8	1771601	1773700	2100
8	1949501	1951200	1700
8	2195201	2272800	77600
8	2273501	2286900	13400
8	4122901	4125000	2100
8	5969001	5972700	3700
8	6860401	6870400	10000
8	6991601	6995400	3800
8	7018301	7022000	3700
8	7046901	7112400	65500
8	7153901	7201000	47100
8	7206401	7228000	21600
8	7236301	7238500	2200
8	7238801	7252900	14100
8	7330701	7335300	4600
8	7355101	7361400	6300
8	7405401	7408500	3100
8	7414601	7416200	1600
8	7422001	7423500	1500
8	7434201	7436500	2300
8	7452301	7455100	2800
8	7474301	7569900	95600
8	7579001	7583300	4300
8	7586701	7590300	3600
8	7602301	7605800	3500
8	7610201	7613000	2800
8	7617801	7621000	3200
8	7621001	7627300	6300
8	7683901	7688200	4300
8	7693001	7695400	2400
8	7773801	7795300	21500
8	7798901	7869900	71000
8	7883701	7888600	4900
8	7891201	7897600	6400
8	7934801	7985100	50300
8	7991001	8009500	18500
8	8015701	8017900	2200
8	8023401	8065500	42100
8	9761001	9764900	3900
8	11245601	11247200	1600
8	11895401	11974400	79000
8	11974401	12008800	34400
8	12036401	12037700	1300
8	12084801	12251500	166700
8	12304801	12306900	2100
8	12364301	12455800	91500
8	12466901	12469200	2300
8	12611101	12613100	2000
8	15434301	15438300	4000
8	20900501	20901900	1400
8	21776401	21777800	1400
8	24972401	24991000	18600
8	25066701	25070700	4000
8	25862401	25863500	1100
8	26253301	26256800	3500
8	26879401	26880900	1500
8	28243001	28244200	1200
8	30604001	30607200	3200
8	32680001	32691300	11300
8	33176101	33177900	1800
8	35104301	35107400	3100
8	37698201	37700900	2700
8	37931101	37933700	2600
8	37977801	37979200	1400
8	38399301	38400900	1600
8	38758601	38759800	1200
8	39231701	39387200	155500
8	39885701	39890900	5200
8	40774601	40779900	5300
8	42190401	42194400	4000
8	43034501	43036500	2000
8	43092701	43097500	4800
8	43636501	43660900	24400
8	43816301	43838800	22500
8	43838801	46839000	3000200
8	46839001	46859300	20300
8	46883001	46891600	8600
8	46943301	46946600	3300
8	47405801	47408100	2300
8	47524901	47544900	20000
8	48130501	48135600	5100
8	51482601	51485100	2500
8	54859301	54862600	3300
8	58118201	58128300	10100
8	58294501	58295700	1200
8	58434901	58436800	1900
8	60031401	60032900	1500
8	61460201	61461300	1100
8	61590901	61592400	1500
8	63124001	63125500	1500
8	65597801	65599000	1200
8	73948701	73950100	1400
8	75362801	75366900	4100
8	78255001	78256200	1200
8	79599401	79600500	1100
8	80679801	80681500	1700
8	81398201	81399600	1400
8	86375801	86376900	1100
8	86557501	86576400	18900
[truncated: 2,685 more rows]

## Sheet: 30x.2
Chr	Start	End	Length
1	1	10000	10000
1	11101	13300	2200
1	51101	56000	4900
1	71901	93000	21100
1	109701	119300	9600
1	175401	227700	52300
1	230101	248400	18300
1	267401	318300	50900
1	450901	471000	20100
1	471301	521400	50100
1	531301	544800	13500
1	544801	546500	1700
1	546501	605500	59000
1	622401	628700	6300
1	672201	675900	3700
1	814101	826300	12200
1	843801	845600	1800
1	858701	861000	2300
1	868901	870100	1200
1	894401	896600	2200
1	911801	914000	2200
1	934901	936100	1200
1	954901	956700	1800
1	983301	985900	2600
1	1011701	1013300	1600
1	1050901	1052900	2000
1	1167201	1168800	1600
1	1178201	1180800	2600
1	1228901	1230200	1300
1	1243101	1245000	1900
1	1284201	1286600	2400
1	1290101	1292400	2300
1	1560301	1569700	9400
1	1820901	1822900	2000
1	1843301	1845200	1900
1	2136101	2137200	1100
1	2158601	2161500	2900
1	2456901	2458400	1500
1	2517401	2518600	1200
1	2583401	2631100	47700
1	2634201	2684300	50100
1	2684301	2692100	7800
1	2804901	2806800	1900
1	2984401	2987400	3000
1	3084201	3085300	1100
1	3641701	3643200	1500
1	3845301	3995300	150000
1	4714201	4716300	2100
1	5726501	5736200	9700
1	6184101	6185200	1100
1	6301501	6303200	1700
1	6452001	6454100	2100
1	6533701	6535600	1900
1	6673201	6675500	2300
1	6844901	6846100	1200
1	7570001	7571500	1500
1	7764201	7765600	1400
1	7843401	7844900	1500
1	10056801	10058500	1700
1	10247301	10248400	1100
1	10482501	10483800	1300
1	10698701	10700000	1300
1	10753901	10756000	2100
1	10852201	10855200	3000
1	10926001	10927400	1400
1	11051401	11054900	3500
1	11712001	11715000	3000
1	12845701	12856300	10600
1	12890201	12894100	3900
1	12931601	12949300	17700
1	13010701	13014100	3400
1	13052901	13112400	59500
1	13119301	13142800	23500
1	13145201	13166400	21200
1	13181801	13184300	2500
1	13195801	13219900	24100
1	13219901	13417900	198000
1	13424601	13438000	13400
1	13472301	13639800	167500
1	13645701	13663300	17600
1	13693101	13773400	80300
1	13777401	13781300	3900
1	15735701	15737900	2200
1	15850601	15852200	1600
1	16151901	16155600	3700
1	16174201	16175300	1100
1	16831501	16843400	11900
1	16856401	16860400	4000
1	16860601	16863900	3300
1	16867001	16868700	1700
1	16869901	16897700	27800
1	16897901	16909300	11400
1	16909901	17000600	90700
1	17006701	17009400	2700
1	17013101	17019000	5900
1	17020501	17071000	50500
1	17071301	17105500	34200
1	17106101	17125400	19300
1	17125401	17175900	50500
1	17175901	17203000	27100
1	17231201	17235200	4000
1	17684501	17686400	1900
1	18185801	18187100	1300
1	18966701	18969800	3100
1	19385501	19387100	1600
1	19853601	19855100	1500
1	20811401	20812900	1500
1	21043901	21045000	1100
1	21141201	21143100	1900
1	21349401	21351300	1900
1	21714501	21715600	1100
1	21789701	21792000	2300
1	22337701	22338900	1200
1	23036701	23038900	2200
1	23494001	23495200	1200
1	24319601	24321500	1900
1	25158701	25160400	1700
1	25591501	25661000	69500
1	25689501	25693600	4100
1	25732001	25735100	3100
1	25756901	25758000	1100
1	27022201	27024900	2700
1	27318801	27321900	3100
1	27929301	27930600	1300
1	28179601	28180900	1300
1	29878001	30028100	150100
1	30199701	30201100	1400
1	31575001	31577300	2300
1	31589801	31591200	1400
1	32052001	32053100	1100
1	32227901	32230000	2100
1	33429201	33430300	1100
1	33772401	33773900	1500
1	33895701	33897300	1600
1	34629401	34634700	5300
1	35031901	35035500	3600
1	35101401	35112000	10600
1	35392801	35395400	2600
1	37673501	37676700	3200
1	38218101	38219700	1600
1	38259201	38260400	1200
1	38461101	38462900	1800
1	38510401	38513000	2600
1	39269301	39270700	1400
1	39456301	39457700	1400
1	39998301	40001400	3100
1	41327001	41328100	1100
1	41445101	41446400	1300
1	41826901	41828000	1100
1	41847101	41848300	1200
1	41994001	41996300	2300
1	42456401	42459600	3200
1	44370701	44372300	1600
1	46706801	46707900	1100
1	46712801	46714000	1200
1	46865501	46867200	1700
1	47881501	47883500	2000
1	48848201	48849300	1100
1	48948701	48950000	1300
1	50413401	50414600	1200
1	51984101	51985500	1400
1	53967401	53968600	1200
1	54411001	54412700	1700
1	54871401	54872900	1500
1	54954101	54955200	1100
1	56130001	56131800	1800
1	56831901	56833700	1800
1	60530001	60531100	1100
1	61547701	61549400	1700
1	62377101	62378500	1400
1	63153701	63155200	1500
1	63788401	63790000	1600
1	63938601	63939900	1300
1	67544601	67548700	4100
1	68150201	68151400	1200
1	68175101	68176200	1100
1	69200401	69203000	2600
1	70033201	70034400	1200
1	71061301	71066100	4800
1	71113001	71114700	1700
1	71980701	71985100	4400
1	72766301	72811800	45500
1	74437101	74438400	1300
1	75601701	75603000	1300
1	76350301	76352800	2500
1	78649101	78654100	5000
1	81412101	81414400	2300
1	81855801	81857300	1500
1	84518601	84523600	5000
1	85980101	86005700	25600
1	87145301	87150400	5100
1	88808801	88810300	1500
1	89475901	89478600	2700
1	90214101	90218600	4500
1	91182001	91183600	1600
1	91924501	91926500	2000
1	94288401	94291200	2800
1	97186801	97188400	1600
1	97227401	97229500	2100
1	103785301	103913900	128600
1	103925301	104003400	78100
1	105313401	105317700	4300
1	106486601	106491200	4600
1	107628101	107632500	4400
1	108403001	108406100	3100
1	108733301	108737300	4000
1	108799501	108802900	3400
1	108991401	108995900	4500
1	109033701	109037200	3500
1	109572301	109575200	2900
1	110186701	110191400	4700
1	110225901	110244000	18100
1	111216701	111218200	1500
1	112646601	112648000	1400
1	112835101	112837700	2600
1	113611101	113612800	1700
1	114041001	114045300	4300
1	116229501	116232800	3300
1	117972101	117974200	2100
1	118824001	118828000	4000
1	119394301	119399500	5200
1	120532201	120583400	51200
1	120584001	120636500	52500
1	120687301	120689800	2500
1	120692801	120696900	4100
1	120696901	120747500	50600
1	120748801	120773400	24600
1	120813601	120832300	18700
1	120936501	121086900	150400
1	121108701	121143200	34500
1	121351601	121371200	19600
1	121379701	121382700	3000
1	121397001	121399600	2600
1	121403001	121406500	3500
1	121421301	121422600	1300
1	121424001	121427400	3400
1	121485401	142535500	21050100
1	142535501	142683700	148200
1	142683901	142730600	46700
1	142730901	142781200	50300
1	142781201	142850000	68800
1	142850501	142873800	23300
1	142874201	142907900	33700
1	142908101	142967800	59700
1	142967801	143117800	150000
1	143117801	143173000	55200
1	143174101	143227600	53500
1	143228501	143248700	20200
1	143248901	143292300	43400
1	143292801	143342900	50100
1	143344401	143346900	2500
1	143347401	143357000	9600
1	143369601	143383800	14200
1	143384301	143399600	15300
1	143401301	143407800	6500
1	143408401	143522400	114000
1	143524601	143544500	19900
1	143544501	143655100	110600
1	143664201	143725900	61700
1	143726101	143752800	26700
1	143753201	143755800	2600
1	143756201	143770800	14600
1	143770801	143871200	100400
1	143915801	143978000	62200
1	143978801	144073900	95100
1	144095701	144145900	50200
1	144161801	144165500	3700
1	144182201	144194100	11900
1	144224201	144302600	78400
1	144333201	144336800	3600
1	144339401	144495100	155700
1	144525801	144616700	90900
1	144622101	144672600	50500
1	144672901	144710400	37500
1	144710701	144811100	100400
1	144811101	144831400	20300
1	144832101	144896300	64200
1	144906801	144954600	47800
1	144955301	145093000	137700
1	145097101	145141900	44800
1	145143601	145308600	165000
1	145309001	145325800	16800
1	145345601	145354500	8900
1	145355701	145382100	26400
1	145610801	145612100	1300
1	145833101	145944500	111400
1	146003601	146008200	4600
1	146021801	146027300	5500
1	146048301	146053500	5200
1	146057501	146122400	64900
1	146164601	146227900	63300
1	146231301	146303700	72400
1	146303701	146307100	3400
1	146400201	146466500	66300
1	146467301	146481300	14000
1	146484101	146486400	2300
1	147071201	147072300	1100
1	147390501	147392500	2000
1	147392901	147394500	1600
1	147425101	147487000	61900
1	147533001	147551500	18500
1	147591001	147664200	73200
1	147706301	147731200	24900
1	147831901	147842600	10700
1	147852801	147855200	2400
1	147858901	147912600	53700
1	147915901	147923000	7100
1	147931701	147953400	21700
1	147958801	147960400	1600
1	147973601	147996000	22400
1	147998301	148020100	21800
1	148020301	148026000	5700
1	148026001	148176400	150400
1	148177101	148182500	5400
1	148194701	148222600	27900
1	148243301	148271700	28400
1	148292501	148295900	3400
1	148297801	148326300	28500
1	148327901	148330200	2300
1	148341301	148346200	4900
1	148355901	148360500	4600
1	148361301	148511400	150100
1	148513401	148546700	33300
1	148547901	148561300	13400
1	148569701	148571600	1900
1	148571601	148575400	3800
1	148628601	148640300	11700
1	148653501	148680400	26900
1	148683901	148751900	68000
1	148764701	148785800	21100
1	148788701	148800300	11600
1	148826701	148829800	3100
1	148844201	148954400	110200
1	148954401	149004500	50100
1	149004501	149011700	7200
1	149013001	149035800	22800
1	149203601	149206200	2600
1	149222001	149228100	6100
1	149232401	149240100	7700
1	149249601	149340100	90500
1	149340301	149368700	28400
1	149459301	149532000	72700
1	149536601	149578900	42300
1	149603301	149640800	37500
1	149648201	149652700	4500
1	149653301	149660600	7300
1	149661301	149668700	7400
1	149680101	149695200	15100
1	149699501	149703000	3500
1	149721901	149753300	31400
1	150121501	150122700	1200
1	150193301	150196600	3300
1	150701101	150702500	1400
1	150715701	150717400	1700
1	152186101	152189500	3400
1	152555601	152587800	32200
1	152760201	152770600	10400
1	153651501	153652700	1200
1	153894601	153895900	1300
1	154970701	154975500	4800
1	156049801	156053000	3200
1	158867501	158870000	2500
1	158961401	158966200	4800
1	159014701	159019100	4400
1	161411201	161425600	14400
1	161426001	161440000	14000
1	161557201	161561600	4400
1	161640401	161643800	3400
1	162696501	162697900	1400
1	163516101	163517200	1100
1	163725501	163728400	2900
1	164429201	164434300	5100
1	166135101	166136300	1200
1	168194401	168195600	1200
1	168318301	168324000	5700
1	171064601	171066200	1600
1	174204001	174207600	3600
1	174559701	174565600	5900
1	174995101	174996700	1600
1	175200901	175205800	4900
1	178285301	178289800	4500
1	178539601	178540800	1200
1	179387801	179389100	1300
1	180627901	180629000	1100
1	180749801	180755400	5600
1	180836201	180840800	4600
1	184970801	184976400	5600
1	185221901	185224300	2400
1	186608301	186611900	3600
1	187464601	187466500	1900
1	187569301	187572300	3000
1	187716101	187722500	6400
1	189704501	189783300	78800
1	190381201	190383300	2100
1	192825401	192826800	1400
1	194450401	194454600	4200
1	195801201	195802700	1500
1	196189001	196193900	4900
1	197677001	197681800	4800
1	200766101	200771000	4900
1	202744701	202745900	1200
1	203738501	203739900	1400
1	204041801	204043900	2100
1	205425601	205426800	1200
1	205648601	205650100	1500
1	205922701	206073500	150800
1	206073501	206081600	8100
1	206104601	206110900	6300
1	206111801	206134900	23100
1	206140901	206146500	5600
1	206282601	206288600	6000
1	206332201	206482400	150200
1	206482701	206490900	8200
1	206493301	206532800	39500
1	206558401	206583100	24700
1	207542001	207546600	4600
1	207709901	207745600	35700
1	210405501	210406900	1400
1	211432401	211433700	1300
1	213084101	213086300	2200
1	213324401	213325700	1300
1	214781601	214782800	1200
1	215042001	215044100	2100
1	217864401	217869300	4900
1	222374201	222380500	6300
1	223725701	223797800	72100
1	224198101	224204300	6200
1	224230601	224231800	1200
1	224621101	224622600	1500
1	226538601	226539800	1200
1	228134701	228136400	1700
1	228255501	228259900	4400
1	228344801	228347900	3100
1	228399801	228401700	1900
1	228747701	228777100	29400
1	228777701	228782000	4300
1	228844501	228848100	3600
1	228981801	228982900	1100
1	229567501	229568700	1200
1	229812501	229820800	8300
1	231003501	231004700	1200
1	231556901	231558100	1200
1	232422301	232423500	1200
1	233463201	233464400	1200
1	233962101	233963700	1600
1	234744601	234746000	1400
1	234912201	234931500	19300
1	234932001	234937700	5700
1	234939501	234954500	15000
1	235192201	235242200	50000
1	235545401	235550600	5200
1	236919201	236920500	1300
1	237183001	237186700	3700
1	237240501	237244100	3600
1	239787701	239793000	5300
1	244013001	244014900	1900
1	244211601	244212700	1100
1	245317601	245320100	2500
1	246682901	246685300	2400
1	246981501	246982800	1300
1	247279501	247281900	2400
1	248052301	248055000	2700
1	248233001	248236400	3400
1	248599401	248611300	11900
1	248620101	248649500	29400
1	248655901	248665500	9600
1	248674001	248682600	8600
1	248691801	248700800	9000
1	248709501	248713000	3500
1	248725301	248731200	5900
1	248732001	248734900	2900
1	248735801	248798500	62700
1	248807601	248819400	11800
1	248908201	249058600	150400
1	249234301	249238900	4600
1	249240601	249250700	10100
2	1	11600	11600
2	287201	289100	1900
2	426101	427900	1800
2	1102801	1104500	1700
2	1219201	1225900	6700
2	1347201	1350000	2800
2	1527701	1542600	14900
2	1660301	1663000	2700
2	1706101	1708200	2100
2	3440001	3442400	2400
2	3529301	3579300	50000
2	3732501	3738400	5900
2	3750701	3752400	1700
2	4212701	4223100	10400
2	4315101	4316900	1800
2	4648501	4650100	1600
2	4782301	4786600	4300
2	5018801	5118800	100000
2	5774501	5777400	2900
2	5785401	5791900	6500
2	5831301	5833800	2500
2	5836701	5838100	1400
2	10090701	10092300	1600
2	10183001	10184500	1500
2	10587701	10588900	1200
2	11230501	11232700	2200
2	11635701	11637000	1300
2	13958701	13960300	1600
2	14704201	14710100	5900
2	16081501	16082600	1100
2	16271601	16273800	2200
2	16279701	16330300	50600
2	16411701	16414900	3200
2	16775301	16781100	5800
2	18194401	18199100	4700
2	18475301	18477100	1800
2	18741201	18742900	1700
2	18936301	18940200	3900
2	19188501	19225000	36500
2	21153101	21178100	25000
2	21414301	21415700	1400
2	21431801	21437000	5200
2	22688501	22689900	1400
2	23207701	23212400	4700
2	23607301	23609000	1700
2	25563401	25565300	1900
2	26395701	26396800	1100
2	27938001	27939200	1200
2	28614701	28617500	2800
2	30453701	30455200	1500
2	31724801	31727500	2700
2	32087701	32088800	1100
2	33092201	33094900	2700
2	33141701	33143500	1800
2	33172101	33173300	1200
2	33224501	33227300	2800
2	34523601	34525700	2100
2	34695701	34736600	40900
2	35975801	35997200	21400
2	36181901	36183200	1300
2	36216901	36218600	1700
2	37746201	37747500	1300
2	37958101	38003200	45100
2	38037701	38038900	1200
2	38983101	38984400	1300
2	39892801	39893900	1100
2	41973801	41975200	1400
2	42203601	42204700	1100
2	42240001	42242500	2500
2	42273801	42275700	1900
2	42719901	42721300	1400
2	42775601	42776700	1100
2	42795301	42796400	1100
2	43450901	43455200	4300
2	43741701	43742800	1100
2	43889801	43895300	5500
2	44814301	44816900	2600
2	48131701	48134100	2400
2	48756601	48757700	1100
2	48782501	48784300	1800
2	51926701	51928100	1400
2	52749701	52785200	35500
2	53214501	53216400	1900
2	53815601	53819400	3800
2	54565501	54567500	2000
2	57417801	57420500	2700
2	58609101	58614200	5100
2	59623301	59631100	7800
2	60310801	60316300	5500
2	60369001	60375600	6600
2	63061201	63068400	7200
2	66405901	66409800	3900
2	66505601	66507600	2000
2	68676301	68678900	2600
2	68743501	68747200	3700
2	70533601	70534700	1100
2	71962001	71963200	1200
2	72243401	72248000	4600
2	72291601	72294200	2600
2	72374701	72376100	1400
2	72929101	72932300	3200
2	73144101	73145500	1400
2	74014601	74028700	14100
2	74030201	74032800	2600
2	74211801	74212900	1100
2	76773601	76775700	2100
2	77451901	77454000	2100
2	77534401	77536500	2100
2	78234801	78237000	2200
2	79076601	79081200	4600
2	80994201	80995300	1100
2	82414301	82415500	1200
2	83316401	83320600	4200
2	83374801	83375900	1100
2	83567601	83569600	2000
2	83722401	83723700	1300
2	83998001	84000700	2700
2	84141001	84142700	1700
2	85197901	85199100	1200
2	86882801	86887900	5100
2	87059701	87061100	1400
2	87569401	87572500	3100
2	87576201	87589600	13400
2	87590301	87612700	22400
2	87634201	87641400	7200
2	87647301	87649200	1900
2	87652401	87654800	2400
2	87658501	87740300	81800
2	87822101	87838900	16800
2	89030201	89031900	1700
2	89065401	89066500	1100
2	89071101	89085100	14000
2	89100601	89105600	5000
2	89132201	89597100	464900
2	89630001	89830400	200400
2	89830401	89891100	60700
2	89938501	89945800	7300
2	90249401	90260300	10900
2	90267201	90276900	9700
2	90285101	90288200	3100
2	90295401	90299400	4000
2	90311601	90316700	5100
2	90321101	90371500	50400
2	90371501	90378900	7400
2	90379101	90437600	58500
2	90444401	90447800	3400
2	90450701	90481500	30800
2	90494801	90505400	10600
2	90513501	90516200	2700
2	90534601	91595100	1060500
2	91595101	91600400	5300
2	91600601	91669400	68800
2	91671901	91688500	16600
2	91689501	91695700	6200
2	91696901	91698700	1800
2	91707101	91708500	1400
2	91711701	91715600	3900
2	91716601	91748100	31500
2	91758901	91874600	115700
2	91875201	91882100	6900
2	91882501	92022200	139700
2	92025001	92026700	1700
2	92043901	92068900	25000
2	92076701	92082100	5400
2	92082701	92105600	22900
2	92116601	92121400	4800
2	92185301	92190100	4800
2	92201901	92326200	124300
2	92326201	95326400	3000200
2	95472501	95483300	10800
2	95499901	95511000	11100
2	95513301	95515300	2000
2	95549501	95555400	5900
2	95691001	95692700	1700
2	96515601	96527900	12300
2	96593101	96629100	36000
2	96726901	96735100	8200
2	97481801	97483200	1400
2	97534501	97536200	1700
2	97807501	97811100	3600
2	97813701	97818200	4500
2	97825601	97836000	10400
2	97837701	97840300	2600
2	97854301	97856500	2200
2	97860401	97870000	9600
2	97874001	97901400	27400
2	97904901	97916800	11900
2	97926401	97929500	3100
2	98127001	98130300	3300
2	98139901	98162400	22500
2	98220501	98222000	1500
2	98232801	98241500	8700
2	100937701	100939000	1300
2	101195001	101197200	2200
2	102375601	102377300	1700
2	103183101	103186800	3700
2	104008401	104009800	1400
2	105468901	105474800	5900
2	105826101	105828700	2600
2	106360801	106361900	1100
2	106748501	106753100	4600
2	107013901	107016100	2200
2	107082701	107084600	1900
2	108443401	108446100	2700
2	109167401	109168900	1500
2	109310601	109312200	1600
2	109689901	109695200	5300
2	109728601	109732300	3700
2	109924701	109928000	3300
2	110109301	110251300	142000
2	110371301	110372500	1200
2	110687801	110733100	45300
2	110803801	110814000	10200
2	110986801	111018300	31500
2	111018501	111030400	11900
2	111076001	111081000	5000
2	111153501	111198800	45300
2	111367701	111369000	1300
2	112170301	112189200	18900
2	113045101	113049100	4000
2	113262101	113266200	4100
2	114176601	114178700	2100
2	114252101	114261900	9800
2	114324401	114353100	28700
2	114354701	114359400	4700
2	116806801	116812100	5300
2	117587501	117588600	1100
2	117798901	117802000	3100
2	118616301	118618200	1900
2	119603801	119605200	1400
2	119655901	119657400	1500
2	121102201	121104300	2100
2	121745601	121746900	1300
2	122803601	122809300	5700
2	123477101	123482500	5400
2	126443301	126451800	8500
2	126648601	126653200	4600
2	127674801	127677300	2500
2	127862701	127865400	2700
2	128642601	128644000	1400
2	128784801	128786500	1700
2	129075101	129078000	2900
2	129175901	129177100	1200
2	129638501	129646200	7700
2	130169101	130172500	3400
2	130242301	130251400	9100
2	130818301	130825000	6700
2	130836901	130838000	1100
2	130887301	130893800	6500
2	130954901	130957400	2500
2	131222601	131223800	1200
2	131223801	131226600	2800
2	131227601	131231300	3700
2	131235101	131301700	66600
2	131338301	131344500	6200
2	131369301	131417000	47700
2	131542401	131543500	1100
2	131615001	131621400	6400
2	131792101	131793300	1200
2	132290101	132291400	1300
2	132294301	132301900	7600
2	132585301	132587800	2500
2	132741401	132742800	1400
2	132768401	132784700	16300
2	132797101	132804500	7400
2	132812601	132819000	6400
2	132826801	132836400	9600
2	132966401	132977900	11500
2	132980401	132988500	8100
2	132994901	133013900	19000
2	133014301	133115600	101300
2	133115801	133121600	5800
2	133184401	133185800	1400
2	133671901	133674500	2600
2	134306601	134309400	2800
2	135583701	135588400	4700
2	135790901	135792800	1900
2	135859201	135864000	4800
2	137103001	137106500	3500
2	138872101	138873500	1400
2	141505301	141506900	1600
2	143765901	143769400	3500
2	145274301	145275800	1500
2	146862601	146876800	14200
2	149402201	149403300	1100
2	149690601	149790600	100000
2	150880801	150881900	1100
2	151031301	151036600	5300
2	152447401	152453800	6400
2	152461501	152464200	2700
2	155818601	155830200	11600
2	158731801	158733000	1200
2	159959101	159961700	2600
2	161263801	161265000	1200
2	162135101	162139200	4100
2	166342601	166348100	5500
2	167270601	167271800	1200
2	167494401	167501400	7000
2	167545901	167547100	1200
2	167845501	167850400	4900
2	168694501	168697400	2900
2	170183701	170185200	1500
2	170321001	170325300	4300
2	170642201	170643900	1700
2	170738301	170739400	1100
2	171567901	171573900	6000
2	174219301	174220800	1500
2	174641501	174643300	1800
2	174828001	174830300	2300
2	175134401	175137600	3200
2	176347001	176350300	3300
2	176556501	176558800	2300
2	176971701	176973900	2200
2	177265701	177272000	6300
2	178810601	178811700	1100
2	180066401	180081700	15300
2	181698401	181703800	5400
2	184085501	184090900	5400
2	186730801	186735000	4200
2	189081801	189083100	1300
2	192627101	192630400	3300
2	193133801	193137000	3200
2	194077601	194083200	5600
2	194689401	194698800	9400
2	195567801	195569100	1300
2	196427501	196428600	1100
2	197388401	197391800	3400
2	197771701	197774000	2300
2	198554101	198557200	3100
2	199713001	199714500	1500
2	200320601	200321800	1200
2	200322601	200323800	1200
2	202700901	202702800	1900
2	202767501	202769000	1500
2	202898001	202899800	1800
2	203230701	203231900	1200
2	204181701	204191700	10000
2	208029301	208032000	2700
2	208351101	208359400	8300
2	209942501	209948900	6400
2	211915701	211917100	1400
2	211998701	212000500	1800
2	214432601	214437100	4500
2	217090601	217092600	2000
2	217188201	217191600	3400
2	217955901	217957800	1900
2	219264401	219265800	1400
2	220042601	220043800	1200
2	220052301	220056200	3900
2	220372401	220377100	4700
2	222363701	222364800	1100
2	223183801	223184900	1100
2	223760201	223762700	2500
2	227334301	227335800	1500
2	229128101	229129700	1600
2	232688101	232689300	1200
2	232692501	232699200	6700
2	232708801	232711600	2800
2	233044501	233045700	1200
2	233273101	233275000	1900
2	233283801	233286400	2600
2	233366401	233368200	1800
2	233386801	233391100	4300
2	234003701	234053700	50000
2	235799801	235802600	2800
2	236402001	236403900	1900
2	236577801	236580000	2200
2	237076101	237077400	1300
2	237145801	237146900	1100
2	237265601	237267300	1700
2	238451401	238453800	2400
2	239147701	239149800	2100
2	239755401	239756800	1400
2	239802001	239832000	30000
2	240321901	240323400	1500
2	240658601	240659900	1300
2	240784201	240809100	24900
2	241155701	241156800	1100
2	241373901	241376300	2400
2	241392101	241393600	1500
2	241627901	241631700	3800
2	241671001	241672500	1500
2	241862501	241865100	2600
2	242704701	242707000	2300
2	242739401	242749400	10000
2	242829801	242830900	1100
2	242948701	242950300	1600
2	243102201	243152500	50300
2	243153601	243162500	8900
2	243188801	243199400	10600
3	1	60000	60000
3	228801	234400	5600
3	524501	525700	1200
3	623101	643400	20300
3	648401	650400	2000
3	650601	659100	8500
3	3411701	3413000	1300
3	4960801	4963700	2900
3	6650201	6654600	4400
3	8756601	8763200	6600
3	9437801	9440200	2400
3	9956501	9958400	1900
3	9988101	9989600	1500
3	11108301	11111900	3600
3	12045401	12046800	1400
3	13141401	13142600	1200
3	14989001	14990100	1100
3	15229401	15232300	2900
3	16158801	16159900	1100
3	16239401	16241200	1800
3	18636401	18638500	2100
3	18829101	18830800	1700
3	18867401	18868700	1300
3	19301701	19302800	1100
3	22025401	22029100	3700
3	22094901	22097500	2600
3	23986301	23987500	1200
3	25030901	25032500	1600
3	26451001	26452300	1300
3	32102101	32107900	5800
3	32693201	32696100	2900
3	32858501	32860300	1800
3	33009601	33014600	5000
3	33798901	33800100	1200
3	34745001	34747500	2500
3	41818201	41820900	2700
3	42307401	42308600	1200
3	43107101	43110100	3000
3	45266701	45268000	1300
3	45690901	45692700	1800
3	46825601	46830100	4500
3	47490701	47493500	2800
3	47619501	47620800	1300
3	48526401	48528300	1900
3	49958101	49962000	3900
3	50161401	50163000	1600
3	50410901	50412400	1500
3	50540601	50541700	1100
3	51053101	51054700	1600
3	52000601	52002300	1700
3	53079201	53080300	1100
3	53195001	53196200	1200
3	54155801	54157500	1700
3	54429801	54432500	2700
3	57854101	57855700	1600
3	58829501	58833200	3700
3	63115801	63127600	11800
3	63897901	63899000	1100
3	65188901	65214800	25900
3	66170301	66270200	99900
3	66550201	66551900	1700
3	67493701	67496800	3100
3	68634701	68641200	6500
3	68739701	68747800	8100
3	71630801	71633800	3000
3	71802301	71803900	1600
3	75169401	75173500	4100
3	75270701	75276900	6200
3	75568601	75593400	24800
3	75683201	75848800	165600
3	75983401	75992200	8800
3	76703801	76708700	4900
3	77813701	77818600	4900
3	77828001	77836000	8000
3	78630401	78633200	2800
3	81103001	81104700	1700
3	81676601	81678700	2100
3	82513301	82515400	2100
3	84667901	84669300	1400
3	86868201	86870100	1900
3	89395501	89400300	4800
3	89511401	89515500	4100
3	89687001	89688300	1300
3	90473001	90479800	6800
3	90500301	90504800	4500
3	90504801	93504900	3000100
3	93506001	93509900	3900
3	95466001	95468500	2500
3	95958101	95959300	1200
3	96338801	96341000	2200
3	98406601	98414800	8200
3	98555801	98556900	1100
3	98899001	98902400	3400
3	98943801	98949500	5700
3	101157301	101158800	1500
3	102939601	102943200	3600
3	103275601	103280200	4600
3	105830001	105832000	2000
3	107411501	107416400	4900
3	111243501	111249300	5800
3	111551301	111553400	2100
3	112443601	112447100	3500
3	116080001	116084400	4400
3	123166501	123169000	2500
3	123751801	123753000	1200
3	124085401	124086700	1300
3	124604801	124606300	1500
3	126051501	126055900	4400
3	126106301	126109300	3000
3	126193901	126195300	1400
3	126234101	126235800	1700
3	126580301	126582200	1900
3	128368501	128372500	4000
3	128672401	128674900	2500
3	129033301	129034800	1500
3	129058001	129059200	1200
3	129324001	129326500	2500
3	129763401	129806700	43300
3	129806701	129809800	3100
3	130347601	130351500	3900
3	131127201	131129300	2100
3	131708401	131713400	5000
3	131933601	131934900	1300
3	133503801	133505000	1200
3	136021001	136026200	5200
3	137314501	137316600	2100
3	137352201	137354100	1900
3	138066601	138068200	1600
3	141205401	141206600	1200
3	141476201	141480400	4200
3	142442501	142443700	1200
3	143167801	143169000	1200
3	145146201	145147600	1400
3	145437601	145439000	1400
3	145813301	145814900	1600
3	146352101	146353800	1700
3	146385201	146390400	5200
3	150960001	150964300	4300
3	151447601	151449600	2000
3	156092101	156093700	1600
3	157822401	157823600	1200
3	158289301	158290400	1100
3	158350801	158351900	1100
3	159461401	159463600	2200
3	162512101	162626300	114200
3	162717301	162724100	6800
3	162764901	162769100	4200
3	169487801	169489600	1800
3	170074601	170075800	1200
3	171356701	171357800	1100
3	176469301	176470800	1500
3	176914001	176916400	2400
3	177098901	177100100	1200
3	177294501	177297500	3000
3	177381301	177385500	4200
3	178474701	178478300	3600
3	178836301	178839100	2800
3	181083601	181084900	1300
3	181443401	181445400	2000
3	183977201	183979600	2400
3	185171301	185172600	1300
3	185541901	185543300	1400
3	186581001	186585300	4300
3	187732901	187734800	1900
3	189623101	189624900	1800
3	189737301	189740500	3200
3	192457501	192463000	5500
3	192566701	192567800	1100
3	192678801	192682300	3500
3	192875301	192885400	10100
3	194042001	194047200	5200
3	194398701	194400300	1600
3	195199201	195211300	12100
3	195214501	195216600	2100
3	195221201	195232100	10900
3	195374401	195384600	10200
3	195417301	195448100	30800
3	195502501	195504700	2200
3	195510601	195514100	3500
3	196934601	196939300	4700
3	197112601	197118500	5900
3	197243601	197245900	2300
3	197830601	197832200	1600
3	197853601	197860600	7000
3	197887501	197924900	37400
3	197948601	197962100	13500
3	197962101	198022500	60400
4	1	12000	12000
4	12901	68700	55800
4	568701	570200	1500
4	738401	741900	3500
4	818701	821400	2700
4	920201	921500	1300
4	961201	962400	1200
4	995601	997500	1900
4	1005101	1006800	1700
4	1014101	1015400	1300
4	1106201	1107900	1700
4	1188301	1189800	1500
4	1242001	1243300	1300
4	1399501	1400800	1300
4	1423101	1478600	55500
4	1547501	1548700	1200
4	1629601	1630900	1300
4	1794901	1797100	2200
4	1872701	1874400	1700
4	2059801	2063400	3600
4	2211401	2213400	2000
4	2262901	2265200	2300
4	2537901	2539000	1100
4	3075201	3077700	2500
4	3427201	3428600	1400
4	3572401	3612000	39600
4	3619401	3634800	15400
4	3767001	3769700	2700
4	4122201	4152700	30500
4	4388201	4389800	1600
4	6201401	6202500	1100
4	6651601	6652900	1300
4	6894801	6896100	1300
4	6897201	6900500	3300
4	7443101	7444800	1700
4	8623401	8637000	13600
4	8799201	8818500	19300
4	9158101	9214800	56700
4	9215101	9221800	6700
4	9248701	9252600	3900
4	9274601	9324700	50100
4	9326401	9344900	18500
4	9360201	9368600	8400
4	9457201	9481600	24400
4	9615501	9619500	4000
4	10211201	10234500	23300
4	10392601	10402000	9400
4	12387501	12388600	1100
4	12714801	12717100	2300
4	14482701	14488300	5600
4	15004701	15006300	1600
4	15843701	15848800	5100
4	16227701	16229000	1300
4	18022301	18023700	1400
4	18613301	18614700	1400
4	21161901	21166500	4600
4	24293801	24295300	1500
4	24471801	24474500	2700
4	26925101	26928900	3800
4	31816501	31837600	21100
4	32834301	32842400	8100
4	33842301	33847200	4900
4	33857301	33859700	2400
4	34683501	34688700	5200
4	34779901	34829100	49200
4	34928501	34929700	1200
4	36696301	36698200	1900
4	38665101	38666600	1500
4	40440101	40441200	1100
4	42153501	42154800	1300
4	43214601	43215700	1100
4	43452401	43454700	2300
4	45015001	45016400	1400
4	45027001	45028600	1600
4	48451901	48453000	1100
4	48657401	48658800	1400
4	49093101	49312700	219600
4	49313801	49326700	12900
4	49327001	49338900	11900
4	49338901	49489100	150200
4	49491801	49519800	28000
4	49520201	49568100	47900
4	49569801	49574900	5100
4	49575101	49584300	9200
4	49585101	49617700	32600
4	49618501	49660100	41600
4	49660101	52660200	3000100
4	52661801	52662900	1100
4	54120701	54123500	2800
4	54744801	54749600	4800
4	57395801	57397100	1300
4	57773501	57775100	1600
4	58734801	58735900	1100
4	58772401	58773800	1400
4	59739301	59789300	50000
4	60742601	60745700	3100
4	60987301	60988500	1200
4	61330101	61333200	3100
4	61938401	61942200	3800
4	62065701	62068600	2900
4	62807401	62811200	3800
4	63468101	63474100	6000
4	64066401	64070100	3700
4	69063501	69069300	5800
4	69373801	69491100	117300
4	70093401	70095200	1800
4	70123801	70138700	14900
4	70140101	70233000	92900
4	70830301	70831500	1200
4	71484201	71489300	5100
4	71704801	71706200	1400
4	73395601	73396900	1300
4	75281001	75323500	42500
4	75425901	75493300	67400
4	76195601	76201800	6200
4	77837301	77839300	2000
4	78740201	78741400	1200
4	82557901	82559700	1800
4	84569901	84571000	1100
4	86795601	86796800	1200
4	86976401	86979900	3500
4	88299701	88301300	1600
4	88928701	88929800	1100
4	89300401	89302100	1700
4	91931001	91935800	4800
4	92160401	92161900	1500
4	92708701	92712100	3400
4	93567301	93568500	1200
4	102267301	102269200	1900
4	103329401	103331900	2500
4	107604301	107609100	4800
4	108277401	108279500	2100
4	110673801	110675100	1300
4	111607401	111610900	3500
4	111804401	111805800	1400
4	113498201	113501700	3500
4	115460101	115461900	1800
4	115928701	115931800	3100
4	116166901	116177200	10300
4	118661101	118662200	1100
4	128982201	128983300	1100
4	129730501	129733100	2600
4	130066101	130068400	2300
4	130954701	130956200	1500
4	132609201	132614500	5300
4	132653401	132663700	10300
4	132665501	132670900	5400
4	132673101	132680000	6900
4	132680901	132682100	1200
4	133180501	133183000	2500
4	140098001	140099700	1700
4	144925501	144928200	2700
4	145316401	145319900	3500
4	146100601	146101900	1300
4	146858201	146860100	1900
4	147559501	147560900	1400
4	147569201	147570400	1200
4	149413701	149416400	2700
4	151171801	151173300	1500
4	151579401	151581600	2200
4	156458901	156462800	3900
4	158557101	158558300	1200
4	159393401	159395000	1600
4	160443901	160445700	1800
4	161043801	161075500	31700
4	161310701	161312600	1900
4	161878901	161885000	6100
4	161948201	161951000	2800
4	163394001	163396400	2400
4	163577301	163579000	1700
4	166002701	166005100	2400
4	168197701	168200900	3200
4	168371801	168373500	1700
4	172823701	172829500	5800
4	172988601	172993000	4400
4	173424301	173433500	9200
4	173449201	173450300	1100
4	174089801	174091200	1400
4	177139101	177141100	2000
4	177660901	177662000	1100
4	179171301	179172400	1100
4	181311101	181312300	1200
4	183064501	183066500	2000
4	183369501	183370900	1400
4	184656601	184658100	1500
4	184826401	184828000	1600
4	186441701	186444100	2400
4	186977501	186979100	1600
4	187093501	187098300	4800
4	187882501	187894600	12100
4	189071801	189076400	4600
4	189366501	189368100	1600
4	189425901	189429700	3800
4	190470101	190537700	67600
4	190538301	190607500	69200
4	190608601	190656600	48000
4	190657401	190663000	5600
4	190663701	190681400	17700
4	190682801	190684500	1700
4	190804601	190837800	33200
4	190877301	190884800	7500
4	190895501	190899700	4200
4	190906301	190910900	4600
4	190932401	190936300	3900
4	190952601	190958700	6100
4	190969601	190976400	6800
4	190983201	190986200	3000
4	190991501	191000800	9300
4	191015401	191040900	25500
4	191040901	191154300	113400
5	1	10000	10000
5	10001	11800	1800
5	165001	166600	1600
5	505001	506400	1400
5	561701	565900	4200
5	686901	697200	10300
5	1021101	1022200	1100
5	1070901	1073300	2400
5	1111701	1113300	1600
5	1155001	1156400	1400
5	1178301	1180700	2400
5	1294301	1295400	1100
5	1542501	1544000	1500
5	2225601	2227500	1900
5	2751101	2752300	1200
5	3638201	3639300	1100
5	5416701	5418400	1700
5	6100901	6102300	1400
5	6713001	6714800	1800
5	6773401	6775100	1700
5	10273301	10275400	2100
5	10344701	10346500	1800
5	10649101	10650500	1400
5	12811001	12820400	9400
5	14871301	14872400	1100
5	16178601	16180300	1700
5	17217301	17219700	2400
5	17517701	17530300	12600
5	17530501	17580800	50300
5	17583301	17587300	4000
5	17588801	17599500	10700
5	17712801	17715800	3000
5	19219801	19221900	2100
5	19375201	19376300	1100
5	19903101	19904800	1700
5	20832501	20834800	2300
5	21108101	21112700	4600
5	21450101	21452600	2500
5	21478301	21497300	19000
5	21508101	21573400	65300
5	21710201	21711900	1700
5	23903001	23905200	2200
5	24000301	24001800	1500
5	24370601	24372100	1500
5	26796701	26801900	5200
5	27524801	27526500	1700
5	27790501	27792000	1500
5	28308101	28309500	1400
5	29424201	29434000	9800
5	32824501	32828200	3700
5	34178601	34197100	18500
5	37563201	37564300	1100
5	43043301	43044500	1200
5	43342901	43344200	1300
5	45045601	45047900	2300
5	45372801	45376700	3900
5	46049901	46056300	6400
5	46270701	46275800	5100
5	46338301	46361200	22900
5	46405601	49405600	3000000
5	49406701	49421300	14600
5	49421501	49441600	20100
5	49475301	49486200	10900
5	49529401	49534900	5500
5	49939401	49942200	2800
5	50065001	50067800	2800
5	52205401	52208400	3000
5	53813501	53814600	1100
5	56111101	56112200	1100
5	56247201	56248700	1500
5	57323501	57333800	10300
5	60577601	60578800	1200
5	60626301	60629600	3300
5	63698301	63701400	3100
5	65028201	65030400	2200
5	67510701	67511900	1200
5	68914401	68916200	1800
5	68926601	68934100	7500
5	68934701	68936900	2200
5	68941601	68949500	7900
5	69009401	69014600	5200
5	69072701	69077700	5000
5	69152801	69156100	3300
5	69165701	69167700	2000
5	69182701	69205400	22700
5	69209001	69212000	3000
5	69248201	69250100	1900
5	69410401	69443600	33200
5	69469301	69475000	5700
5	69564101	69575800	11700
5	69587301	69604600	17300
5	69638001	69645500	7500
5	69699901	69701000	1100
5	69706001	69712900	6900
5	69720601	69724200	3600
5	69746301	69781000	34700
5	69781401	69785300	3900
5	69904401	69909700	5300
5	69934201	69936500	2300
5	69945601	69951300	5700
5	70008601	70027700	19100
5	70027701	70031400	3700
5	70067901	70079000	11100
5	70079301	70087100	7800
5	70106001	70118900	12900
5	70118901	70130400	11500
5	70199901	70201100	1200
5	70217901	70220400	2500
5	70319701	70322900	3200
5	70328601	70429300	100700
5	70469201	70471700	2500
5	70498101	70519400	21300
5	70560201	70565600	5400
5	70641801	70643900	2100
5	73917001	73918400	1400
5	78109801	78111900	2100
5	78473901	78475400	1500
5	81434401	81436400	2000
5	81767901	81769400	1500
5	83436701	83438000	1300
5	83947901	83955500	7600
5	85203101	85206800	3700
5	85714901	85717500	2600
5	86115201	86118200	3000
5	86214501	86218200	3700
5	89371201	89374500	3300
5	90499801	90502100	2300
5	91636101	91686100	50000
5	92919901	92921800	1900
5	95966501	95968400	1900
5	97401601	97402800	1200
5	98345001	98347600	2600
5	98839901	98842900	3000
5	99399901	99403300	3400
5	101386101	101387300	1200
5	104432101	104503800	71700
5	105657201	105659000	1800
5	105723501	105727000	3500
5	107716701	107718200	1500
5	116359401	116361000	1600
5	117387101	117393900	6800
5	117773401	117774500	1100
5	117875901	117880600	4700
5	119380101	119382700	2600
5	120172601	120174300	1700
5	124082301	124083600	1300
5	124233701	124235500	1800
5	124950101	124952600	2500
5	127336001	127337100	1100
5	130598901	130600300	1400
5	132148901	132150800	1900
5	133448601	133450900	2300
5	135115201	135120700	5500
5	136834401	136835500	1100
5	136854701	136856400	1700
5	137807401	137816900	9500
5	138787101	138837100	50000
5	139016701	139017800	1100
5	139226901	139228900	2000
5	139421601	139422800	1200
5	141454701	141456600	1900
5	142781901	142784600	2700
5	142823701	142825000	1300
5	144562301	144563500	1200
5	144752301	144753400	1100
5	145119801	145122200	2400
5	147553001	147554200	1200
5	147611401	147612800	1400
5	147631501	147634400	2900
5	149029001	149032100	3100
5	152076201	152077600	1400
5	154134801	154137600	2800
5	155138701	155188700	50000
5	159349701	159351000	1300
5	161504701	161507000	2300
5	161604001	161606500	2500
5	167334401	167335900	1500
5	167663701	167665500	1800
5	170737401	170739200	1800
5	175345801	175368400	22600
5	175457301	175458500	1200
5	175465401	175469800	4400
5	175470001	175476300	6300
5	175492401	175496200	3800
5	175532501	175536800	4300
5	175665001	175668400	3400
5	175729701	175733500	3800
5	176559201	176561600	2400
5	176873801	176874900	1100
5	177156901	177162500	5600
5	177167501	177168900	1400
5	177192101	177199400	7300
5	177204701	177210300	5600
5	177221701	177224700	3000
5	177225501	177236500	11000
5	177296701	177309300	12600
5	177329301	177347500	18200
5	177355801	177357300	1500
5	177370601	177372700	2100
5	177822101	177823700	1600
5	178109001	178116000	7000
5	178704101	178705500	1400
5	178838901	178840000	1100
5	178879901	178881600	1700
5	178977401	178979300	1900
5	179232901	179234000	1100
5	179778101	179780300	2200
5	179847401	179849200	1800
5	180061501	180063300	1800
5	180330901	180335000	4100
5	180515701	180518400	2700
5	180782101	180790500	8400
5	180884801	180887400	2600
5	180890801	180905200	14400
5	180905201	180915300	10100
6	1	60300	60300
6	256501	292000	35500
6	292601	382500	89900
6	666401	667800	1400
6	906001	907400	1400
6	1389401	1391200	1800
6	1610001	1612000	2000
6	3090901	3095100	4200
6	4775901	4777700	1800
6	5037201	5039200	2000
6	5888401	5892000	3600
6	7106501	7110000	3500
6	9568901	9570000	1100
6	12011301	12013200	1900
6	13486201	13488600	2400
6	13710601	13712100	1500
6	16760401	16762400	2000
6	20402401	20404800	2400
6	21594301	21595800	1500
6	22569801	22571300	1500
6	23743201	23746100	2900
6	26673301	26676800	3500
6	26677701	26683300	5600
6	26684901	26711200	26300
6	26744001	26755100	11100
6	26769201	26775100	5900
6	26790901	26794000	3100
6	28022101	28023800	1700
6	29685401	29688000	2600
6	29843201	29849500	6300
6	31274701	31279400	4700
6	31292001	31294000	2000
6	31394501	31397500	3000
6	31422201	31424400	2200
6	31867801	31870100	2300
6	31950101	31998200	48100
6	32439201	32454800	15600
6	32454801	32495800	41000
6	32498801	32500900	2100
6	32514801	32516200	1400
6	32523301	32526200	2900
6	32541401	32547200	5800
6	32547901	32550800	2900
6	32555201	32558000	2800
6	32562001	32564600	2600
6	32616101	32625900	9800
6	32778701	32779800	1100
6	33393201	33395600	2400
6	33418601	33421600	3000
6	33453001	33455900	2900
6	33583101	33585800	2700
6	33937801	33944000	6200
6	34364801	34366200	1400
6	35756101	35766600	10500
6	38133501	38135500	2000
6	41471201	41475100	3900
6	41491701	41494000	2300
6	41702101	41703300	1200
6	41747101	41748700	1600
6	42749001	42751400	2400
6	44242401	44244200	1800
6	45609901	45611200	1300
6	48931001	48938500	7500
6	53928701	53934800	6100
6	54116001	54117600	1600
6	55826001	55846800	20800
6	55962301	55963400	1100
6	56758401	56760800	2400
6	57205701	57284900	79200
6	57289401	57297200	7800
6	57301201	57316700	15500
6	57321701	57423100	101400
6	57429101	57448800	19700
6	57449401	57478200	28800
6	57478801	57533200	54400
6	57534201	57567900	33700
6	57573701	57583700	10000
6	57590201	57598400	8200
6	57603601	57608400	4800
6	57623001	57628100	5100
6	58076901	58137700	60800
6	58145001	58148900	3900
6	58423801	58429000	5200
6	58773601	58780200	6600
6	58780201	61880200	3100000
6	62119301	62178600	59300
6	64281901	64283400	1500
6	64667001	64668300	1300
6	66398901	66404700	5800
6	66418101	66419200	1100
6	67008701	67048900	40200
6	68100101	68101500	1400
6	71850901	71855300	4400
6	72863801	72873500	9700
6	74613501	74620400	6900
6	77097501	77102700	5200
6	78967201	79036700	69500
6	85320501	85324200	3700
6	86351601	86353800	2200
6	86637001	86640700	3700
6	87012301	87013700	1400
6	89789701	89792000	2300
6	89934801	89937400	2600
6	91005301	91007200	1900
6	95680501	95830500	150000
6	98833201	98836100	2900
6	99153401	99157100	3700
6	101545501	101546600	1100
6	101934201	101939000	4800
6	102790801	102792000	1200
6	103039601	103041300	1700
6	103737501	103762900	25400
6	105260801	105263800	3000
6	105387801	105389400	1600
6	107435601	107436900	1300
6	111803801	111804900	1100
6	113135601	113138800	3200
6	114175501	114181600	6100
6	114663301	114664400	1100
6	115490101	115491700	1600
6	118227701	118229400	1700
6	120958401	120960000	1600
6	123136201	123137700	1500
6	125709601	125711700	2100
6	130340601	130342700	2100
6	132024901	132031700	6800
6	132106501	132108800	2300
6	132114301	132118500	4200
6	132375201	132378900	3700
6	132706401	132712400	6000
6	141033301	141034900	1600
6	141548601	141550000	1400
6	142324501	142326000	1500
6	142638501	142639800	1300
6	143266201	143267700	1500
6	146160901	146162200	1300
6	149638201	149639700	1500
6	150184201	150186000	1800
6	151485901	151487000	1100
6	151711401	151712800	1400
6	153451101	153452600	1500
6	154838201	154840300	2100
6	155348201	155351100	2900
6	157098301	157100800	2500
6	157559501	157609400	49900
6	157641301	157691300	50000
6	157699701	157703300	3600
6	157802001	157803500	1500
6	158247501	158248700	1200
6	158659801	158661700	1900
6	159238801	159240300	1500
6	160348701	160349800	1100
6	161033901	161067800	33900
6	163834601	163836700	2100
6	165724701	165732400	7700
6	166075301	166076700	1400
6	166435401	166437100	1700
6	166720401	166721900	1500
6	167162101	167163200	1100
6	167488101	167489600	1500
6	167580501	167589600	9100
6	167835001	167837400	2400
6	167942101	168042500	100400
6	168397401	168398500	1100
6	168717001	168718700	1700
6	169631701	169632900	1200
6	170280001	170330000	50000
6	170380001	170381400	1400
6	170490201	170493000	2800
6	170555301	170556400	1100
6	170599201	170600700	1500
6	170707501	170709400	1900
6	170938701	170945700	7000
6	170945701	170960900	15200
6	170982101	170994500	12400
6	171008901	171014000	5100
6	171019101	171023800	4700
6	171026601	171029100	2500
6	171039401	171045800	6400
6	171052201	171055000	2800
6	171055001	171115100	60100
7	1	10600	10600
7	192201	193600	1400
7	215301	216700	1400
7	224201	226000	1800
7	232501	282500	50000
7	385001	390000	5000
7	509701	511400	1700
7	555601	559900	4300
7	766301	767800	1500
7	1077901	1079200	1300
7	1113101	1114200	1100
7	1235301	1236600	1300
7	1263601	1265700	2100
7	1269301	1273400	4100
7	1277601	1281300	3700
7	1485501	1487900	2400
7	1543601	1546400	2800
7	1704201	1705700	1500
7	1709101	1713600	4500
7	1856001	1863600	7600
7	1969101	1970200	1100
7	2515501	2516600	1100
7	2616901	2618100	1200
7	4998601	5000100	1500
7	5226001	5228300	2300
7	5321601	5323200	1600
7	5388301	5391300	3000
7	5427101	5429300	2200
7	5502301	5503900	1600
7	5569401	5570500	1100
7	6193601	6194800	1200
7	6387301	6389500	2200
7	6542901	6544100	1200
7	6576201	6577500	1300
7	6661401	6662600	1200
7	6692201	6694300	2100
7	6703201	6704300	1100
7	7583501	7585100	1600
7	7717701	7719200	1500
7	9801901	9806600	4700
7	13022101	13029300	7200
7	13409801	13411400	1600
7	14606401	14607500	1100
7	16829401	16831000	1600
7	20317001	20319900	2900
7	22396001	22397100	1100
7	22434801	22436700	1900
7	23676501	23677700	1200
7	25057601	25059800	2200
7	26137001	26145500	8500
7	27182401	27183500	1100
7	28219101	28220400	1300
7	29688401	29690000	1600
7	31315501	31319000	3500
7	31590201	31592000	1800
7	32774901	32777800	2900
7	34839301	34841200	1900
7	34856001	34857300	1300
7	35350301	35351500	1200
7	37331201	37333300	2100
7	38388201	38397900	9700
7	39436701	39438400	1700
7	39820101	39825300	5200
7	42276201	42277400	1200
7	43347201	43348300	1100
7	44787601	44789100	1500
7	45038601	45040600	2000
7	50343001	50344600	1600
7	50370601	50411000	40400
7	51082101	51083800	1700
7	51594301	51598700	4400
7	54463001	54465500	2500
7	54613001	54614200	1200
7	56217701	56219600	1900
7	56241601	56243100	1500
7	56436001	56437900	1900
7	56438001	56442900	4900
7	56557201	56564600	7400
7	56762001	56770000	8000
7	56885201	56888500	3300
7	57014401	57017800	3400
7	57062801	57086800	24000
7	57504101	57506000	1900
7	57544701	57556800	12100
7	57606301	57634200	27900
7	57646601	57652000	5400
7	57653201	57701700	48500
7	57702901	57755300	52400
7	57768101	57777000	8900
7	57881001	57894800	13800
7	57895001	57906300	11300
7	57907901	57914200	6300
7	57921201	57928200	7000
7	57989901	58005700	15800
7	58006301	58022000	15700
7	58028901	58048900	20000
7	58054301	61054300	3000000
7	61054301	61075700	21400
7	61094501	61102100	7600
7	61159801	61161400	1600
7	61195001	61197200	2200
7	61239101	61245100	6000
7	61310401	61364100	53700
7	61417301	61419200	1900
7	61428801	61435200	6400
7	61460401	61510500	50100
7	61510501	61514600	4100
7	61520201	61560500	40300
7	61599701	61603700	4000
7	61656401	61659000	2600
7	61677001	61727100	50100
7	61727101	61762700	35600
7	61779401	61826400	47000
7	61826901	61839600	12700
7	61840401	61849000	8600
7	61859901	61917200	57300
7	61917201	61967200	50000
7	61975401	61997500	22100
7	62015101	62026500	11400
7	62757101	62759100	2000
7	62909201	62915800	6600
7	62979701	62986000	6300
7	63027401	63033000	5600
7	63087301	63088700	1400
7	63203101	63206100	3000
7	63277301	63278500	1200
7	63641801	63642900	1100
7	64315801	64318000	2200
7	64498101	64499200	1100
7	64579801	64587500	7700
7	64589501	64596500	7000
7	64625301	64631500	6200
7	64665801	64667700	1900
7	64686701	64688600	1900
7	64717401	64724400	7000
7	64956401	64972200	15800
7	64974201	64976400	2200
7	64978201	65019400	41200
7	65019601	65024400	4800
7	65026601	65033700	7100
7	65033901	65060400	26500
7	65097001	65101300	4300
7	65105901	65108900	3000
7	65108901	65142100	33200
7	65857601	65860100	2500
7	66643801	66645600	1800
7	66697501	66699300	1800
7	67872701	67874300	1600
7	69062601	69065200	2600
7	69468301	69469700	1400
7	70421001	70426200	5200
7	71211901	71213000	1100
7	72270201	72275900	5700
7	72527001	72586400	59400
7	73002501	73004900	2400
7	73549801	73551000	1200
7	73628101	73629500	1400
7	73784001	73785300	1300
7	73828501	73831300	2800
7	74071801	74073500	1700
7	74223301	74230000	6700
7	74257701	74262200	4500
7	74395001	74480300	85300
7	74546001	74551500	5500
7	74617601	74621600	4000
7	74631101	74695000	63900
7	74715401	74908900	193500
7	74931701	74937000	5300
7	74958701	74962100	3400
7	74985501	74989600	4100
7	75894901	75898000	3100
7	75910901	75912800	1900
7	79253301	79256300	3000
7	79764201	79765300	1100
7	81814401	81815900	1500
7	83941901	83943000	1100
7	84053701	84054800	1100
7	89810401	89812200	1800
7	89829701	89831200	1500
7	91214101	91220700	6600
7	92465201	92466300	1100
7	93417001	93420200	3200
7	94701201	94702500	1300
7	96543201	96546600	3400
7	96634701	96636400	1700
7	97395401	97402600	7200
7	97839601	97842200	2600
7	97901901	97903300	1400
7	97909201	97911200	2000
7	97985901	97987100	1200
7	98029301	98030600	1300
7	98739801	98741800	2000
7	100198401	100203900	5500
7	100271101	100274100	3000
7	100339601	100340700	1100
7	100555701	100606100	50400
7	100611301	100613500	2200
7	100615901	100619400	3500
7	100640001	100647200	7200
7	100731601	100736000	4400
7	100781401	100782500	1100
7	101002001	101007100	5100
7	101288801	101330000	41200
7	101458801	101460800	2000
7	101987801	101998300	10500
7	102121801	102127100	5300
7	102127801	102134000	6200
7	102136501	102152100	15600
7	102155701	102157700	2000
7	102161501	102170400	8900
7	102180701	102194000	13300
7	102205901	102208700	2800
7	102208901	102251600	42700
7	102252501	102279100	26600
7	102285201	102293600	8400
7	102304301	102305900	1600
7	102306101	102311900	5800
7	102312701	102316600	3900
7	104473201	104474400	1200
7	104726901	104728000	1100
7	106808401	106812100	3700
7	110182001	110188500	6500
7	112436001	112438400	2400
7	113911301	113912400	1100
7	116361501	116365200	3700
7	120290201	120291400	1200
7	121288001	121290300	2300
7	122345201	122346800	1600
7	122681301	122684500	3200
7	122852701	122854500	1800
7	126045901	126051400	5500
7	126892601	126893900	1300
7	127215001	127218000	3000
7	127671101	127673100	2000
7	128170801	128172200	1400
7	128216301	128217600	1300
7	129696901	129698200	1300
7	130154501	130254500	100000
7	132669101	132670700	1600
7	133787601	133789000	1400
7	135580701	135583200	2500
7	136519301	136521900	2600
7	136868901	136870800	1900
7	138391501	138393600	2100
7	139379401	139404400	25000
7	139875301	139876800	1500
7	141400801	141402000	1200
7	141742501	141744900	2400
7	141765501	141794600	29100
7	142042801	142048200	5400
7	142048201	142098200	50000
7	142105401	142110000	4600
7	142276201	142326200	50000
7	142360601	142362000	1400
7	142457301	142460800	3500
7	142465001	142484600	19600
7	143297901	143301600	3700
7	143324801	143413000	88200
7	143504101	143533600	29500
7	143542201	143549100	6900
7	143881701	143904700	23000
7	143908701	143910400	1700
7	143910401	143925200	14800
7	143926001	143975300	49300
7	143976501	143981400	4900
7	143994401	144009100	14700
7	144015101	144017600	2500
7	144020401	144034800	14400
7	144034801	144036500	1700
7	144036501	144038700	2200
7	144048401	144071900	23500
7	148072901	148076300	3400
7	148394101	148396900	2800
7	148580701	148583200	2500
7	148638601	148643500	4900
7	149156701	149157800	1100
7	149462401	149463500	1100
7	149468501	149471100	2600
7	149731201	149736800	5600
7	149744901	149746100	1200
7	150692301	150693800	1500
7	150864301	150865400	1100
7	150945201	150947200	2000
7	151230201	151231900	1700
7	151932701	151935800	3100
7	151941501	151945400	3900
7	151957801	151977600	19800
7	151978201	151984000	5800
7	152098501	152113800	15300
7	152132701	152134300	1600
7	153744901	153747000	2100
7	153747801	153750500	2700
7	154270601	154370600	100000
7	154452401	154455700	3300
7	154794101	154795400	1300
7	155089201	155090700	1500
7	155139501	155141300	1800
7	155199801	155202000	2200
7	155249901	155251700	1800
7	156387201	156394300	7100
7	156802501	156803600	1100
7	157477101	157478600	1500
7	157483301	157486400	3100
7	157502901	157505200	2300
7	157793001	157794200	1200
7	158028301	158030700	2400
7	158122701	158126600	3900
7	158126601	158133800	7200
7	158218601	158220500	1900
7	158288801	158289900	1100
7	158379001	158381100	2100
7	158513101	158515100	2000
7	158621401	158622600	1200
7	159127601	159138700	11100
8	1	19600	19600
8	45101	51800	6700
8	97601	101200	3600
8	101501	103500	2000
8	107301	111800	4500
8	155101	158400	3300
8	493501	495700	2200
8	594401	599400	5000
8	624801	626500	1700
8	684701	689100	4400
8	878601	879800	1200
8	963701	967300	3600
8	1187701	1189500	1800
8	1342701	1354900	12200
8	1455201	1457700	2500
8	1771601	1773500	1900
8	1921701	1922800	1100
8	1949501	1951200	1700
8	2195201	2285100	89900
8	3652401	3655000	2600
8	3695901	3697000	1100
8	4122901	4125000	2100
8	5969001	5973200	4200
8	6362301	6363900	1600
8	6856201	6870500	14300
8	6991601	6995300	3700
[truncated: 2,800 more rows]

## Sheet: 30x.3
Chr	Start	End	Length
1	1	10000	10000
1	11601	15800	4200
1	69101	95000	25900
1	108401	113900	5500
1	122001	127900	5900
1	136101	140000	3900
1	177301	228000	50700
1	230901	241600	10700
1	267401	318000	50600
1	425901	437200	11300
1	462801	471000	8200
1	471301	521400	50100
1	531301	544900	13600
1	544901	546500	1600
1	548601	603100	54500
1	622401	628600	6200
1	650401	675400	25000
1	813001	826300	13300
1	839401	840800	1400
1	843901	845700	1800
1	858701	860900	2200
1	868701	870600	1900
1	894301	897800	3500
1	911701	913900	2200
1	919301	923900	4600
1	933801	937300	3500
1	954901	957500	2600
1	968401	970900	2500
1	975601	977800	2200
1	983201	985900	2700
1	1011701	1012800	1100
1	1050901	1052900	2000
1	1133801	1137500	3700
1	1167201	1168800	1600
1	1179701	1182700	3000
1	1228901	1230000	1100
1	1243101	1244400	1300
1	1258901	1260300	1400
1	1283801	1286500	2700
1	1290001	1292300	2300
1	1354901	1356100	1200
1	1362401	1363600	1200
1	1564301	1569700	5400
1	1631901	1634200	2300
1	1643301	1646900	3600
1	1821601	1823700	2100
1	2158301	2160700	2400
1	2517201	2518600	1400
1	2583501	2626500	43000
1	2634201	2684300	50100
1	2685701	2692100	6400
1	2706201	2708100	1900
1	2984401	2987400	3000
1	2989401	2991300	1900
1	3084201	3085300	1100
1	3447701	3448800	1100
1	3845301	3995300	150000
1	4714301	4716000	1700
1	5726101	5736600	10500
1	6301501	6303200	1700
1	6321001	6322100	1100
1	6452101	6454000	1900
1	6514501	6516000	1500
1	6661701	6663000	1300
1	6673301	6675500	2200
1	7022201	7023700	1500
1	7570101	7571500	1400
1	7763801	7765700	1900
1	7843601	7844900	1300
1	8605401	8606600	1200
1	9352501	9353600	1100
1	10698701	10699800	1100
1	10753601	10755200	1600
1	10852301	10857400	5100
1	12840101	12849100	9000
1	12888001	12894100	6100
1	12930501	12940500	10000
1	12946101	12949300	3200
1	12973001	12974500	1500
1	12979301	12990700	11400
1	13044501	13047100	2600
1	13052901	13115200	62300
1	13119301	13143100	23800
1	13145201	13154800	9600
1	13155801	13160900	5100
1	13211501	13219900	8400
1	13219901	13339400	119500
1	13368901	13374500	5600
1	13383901	13421100	37200
1	13424401	13443200	18800
1	13472101	13638700	166600
1	13645401	13658800	13400
1	13693101	13732600	39500
1	13732801	13773700	40900
1	13777301	13781100	3800
1	15639401	15642100	2700
1	15850801	15852200	1400
1	16151901	16155600	3700
1	16832001	16843400	11400
1	16856101	16863900	7800
1	16867001	16868700	1700
1	16869501	16909300	39800
1	16909901	17018700	108800
1	17020501	17029000	8500
1	17029701	17034000	4300
1	17034201	17067100	32900
1	17067301	17125600	58300
1	17125601	17176000	50400
1	17176001	17203000	27000
1	17232601	17235200	2600
1	17684501	17686100	1600
1	17763801	17765400	1600
1	19385501	19387300	1800
1	19853901	19855100	1200
1	21140901	21143100	2200
1	21506001	21507100	1100
1	21754601	21759400	4800
1	21789301	21792000	2700
1	22337701	22339200	1500
1	23343101	23349700	6600
1	24155501	24156900	1400
1	25158701	25161800	3100
1	25591201	25610100	18900
1	25614301	25649300	35000
1	25655601	25661800	6200
1	25688901	25694100	5200
1	25732001	25736300	4300
1	25756901	25758000	1100
1	27022401	27024700	2300
1	27318801	27321300	2500
1	27929001	27930600	1600
1	28179601	28181000	1400
1	29878101	30028100	150000
1	30199801	30201100	1300
1	32228601	32230700	2100
1	33721601	33723200	1600
1	33772401	33773900	1500
1	34627601	34633100	5500
1	35031901	35037300	5400
1	35101401	35112000	10600
1	37499401	37500500	1100
1	37502501	37504000	1500
1	38259301	38260400	1100
1	38470501	38471700	1200
1	38510701	38513000	2300
1	39269501	39270600	1100
1	39456401	39457700	1300
1	39998201	40001400	3200
1	41826901	41828000	1100
1	42456001	42459500	3500
1	44370101	44372000	1900
1	44495601	44497400	1800
1	44870501	44872700	2200
1	45260301	45262500	2200
1	45671601	45672700	1100
1	46865401	46867200	1800
1	47881001	47883300	2300
1	48948701	48949900	1200
1	50413401	50414600	1200
1	53741901	53743200	1300
1	53967601	53969100	1500
1	54411301	54412700	1400
1	54871301	54873200	1900
1	54884101	54885900	1800
1	56130101	56133600	3500
1	56831401	56833700	2300
1	58592801	58597000	4200
1	64739601	64744900	5300
1	64879501	64882100	2600
1	67544901	67546300	1400
1	71061101	71065900	4800
1	72355501	72358000	2500
1	72766301	72811800	45500
1	74437101	74438300	1200
1	76351001	76352900	1900
1	78649101	78654200	5100
1	80221701	80223000	1300
1	81413201	81414500	1300
1	81855801	81857200	1400
1	82597001	82600400	3400
1	84518701	84522900	4200
1	85980001	86005700	25700
1	87145301	87148600	3300
1	87800401	87801600	1200
1	89475901	89478700	2800
1	91924901	91926700	1800
1	92374901	92376200	1300
1	94288401	94291200	2800
1	96730601	96733500	2900
1	97184901	97190900	6000
1	97227501	97229500	2000
1	101718301	101719800	1500
1	103048401	103049600	1200
1	103535401	103537800	2400
1	103785201	103913900	128700
1	103925101	104003400	78300
1	105386901	105389100	2200
1	106486401	106491200	4800
1	107611201	107612700	1500
1	108403001	108405500	2500
1	110186601	110190400	3800
1	110226101	110244300	18200
1	110612701	110613800	1100
1	112646601	112648000	1400
1	112835101	112837700	2600
1	115690701	115694800	4100
1	116229501	116232800	3300
1	118824001	118827900	3900
1	120189301	120190700	1400
1	120532201	120539700	7500
1	120540001	120636600	96600
1	120661401	120676000	14600
1	120691901	120696900	5000
1	120697001	120747500	50500
1	120747501	120773400	25900
1	120784401	120791200	6800
1	120839801	120843400	3600
1	120936601	121087000	150400
1	121108001	121126600	18600
1	121127001	121143200	16200
1	121365501	121370400	4900
1	121380001	121382700	2700
1	121384001	121396300	12300
1	121396901	121402700	5800
1	121402901	121405800	2900
1	121421301	121422600	1300
1	121485401	142535500	21050100
1	142535501	142548300	12800
1	142548801	142672300	123500
1	142672501	142683700	11200
1	142684201	142730900	46700
1	142730901	142781100	50200
1	142781101	142850300	69200
1	142850501	142907900	57400
1	142908101	142967700	59600
1	142967701	143117800	150100
1	143117801	143229800	112000
1	143230001	143253500	23500
1	143253801	143272500	18700
1	143273101	143276400	3300
1	143292801	143343000	50200
1	143344401	143346900	2500
1	143347401	143353600	6200
1	143363001	143368700	5700
1	143369301	143500200	130900
1	143500701	143505200	4500
1	143505801	143522400	16600
1	143524501	143544500	20000
1	143544501	143655200	110700
1	143664701	143666400	1700
1	143678001	143725500	47500
1	143725901	143729500	3600
1	143731001	143733400	2400
1	143745101	143755700	10600
1	143762601	143768200	5600
1	143770801	143871100	100300
1	143871101	143878500	7400
1	143908301	143986300	78000
1	143986901	144073900	87000
1	144095801	144145800	50000
1	144192801	144197200	4400
1	144212801	144221800	9000
1	144224401	144300100	75700
1	144322201	144330400	8200
1	144333201	144336800	3600
1	144339901	144466800	126900
1	144468101	144496400	28300
1	144525801	144572700	46900
1	144580701	144602100	21400
1	144603801	144607300	3500
1	144622001	144672500	50500
1	144672901	144710300	37400
1	144710701	144811000	100300
1	144811001	144894100	83100
1	144895201	144896300	1100
1	144906801	144954600	47800
1	144955301	145093000	137700
1	145097101	145142300	45200
1	145143601	145354500	210900
1	145355701	145360000	4300
1	145360701	145382700	22000
1	145425501	145428900	3400
1	145833001	145944400	111400
1	145992301	145995800	3500
1	146003601	146008700	5100
1	146048601	146053500	4900
1	146057501	146122400	64900
1	146164601	146227900	63300
1	146231301	146303700	72400
1	146400201	146465300	65100
1	146472901	146488300	15400
1	147390501	147392500	2000
1	147425101	147486100	61000
1	147533001	147552700	19700
1	147590401	147664300	73900
1	147706301	147731200	24900
1	147830601	147842600	12000
1	147858901	147912600	53700
1	147919901	147923300	3400
1	147933401	147953400	20000
1	147954801	147960700	5900
1	147964501	147965700	1200
1	147973701	147992700	19000
1	147998301	148022400	24100
1	148026001	148176400	150400
1	148177101	148185600	8500
1	148206601	148218800	12200
1	148243301	148248800	5500
1	148249001	148273900	24900
1	148298601	148303700	5100
1	148311401	148319600	8200
1	148319801	148323800	4000
1	148341401	148346100	4700
1	148354401	148360900	6500
1	148361301	148511400	150100
1	148511401	148546900	35500
1	148547901	148561900	14000
1	148569001	148571600	2600
1	148571901	148579300	7400
1	148628601	148640000	11400
1	148653601	148682800	29200
1	148683901	148751900	68000
1	148764701	148785600	20900
1	148788701	148797800	9100
1	148825701	148832200	6500
1	148834701	148855000	20300
1	148855601	148954400	98800
1	148954401	149004500	50100
1	149004501	149035800	31300
1	149203601	149209100	5500
1	149220501	149227500	7000
1	149232301	149240200	7900
1	149249901	149328000	78100
1	149332801	149340100	7300
1	149347801	149368900	21100
1	149459301	149532100	72800
1	149536301	149578900	42600
1	149603301	149646600	43300
1	149648301	149660900	12600
1	149661301	149666800	5500
1	149677101	149703000	25900
1	149721901	149733500	11600
1	149735101	149752900	17800
1	149790301	149793100	2800
1	150121401	150122800	1400
1	150701201	150702800	1600
1	150715701	150717000	1300
1	151052601	151053700	1100
1	152185701	152189500	3800
1	152555601	152587700	32100
1	152760101	152770900	10800
1	154296901	154301500	4600
1	154474301	154475400	1100
1	154970701	154974100	3400
1	155051301	155053300	2000
1	156049801	156052500	2700
1	156469401	156471700	2300
1	156526701	156528200	1500
1	158867501	158870000	2500
1	158961401	158966200	4800
1	159015201	159019200	4000
1	161411401	161418200	6800
1	161418601	161439900	21300
1	161623301	161624600	1300
1	161640701	161643800	3100
1	164429801	164434900	5100
1	164528201	164529500	1300
1	166135101	166136400	1300
1	167190101	167191300	1200
1	171064601	171066200	1600
1	171343301	171348200	4900
1	174348701	174352300	3600
1	174813101	174815500	2400
1	174995201	174996500	1300
1	176365101	176366300	1200
1	178284501	178290200	5700
1	178539701	178540900	1200
1	178693801	178695100	1300
1	179218501	179220900	2400
1	180198201	180199700	1500
1	180749701	180755400	5700
1	180836201	180840800	4600
1	186606901	186611900	5000
1	187464901	187466500	1600
1	187569001	187572300	3300
1	187716101	187722500	6400
1	189704501	189783400	78900
1	192470501	192475200	4700
1	192825301	192826800	1500
1	194450001	194454600	4600
1	196188901	196194000	5100
1	197677001	197681800	4800
1	204041701	204043800	2100
1	205370101	205374300	4200
1	205425601	205426900	1300
1	205922701	206073400	150700
1	206073401	206083500	10100
1	206105101	206135800	30700
1	206282601	206288500	5900
1	206332201	206482400	150200
1	206484601	206490900	6300
1	206493301	206532800	39500
1	206558201	206583300	25100
1	206696801	206697900	1100
1	207541801	207544500	2700
1	207704701	207745500	40800
1	210087401	210092800	5400
1	211432401	211433700	1300
1	213022901	213024400	1500
1	213084101	213086300	2200
1	213324401	213325600	1200
1	215042601	215044400	1800
1	217864701	217869200	4500
1	219768401	219769800	1400
1	222374201	222379900	5700
1	223725701	223797800	72100
1	224124501	224126400	1900
1	224199401	224204300	4900
1	224620701	224622600	1900
1	227982401	227983600	1200
1	228255301	228259300	4000
1	228345301	228346900	1600
1	228399801	228401900	2100
1	228593701	228596300	2600
1	228670201	228676100	5900
1	228744101	228773100	29000
1	228773301	228782000	8700
1	229567501	229568600	1100
1	229812501	229820800	8300
1	230526601	230532700	6100
1	231003501	231004800	1300
1	231298501	231300100	1600
1	231556901	231558100	1200
1	233462801	233464400	1600
1	233962101	233963600	1500
1	234532501	234533800	1300
1	234744501	234746000	1500
1	234912201	234921400	9200
1	234922001	234938100	16100
1	234940601	234950400	9800
1	235192201	235242200	50000
1	235537001	235538400	1400
1	237183001	237187000	4000
1	237240601	237244100	3500
1	239787301	239792500	5200
1	241519101	241521300	2200
1	241837701	241838900	1200
1	243127201	243129100	1900
1	244013001	244015000	2000
1	244211601	244212700	1100
1	246683401	246685300	1900
1	246981301	246982700	1400
1	247279801	247282000	2200
1	248052301	248056700	4400
1	248233001	248236700	3700
1	248331701	248334200	2500
1	248599301	248610600	11300
1	248620401	248638800	18400
1	248639501	248649700	10200
1	248654801	248665500	10700
1	248674001	248682600	8600
1	248709201	248710700	1500
1	248725301	248798300	73000
1	248807601	248819300	11700
1	248908201	249058500	150300
1	249232501	249238700	6200
1	249240601	249250700	10100
2	1	11600	11600
2	287301	289300	2000
2	426301	427400	1100
2	945901	947300	1400
2	1102801	1104500	1700
2	1174001	1176600	2600
2	1218901	1225900	7000
2	1479401	1481800	2400
2	1525301	1542300	17000
2	1706401	1708700	2300
2	3419801	3421000	1200
2	3440101	3442500	2400
2	3529301	3579300	50000
2	3732501	3738100	5600
2	3751201	3752400	1200
2	4212701	4223400	10700
2	4648601	4650200	1600
2	4782701	4786600	3900
2	5018801	5118800	100000
2	5779801	5795300	15500
2	5830901	5832100	1200
2	8824401	8826000	1600
2	8979301	8980800	1500
2	9143501	9144600	1100
2	10090701	10092300	1600
2	10183301	10184500	1200
2	10569001	10570300	1300
2	10952601	10953700	1100
2	13958701	13960300	1600
2	14704201	14710100	5900
2	15837301	15838600	1300
2	16081501	16082600	1100
2	16271601	16273800	2200
2	16279701	16330200	50500
2	16411401	16416100	4700
2	16775501	16780400	4900
2	18193801	18198800	5000
2	18936101	18940700	4600
2	19188501	19225200	36700
2	20423901	20425100	1200
2	21153101	21178100	25000
2	22688501	22690000	1500
2	23207701	23212600	4900
2	23607801	23608900	1100
2	24068801	24070200	1400
2	25563401	25565400	2000
2	27070001	27071400	1400
2	28614701	28617300	2600
2	31724801	31727500	2700
2	32244201	32245300	1100
2	32582101	32583400	1300
2	33092201	33093700	1500
2	33141701	33143500	1800
2	33224501	33227300	2800
2	34695701	34736600	40900
2	35976001	35997100	21100
2	36181901	36183300	1400
2	36216901	36219100	2200
2	37744601	37747600	3000
2	37898201	37900400	2200
2	37958101	38003400	45300
2	41973801	41975100	1300
2	42273501	42276200	2700
2	42775601	42776800	1200
2	42832401	42833700	1300
2	43450901	43453000	2100
2	43888001	43890500	2500
2	44815001	44816900	1900
2	45642001	45643200	1200
2	46769201	46770400	1200
2	48132601	48134100	1500
2	48782601	48784300	1700
2	52749701	52785300	35600
2	54565501	54567500	2000
2	54683401	54684800	1400
2	57417901	57420500	2600
2	59623201	59631000	7800
2	59781801	59786000	4200
2	60312001	60316300	4300
2	61762601	61765500	2900
2	63063301	63068200	4900
2	65658001	65662100	4100
2	66505601	66507500	1900
2	68676401	68678300	1900
2	68745301	68746800	1500
2	71962001	71963100	1100
2	72291501	72295100	3600
2	72368601	72372000	3400
2	72374701	72376800	2100
2	72929301	72932300	3000
2	73144201	73145700	1500
2	73495701	73496800	1100
2	74012001	74028800	16800
2	74230001	74231800	1800
2	76297901	76299100	1200
2	76773601	76775700	2100
2	77099201	77101500	2300
2	78235501	78236700	1200
2	79076601	79081200	4600
2	82414101	82415300	1200
2	83997901	84000700	2800
2	84141601	84142800	1200
2	85119201	85121400	2200
2	85197901	85199000	1100
2	87128301	87131900	3600
2	87567601	87573700	6100
2	87579901	87586700	6800
2	87586901	87589600	2700
2	87590301	87614900	24600
2	87634001	87641400	7400
2	87647301	87649200	1900
2	87652801	87654700	1900
2	87658501	87740500	82000
2	88123901	88125100	1200
2	89071101	89079000	7900
2	89079201	89084200	5000
2	89132301	89159100	26800
2	89160101	89597000	436900
2	89630101	89830400	200300
2	89830401	89891100	60700
2	90249401	90260200	10800
2	90267301	90276900	9600
2	90295401	90299300	3900
2	90301901	90303600	1700
2	90308501	90321100	12600
2	90321101	90371500	50400
2	90371501	90378900	7400
2	90379101	90384800	5700
2	90385001	90429700	44700
2	90435101	90438800	3700
2	90439001	90447800	8800
2	90450701	90461200	10500
2	90461401	90475700	14300
2	90476701	90483500	6800
2	90494801	90505400	10600
2	90513501	90516300	2800
2	90527001	90528400	1400
2	90533801	91595100	1061300
2	91595101	91669400	74300
2	91671901	91688800	16900
2	91689401	91695700	6300
2	91711701	91713400	1700
2	91716301	91748100	31800
2	91758101	91873600	115500
2	91875201	91956800	81600
2	91959301	91996900	37600
2	91997201	91998600	1400
2	91998601	92140800	142200
2	92185001	92188800	3800
2	92194801	92205600	10800
2	92217601	92229400	11800
2	92230401	92231600	1200
2	92232001	92254300	22300
2	92262301	92326200	63900
2	92326201	95326200	3000000
2	95433601	95434700	1100
2	95508401	95515300	6900
2	95549501	95555400	5900
2	95736101	95737200	1100
2	96515701	96527900	12200
2	96593101	96629400	36300
2	96726301	96735000	8700
2	97481801	97483700	1900
2	97718801	97724600	5800
2	97817401	97820700	3300
2	97825601	97835700	10100
2	97854301	97856200	1900
2	97860301	97870000	9700
2	97873701	97903700	30000
2	97904901	97916800	11900
2	98062701	98064000	1300
2	98123401	98130300	6900
2	98139901	98162500	22600
2	98220501	98223500	3000
2	98233001	98241500	8500
2	101435901	101437300	1400
2	102232501	102233600	1100
2	103183101	103187200	4100
2	104008401	104009600	1200
2	105466801	105472800	6000
2	105826901	105828600	1700
2	106747901	106752400	4500
2	107082201	107084900	2700
2	108363301	108364600	1300
2	108443301	108446100	2800
2	109310601	109312200	1600
2	109690101	109695300	5200
2	109728801	109733700	4900
2	109745601	109746900	1300
2	109924901	109928000	3100
2	110109301	110251300	142000
2	110371301	110372900	1600
2	110687801	110733100	45300
2	110986801	110994400	7600
2	110996001	111031000	35000
2	111073501	111080900	7400
2	111153501	111198900	45400
2	112176201	112184100	7900
2	113045101	113049100	4000
2	113117201	113123400	6200
2	113172801	113186800	14000
2	113261901	113267300	5400
2	113403401	113404500	1100
2	114176601	114179100	2500
2	114255901	114261900	6000
2	114332001	114334700	2700
2	114334901	114359800	24900
2	114359801	114361900	2100
2	114361901	114375700	13800
2	117587501	117588700	1200
2	117799001	117801800	2800
2	119603701	119605300	1600
2	119655001	119657400	2400
2	121101401	121104300	2900
2	123477101	123482500	5400
2	124898001	124902800	4800
2	126443301	126451800	8500
2	126651201	126653300	2100
2	127674801	127677400	2600
2	128545101	128546200	1100
2	129618901	129622000	3100
2	129638401	129646200	7800
2	130169101	130172500	3400
2	130242201	130251400	9200
2	130818201	130825000	6800
2	130836901	130838000	1100
2	130887801	130895300	7500
2	130955001	130958400	3400
2	130986001	130987300	1300
2	131227601	131231300	3700
2	131236301	131239500	3200
2	131245901	131247600	1700
2	131250701	131260500	9800
2	131266601	131268900	2300
2	131272501	131292600	20100
2	131336401	131343200	6800
2	131357501	131368100	10600
2	131381901	131387600	5700
2	131396401	131414500	18100
2	131614801	131621700	6900
2	131792101	131793200	1100
2	132217401	132220600	3200
2	132294001	132302200	8200
2	132585301	132587800	2500
2	132771401	132785100	13700
2	132966401	132977900	11500
2	132980401	132988500	8100
2	133001001	133095100	94100
2	133095801	133121600	25800
2	133184401	133185900	1500
2	133671901	133674500	2600
2	134306601	134309800	3200
2	134669201	134673300	4100
2	134877701	134878800	1100
2	135583001	135588800	5800
2	135789901	135792500	2600
2	137102801	137105400	2600
2	138150901	138152800	1900
2	140985201	140986300	1100
2	142396001	142397200	1200
2	145274301	145275800	1500
2	146862601	146876800	14200
2	147211601	147213200	1600
2	149690601	149790600	100000
2	150802901	150807300	4400
2	150880201	150882300	2100
2	151030001	151036600	6600
2	152461401	152464200	2800
2	155819001	155830200	11200
2	158424301	158428400	4100
2	159959201	159961400	2200
2	161349801	161350900	1100
2	162135101	162139200	4100
2	163178001	163179200	1200
2	166342801	166348100	5300
2	167270601	167271700	1100
2	167494601	167501400	6800
2	167545901	167547100	1200
2	170183701	170185300	1600
2	170321501	170325300	3800
2	170642201	170643900	1700
2	171571301	171572600	1300
2	174641601	174643300	1700
2	174828001	174830300	2300
2	176348401	176351800	3400
2	176556501	176559300	2800
2	176972401	176973900	1500
2	177265701	177272000	6300
2	177661801	177666700	4900
2	178128601	178129900	1300
2	180066401	180081600	15200
2	181698901	181703900	5000
2	184085501	184091000	5500
2	185462901	185464000	1100
2	186729201	186736000	6800
2	189081801	189083100	1300
2	194075301	194082500	7200
2	194689501	194698800	9300
2	195356601	195358600	2000
2	195567601	195569100	1500
2	197387401	197390900	3500
2	197769301	197773900	4600
2	199713201	199714500	1300
2	200322601	200323800	1200
2	202767501	202768900	1400
2	202898001	202899700	1700
2	203299301	203300400	1100
2	203499801	203501100	1300
2	204181601	204191800	10200
2	204398901	204400200	1300
2	205900401	205902800	2400
2	208029401	208032000	2600
2	208350401	208359400	9000
2	209942701	209949100	6400
2	211916101	211917200	1100
2	212637301	212638700	1400
2	214432901	214438100	5200
2	215697801	215701500	3700
2	215728801	215730700	1900
2	217089901	217092500	2600
2	217497801	217499000	1200
2	217955901	217957200	1300
2	219264001	219266100	2100
2	219747901	219751800	3900
2	220052301	220056200	3900
2	220372601	220374600	2000
2	220386901	220388200	1300
2	220434901	220436800	1900
2	220715501	220716700	1200
2	220796701	220801400	4700
2	223183801	223185300	1500
2	223760901	223762600	1700
2	226647501	226651200	3700
2	227334301	227335800	1500
2	230983001	230984300	1300
2	231901501	231903600	2100
2	232688201	232699200	11000
2	232708501	232711600	3100
2	233366901	233368200	1300
2	234003701	234053700	50000
2	234695901	234697100	1200
2	235404901	235406200	1300
2	236402001	236403600	1600
2	237076101	237077500	1400
2	237145701	237146900	1200
2	237265601	237267400	1800
2	237293201	237298400	5200
2	238451101	238453800	2700
2	239148001	239149700	1700
2	239802001	239832000	30000
2	240321901	240323400	1500
2	240629401	240630500	1100
2	240658201	240660100	1900
2	240784101	240809100	25000
2	240838001	240840500	2500
2	241155601	241156900	1300
2	241374201	241375900	1700
2	241392101	241393800	1700
2	241671101	241672300	1200
2	241862601	241864700	2100
2	242641001	242642200	1200
2	242704701	242707000	2300
2	242738201	242749100	10900
2	242829701	242830900	1200
2	243089501	243152500	63000
2	243153801	243159200	5400
2	243188901	243199400	10500
3	1	60200	60200
3	176001	177100	1100
3	228801	234400	5600
3	524401	525600	1200
3	623101	634400	11300
3	635501	641900	6400
3	648701	661300	12600
3	1748701	1750100	1400
3	6650101	6654600	4500
3	9956601	9958300	1700
3	9987901	9990100	2200
3	10546301	10547800	1500
3	11108301	11111900	3600
3	13141401	13142600	1200
3	13186701	13189200	2500
3	13343501	13344700	1200
3	18636501	18638500	2000
3	18867401	18868700	1300
3	19301701	19302800	1100
3	21291501	21296200	4700
3	21723701	21725900	2200
3	22025101	22030600	5500
3	22095101	22097400	2300
3	23846901	23848100	1200
3	23986301	23987500	1200
3	24132801	24134200	1400
3	25030901	25032200	1300
3	26426701	26430200	3500
3	26451001	26452300	1300
3	32102101	32107900	5800
3	32857601	32859700	2100
3	33009701	33014600	4900
3	33155301	33156400	1100
3	34744901	34747500	2600
3	37217701	37218800	1100
3	38382601	38384200	1600
3	38974301	38978800	4500
3	39194801	39195900	1100
3	39761101	39762300	1200
3	41818001	41821100	3100
3	42101501	42103200	1700
3	42838401	42839900	1500
3	43327501	43328600	1100
3	45266701	45268500	1800
3	46189601	46193700	4100
3	46923301	46924900	1600
3	47090401	47091800	1400
3	47459001	47460200	1200
3	47490701	47493500	2800
3	47619501	47620800	1300
3	48095901	48098500	2600
3	49958601	49961100	2500
3	50410601	50412200	1600
3	51053101	51054700	1600
3	52000301	52001800	1500
3	52042501	52043600	1100
3	53079201	53080700	1500
3	53400401	53404700	4300
3	54155601	54156900	1300
3	54429001	54432800	3800
3	57854101	57855600	1500
3	57989101	57992200	3100
3	58800601	58808700	8100
3	58829501	58833500	4000
3	62357801	62359600	1800
3	63115801	63127600	11800
3	64428901	64431300	2400
3	65188901	65214700	25800
3	66170301	66270300	100000
3	66550201	66551900	1700
3	67494501	67496800	2300
3	68125901	68129100	3200
3	68634801	68640300	5500
3	68739601	68747800	8200
3	71632301	71633700	1400
3	71802301	71803900	1600
3	75272301	75276900	4600
3	75568501	75593400	24900
3	75679001	75682800	3800
3	75683201	75727700	44500
3	75728001	75803600	75600
3	75834401	75843100	8700
3	75983401	75989500	6100
3	75994201	75998700	4500
3	77813501	77818800	5300
3	77824801	77835700	10900
3	78602601	78603700	1100
3	78631301	78633700	2400
3	81103001	81105600	2600
3	82513201	82515300	2100
3	82963701	82965300	1600
3	84565001	84566800	1800
3	84667901	84669300	1400
3	86407101	86408200	1100
3	86868301	86869700	1400
3	87409301	87410400	1100
3	88310501	88311600	1100
3	89395801	89399900	4100
3	89687001	89688300	1300
3	90394601	90402500	7900
3	90437901	90462000	24100
3	90473001	90479800	6800
3	90499101	90502300	3200
3	90504801	93504900	3000100
3	95465701	95468100	2400
3	96338701	96341100	2400
3	98406801	98414800	8000
3	98555101	98556900	1800
3	98899101	98902400	3300
3	98943801	98949500	5700
3	99628801	99630400	1600
3	102939601	102943200	3600
3	105792301	105793400	1100
3	105830101	105832000	1900
3	106229801	106231300	1500
3	106381601	106386900	5300
3	108374501	108379100	4600
3	108919201	108924200	5000
3	111243601	111249100	5500
3	111551301	111553100	1800
3	115033201	115036500	3300
3	116079301	116084500	5200
3	123751801	123752900	1100
3	124085101	124087600	2500
3	124605201	124606300	1100
3	125653401	125661000	7600
3	126051101	126055900	4800
3	126106301	126109200	2900
3	126193901	126196100	2200
3	126234201	126235900	1700
3	127308401	127309900	1500
3	128210901	128212100	1200
3	128671701	128674400	2700
3	129033301	129035200	1900
3	129323901	129325700	1800
3	129763401	129806700	43300
3	129806701	129809800	3100
3	130348101	130351800	3700
3	130585301	130587500	2200
3	131127301	131129300	2000
3	131707401	131713600	6200
3	131933701	131934900	1200
3	133132401	133137000	4600
3	133270801	133275700	4900
3	133292101	133293200	1100
3	133503901	133505000	1100
3	134002401	134003700	1300
3	135378101	135382900	4800
3	135541901	135547000	5100
3	136021101	136026200	5100
3	137314501	137316400	1900
3	138832901	138835400	2500
3	142682201	142683300	1100
3	142765301	142766400	1100
3	143167401	143168900	1500
3	145437501	145439400	1900
3	145813401	145814900	1500
3	146351601	146353900	2300
3	146385201	146390400	5200
3	149688301	149689500	1200
3	150803301	150804400	1100
3	150961401	150964800	3400
3	154837801	154842700	4900
3	156092201	156093700	1500
3	157230701	157231900	1200
3	157822401	157823600	1200
3	158289401	158291500	2100
3	158350701	158351900	1200
3	159461401	159463500	2100
3	162512101	162626400	114300
3	162717301	162724100	6800
3	162764901	162769100	4200
3	167384901	167386000	1100
3	169397401	169402800	5400
3	169487701	169489600	1900
3	170074601	170075800	1200
3	176014901	176016600	1700
3	176469301	176470700	1400
3	177294501	177297500	3000
3	177381301	177385500	4200
3	178474701	178478300	3600
3	178836301	178839800	3500
3	180867401	180868900	1500
3	181083601	181085100	1500
3	184097601	184099000	1400
3	184261901	184263000	1100
3	185541601	185543000	1400
3	186581001	186584600	3600
3	189623101	189624900	1800
3	189737301	189740500	3200
3	191869101	191871900	2800
3	192457301	192463100	5800
3	192875501	192885400	9900
3	194041901	194047200	5300
3	194398701	194400300	1600
3	195199201	195211300	12100
3	195214501	195216600	2100
3	195221601	195232500	10900
3	195376601	195382000	5400
3	195418801	195449500	30700
3	195502901	195504700	1800
3	195510701	195513800	3100
3	195695001	195708300	13300
3	196934601	196939300	4700
3	197112601	197118500	5900
3	197853601	197861100	7500
3	197887701	197924900	37200
3	197946901	197961300	14400
3	197962101	198022500	60400
4	1	12000	12000
4	13301	68700	55400
4	568701	571100	2400
4	738301	741900	3600
4	818901	821000	2100
4	920201	921500	1300
4	961201	962500	1300
4	966401	967900	1500
4	995401	997400	2000
4	1005201	1007200	2000
4	1017401	1018500	1100
4	1106501	1108500	2000
4	1188401	1189800	1400
4	1241701	1243300	1600
4	1288101	1290200	2100
4	1396401	1402300	5900
4	1407601	1408700	1100
4	1423101	1478600	55500
4	1547501	1548700	1200
4	1594301	1595700	1400
4	1629601	1630900	1300
4	1750701	1751800	1100
4	1768901	1770000	1100
4	1794901	1797100	2200
4	1872501	1874400	1900
4	2059901	2063100	3200
4	2211401	2213400	2000
4	2263301	2265100	1800
4	2537901	2539000	1100
4	3075201	3077800	2600
4	3426701	3428700	2000
4	3572901	3612100	39200
4	3619601	3634800	15200
4	3767401	3769300	1900
4	4122201	4152700	30500
4	4388501	4389700	1200
4	6651601	6652900	1300
4	6894801	6902900	8100
4	7443101	7444400	1300
4	7450101	7451300	1200
4	8157601	8161000	3400
4	8623401	8638200	14800
4	8760201	8761600	1400
4	8799201	8818200	19000
4	9158201	9214800	56600
4	9214801	9218800	4000
4	9248701	9252600	3900
4	9257101	9266900	9800
4	9267101	9272200	5100
4	9274401	9324700	50300
4	9328201	9340500	12300
4	9364901	9368600	3700
4	9457201	9481400	24200
4	9615301	9618500	3200
4	10211201	10234600	23400
4	10392401	10402000	9600
4	11566901	11568000	1100
4	12387401	12388500	1100
4	12714801	12717100	2300
4	14915601	14916800	1200
4	14922801	14925600	2800
4	15004701	15006600	1900
4	15843801	15848800	5000
4	16227801	16229000	1200
4	18613301	18614600	1300
4	21872501	21873700	1200
4	22516401	22517800	1400
4	24293901	24295100	1200
4	26215801	26217200	1400
4	28741101	28742300	1200
4	31816401	31818300	1900
4	31820901	31837400	16500
4	32833601	32842000	8400
4	33842401	33846000	3600
4	34683501	34688700	5200
4	34779901	34829100	49200
4	34928501	34929700	1200
4	35203401	35205100	1700
4	35257101	35258700	1600
4	38374501	38376300	1800
4	40025001	40026300	1300
4	41258901	41260000	1100
4	43452401	43454700	2300
4	45014901	45016400	1500
4	45025101	45028500	3400
4	49093201	49181900	88700
4	49182101	49303900	121800
4	49304401	49338900	34500
4	49338901	49489100	150200
4	49491701	49568100	76400
4	49571101	49584000	12900
4	49598901	49611500	12600
4	49611901	49617600	5700
4	49618501	49622300	3800
4	49626501	49631000	4500
4	49631201	49660100	28900
4	49660101	52660500	3000400
4	57396001	57397100	1100
4	57774001	57775100	1100
4	58772401	58773700	1300
4	59739401	59789300	49900
4	61328701	61333200	4500
4	61939201	61942200	3000
4	62065601	62068700	3100
4	64066401	64069800	3400
4	67122001	67123500	1500
4	68356201	68357400	1200
4	69063501	69070100	6600
4	69373801	69491200	117400
4	70092801	70095400	2600
4	70123901	70232300	108400
4	71486701	71489300	2600
4	71704801	71706500	1700
4	73395001	73396500	1500
4	75282601	75323200	40600
4	75425901	75493300	67400
4	76195801	76201700	5900
4	77836901	77839400	2500
4	79499101	79500300	1200
4	85680301	85682800	2500
4	86976401	86979900	3500
4	88299601	88303200	3600
4	89377201	89379200	2000
4	91931601	91935800	4200
4	92160601	92162400	1800
4	98737701	98741300	3600
4	102266801	102269100	2300
4	103330301	103331900	1600
4	107604301	107609200	4900
4	108277501	108279500	2000
4	110673701	110675500	1800
4	111804701	111805800	1100
4	113498201	113501700	3500
4	115928701	115931800	3100
4	116166901	116177200	10300
4	118221901	118223000	1100
4	118660901	118662200	1300
4	123606401	123609400	3000
4	128982201	128987800	5600
4	130066101	130070100	4000
4	130495301	130496400	1100
4	132581101	132586600	5500
4	132644901	132647200	2300
4	132653001	132663700	10700
4	132673101	132684600	11500
4	133180701	133183000	2300
4	144806601	144808600	2000
4	144925201	144928700	3500
4	145316401	145319800	3400
4	146858201	146860100	1900
4	147559501	147560900	1400
4	147585301	147591700	6400
4	149413401	149416400	3000
4	151171701	151173300	1600
4	151340901	151342100	1200
4	151579401	151581600	2200
4	156458901	156460500	1600
4	156873901	156875300	1400
4	158276401	158277700	1300
4	158557001	158559100	2100
4	159353001	159358100	5100
4	159393101	159395000	1900
4	160444601	160445700	1100
4	161043801	161075600	31800
4	161879001	161885000	6000
4	161947501	161951600	4100
4	162436301	162438100	1800
4	163394001	163396500	2500
4	163577301	163579200	1900
4	165276801	165277900	1100
4	166002601	166005100	2500
4	168371201	168373300	2100
4	170815901	170817000	1100
4	172988701	172993000	4300
4	173425001	173433500	8500
4	174089901	174091000	1100
4	176557001	176558200	1200
4	177139201	177140800	1600
4	180979401	180980700	1300
4	181999501	182003800	4300
4	183369501	183370600	1100
4	184655401	184658000	2600
4	186441601	186444100	2500
4	186977501	186979100	1600
4	187093501	187098300	4800
4	187880501	187894600	14100
4	189071801	189076200	4400
4	189366501	189367800	1300
4	190197401	190202200	4800
4	190470101	190537100	67000
4	190538301	190607400	69100
4	190608601	190681700	73100
4	190682801	190684500	1700
4	190800601	190807100	6500
4	190807701	190818400	10700
4	190855801	190860300	4500
4	190868701	190876900	8200
4	190877201	190883200	6000
4	190893601	190899700	6100
4	190906601	190910900	4300
4	190950401	190959600	9200
4	190969801	190976300	6500
4	190979801	190983200	3400
4	190983201	190986200	3000
4	190991501	191007400	15900
4	191007701	191040900	33200
4	191040901	191154300	113400
5	1	10000	10000
5	10001	11800	1800
5	139301	141700	2400
5	505001	506300	1300
5	528101	529200	1100
5	554201	555500	1300
5	562001	565900	3900
5	691201	696000	4800
5	1008801	1010000	1200
5	1062401	1064400	2000
5	1069901	1073300	3400
5	1111701	1113100	1400
5	1178301	1180700	2400
5	1293901	1295400	1500
5	1542501	1543900	1400
5	1880801	1882200	1400
5	2225601	2227500	1900
5	2751001	2755800	4800
5	3599201	3601900	2700
5	3638201	3639300	1100
5	4189301	4191100	1800
5	6773701	6775100	1400
5	10273301	10275400	2100
5	10639101	10640200	1100
5	11128601	11129700	1100
5	12811001	12820700	9700
5	14143601	14145500	1900
5	14664401	14665500	1100
5	17517701	17530500	12800
5	17530501	17580700	50200
5	17580801	17599700	18900
5	17712801	17715800	3000
5	19220001	19222100	2100
5	19375301	19376500	1200
5	19902901	19904800	1900
5	20832501	20834800	2300
5	21108301	21111900	3600
5	21449801	21452500	2700
5	21478001	21497300	19300
5	21508001	21573300	65300
5	21710201	21712200	2000
5	23229101	23230700	1600
5	23903001	23905200	2200
5	24370601	24372000	1400
5	25834201	25835500	1300
5	26796701	26801900	5200
5	27790501	27792000	1500
5	28618701	28620000	1300
5	29424501	29434300	9800
5	34178601	34197400	18800
5	34302401	34308700	6300
5	42978401	42980700	2300
5	45117701	45120600	2900
5	45372401	45376700	4300
5	46270701	46275800	5100
5	46321801	46364300	42500
5	46405601	49405600	3000000
5	49405601	49421300	15700
5	49421501	49441300	19800
5	49940501	49942200	1700
5	50064201	50067500	3300
5	51908801	51910300	1500
5	53478501	53480400	1900
5	53813301	53814500	1200
5	56111101	56112200	1100
5	57323501	57333800	10300
5	60001701	60003700	2000
5	60577601	60579200	1600
5	60625101	60630200	5100
5	63698401	63701300	2900
5	65028101	65030400	2300
5	68833001	68842900	9900
5	68874301	68881200	6900
5	68907001	68922000	15000
5	68926701	68934100	7400
5	68934701	68936900	2200
5	68984401	68992700	8300
5	69009101	69016100	7000
5	69074101	69077700	3600
5	69085301	69088600	3300
5	69130801	69134900	4100
5	69182701	69205500	22800
5	69238701	69240400	1700
5	69248401	69250100	1700
5	69252001	69254600	2600
5	69411001	69443900	32900
5	69564101	69574100	10000
5	69579001	69582800	3800
5	69587301	69605600	18300
5	69623001	69625500	2500
5	69709601	69728400	18800
5	69755701	69757500	1800
5	69762701	69781100	18400
5	69781201	69791200	10000
5	69806101	69814600	8500
5	70018801	70023400	4600
5	70027701	70031200	3500
5	70041501	70045500	4000
5	70058601	70087100	28500
5	70105501	70119400	13900
5	70124201	70130400	6200
5	70199901	70201000	1100
5	70217901	70220400	2500
5	70320301	70435900	115600
5	70470401	70475100	4700
5	70501001	70502900	1900
5	70511901	70520500	8600
5	70525801	70528900	3100
5	70641801	70643900	2100
5	72732101	72733500	1400
5	76337301	76339400	2100
5	78109801	78111900	2100
5	78473801	78476400	2600
5	81045501	81046600	1100
5	81768201	81769500	1300
5	83948001	83955300	7300
5	84968401	84969800	1400
5	85204401	85207000	2600
5	85715501	85717700	2200
5	86115401	86117700	2300
5	86214501	86218000	3500
5	90499801	90502100	2300
5	91636101	91686100	50000
5	92919801	92921500	1700
5	94619101	94620800	1700
5	95966601	95968400	1800
5	97270601	97271700	1100
5	97401601	97402800	1200
5	97566901	97568500	1600
5	98263901	98265200	1300
5	98345101	98347500	2400
5	98839901	98843000	3100
5	99399901	99404400	4500
5	99828401	99829800	1400
5	101386101	101387300	1200
5	104199801	104200900	1100
5	104432101	104503700	71600
5	105410701	105411900	1200
5	105657601	105659300	1700
5	105723301	105725200	1900
5	107005401	107009500	4100
5	108677301	108678600	1300
5	116359601	116360900	1300
5	117387101	117393900	6800
5	117848401	117849900	1500
5	117875901	117880400	4500
5	119380201	119382700	2500
5	120172601	120174300	1700
5	123085101	123086400	1300
5	124082301	124083800	1500
5	124233701	124235500	1800
5	127336001	127337200	1200
5	127419001	127420300	1300
5	129239901	129241400	1500
5	130598901	130600700	1800
5	132149201	132151000	1800
5	132946501	132948300	1800
5	133450001	133451300	1300
5	135115201	135120700	5500
5	136834401	136835500	1100
5	136854701	136856500	1800
5	137807501	137816900	9400
5	138787101	138837000	49900
5	139016601	139017800	1200
5	139226301	139228700	2400
5	139492901	139494400	1500
5	142781801	142784400	2600
5	144140601	144144200	3600
5	145119601	145121700	2100
5	147553001	147554200	1200
5	149028801	149031100	2300
5	154411401	154413100	1700
5	155138701	155188700	50000
5	159349701	159351200	1500
5	159398601	159400200	1600
5	160079301	160080700	1400
5	161604101	161606500	2400
5	170130001	170131300	1300
5	173312501	173316800	4300
5	175345801	175356100	10300
5	175356301	175370000	13700
5	175402401	175404500	2100
5	175465401	175472200	6800
5	175490501	175500700	10200
5	175665501	175668400	2900
5	175732201	175733500	1300
5	176559201	176561400	2200
5	177025301	177027800	2500
5	177154401	177159700	5300
5	177191801	177195000	3200
5	177197501	177199600	2100
5	177205001	177206700	1700
5	177208401	177210000	1600
5	177225501	177238400	12900
5	177256101	177258300	2200
5	177298501	177309200	10700
5	177329401	177347500	18100
5	177355401	177357500	2100
5	177822001	177823700	1700
5	178003301	178004500	1200
5	178109001	178114400	5400
5	178704101	178705400	1300
5	178838501	178840000	1500
5	179232901	179234200	1300
5	179718201	179719500	1300
5	179779301	179781100	1800
5	179847301	179849200	1900
5	179885801	179887100	1300
5	180061701	180063100	1400
5	180076801	180077900	1100
5	180515801	180518300	2500
5	180524701	180526000	1300
5	180732801	180737400	4600
5	180779501	180790800	11300
5	180877901	180905200	27300
5	180905201	180915300	10100
6	1	60400	60400
6	256701	292100	35400
6	292601	358700	66100
6	359701	380300	20600
6	380501	382500	2000
6	666401	667800	1400
6	906001	907400	1400
6	1387901	1391400	3500
6	1609901	1612600	2700
6	3090601	3094100	3500
6	3750601	3752400	1800
6	4775901	4777400	1500
6	5037301	5039200	1900
6	6099701	6102100	2400
6	7106501	7109700	3200
6	12011201	12013200	2000
6	13486101	13488600	2500
6	13711101	13712800	1700
6	15188301	15190100	1800
6	20402401	20404400	2000
6	21456101	21457300	1200
6	21594301	21595800	1500
6	23356101	23357300	1200
6	23742901	23745900	3000
6	23801701	23802800	1100
6	26673301	26676100	2800
6	26677401	26702700	25300
6	26703201	26711200	8000
6	26727801	26733700	5900
6	26743901	26754400	10500
6	26790901	26794000	3100
6	28022101	28023900	1800
6	29594701	29596400	1700
6	29685401	29688000	2600
6	29843501	29849400	5900
6	31274801	31279400	4600
6	31292001	31294300	2300
6	31421501	31424400	2900
6	31867801	31869700	1900
6	32441401	32454500	13100
6	32454801	32496000	41200
6	32498801	32500800	2000
6	32541401	32547200	5800
6	32562001	32564600	2600
6	32615801	32625900	10100
6	32778701	32779800	1100
6	33387801	33389000	1200
6	33393401	33395500	2100
6	33418801	33422100	3300
6	33583301	33585800	2500
6	33937801	33943900	6100
6	34520901	34522000	1100
6	35463701	35465800	2100
6	35754601	35767100	12500
6	36163801	36165900	2100
6	37664801	37665900	1100
6	38133801	38135500	1700
6	41702101	41703300	1200
6	42074101	42075500	1400
6	42749001	42750800	1800
6	44105801	44106900	1100
6	44189501	44191500	2000
6	44242601	44244200	1600
6	48799301	48801100	1800
6	48931001	48938400	7400
6	49249301	49250900	1600
6	49669101	49670200	1100
6	53928701	53934800	6100
6	54116001	54117600	1600
6	55827501	55846700	19200
6	55962301	55963800	1500
6	56189801	56191100	1300
6	57205701	57285000	79300
6	57289401	57297200	7800
6	57301201	57316700	15500
6	57321701	57423100	101400
6	57429101	57448800	19700
6	57449701	57478200	28500
6	57478801	57533200	54400
6	57534201	57569000	34800
6	57573701	57583700	10000
6	57590301	57597800	7500
6	57603601	57608500	4900
6	57623001	57628000	5000
6	58076901	58138000	61100
6	58145301	58149000	3700
6	58423801	58428800	5000
6	58774901	58780200	5300
6	58780201	61880200	3100000
6	62118901	62178600	59700
6	62216101	62225900	9800
6	63255301	63257200	1900
6	64667001	64668300	1300
6	66398901	66404700	5800
6	66418101	66419200	1100
6	67008701	67048900	40200
6	67861801	67863300	1500
6	68100101	68101500	1400
6	70195101	70196700	1600
6	71664801	71666100	1300
6	72863901	72873500	9600
6	74613601	74620400	6800
6	77097501	77102700	5200
6	78967201	79036700	69500
6	79786401	79788400	2000
6	80764001	80766400	2400
6	85320501	85324300	3800
6	86636901	86640900	4000
6	89657101	89658200	1100
6	89789701	89791800	2100
6	95680601	95830500	149900
6	95949901	95951100	1200
6	98692501	98694000	1500
6	99153501	99156000	2500
6	101934301	101939000	4700
6	102790801	102792000	1200
6	103039601	103041300	1700
6	103737501	103762900	25400
6	103940001	103943500	3500
6	105260801	105263800	3000
6	105388301	105389400	1100
6	107435601	107437000	1400
6	108031301	108032400	1100
6	111803701	111805200	1500
6	112193501	112194600	1100
6	114178501	114181600	3100
6	114663301	114664500	1200
6	115490101	115491600	1500
6	120958401	120961100	2700
6	123136401	123137700	1300
6	124123901	124125000	1100
6	125709601	125711200	1600
6	126092301	126094400	2100
6	128827901	128829600	1700
6	130340601	130342300	1700
6	131383301	131384400	1100
6	132019701	132027400	7700
6	132106601	132108800	2200
6	132114201	132118500	4300
6	132374801	132378900	4100
6	132706401	132712400	6000
6	133984801	133986600	1800
6	134496101	134497400	1300
6	141033301	141035000	1700
6	141548601	141550000	1400
6	142324301	142325800	1500
6	142638501	142639600	1100
6	143266301	143267700	1400
6	149198101	149199800	1700
6	149638301	149639900	1600
6	149886101	149888100	2000
6	150184201	150185500	1300
6	150827601	150828700	1100
6	151711201	151713200	2000
6	153451101	153452900	1800
6	157098201	157100800	2600
6	157559501	157609500	50000
6	157641301	157691300	50000
6	157699901	157703300	3400
6	157802001	157803500	1500
6	158659601	158662200	2600
6	160768501	160769700	1200
6	161033901	161067700	33800
6	162295301	162296400	1100
6	162441801	162443200	1400
6	163834601	163837400	2800
6	165724501	165732500	8000
6	166075301	166076800	1500
6	166435401	166437100	1700
6	166701101	166702900	1800
6	166720401	166721900	1500
6	167161801	167163200	1400
6	167488101	167489600	1500
6	167835101	167837200	2100
6	167942101	168042000	99900
6	168397101	168398500	1400
6	168717201	168718600	1400
6	168813401	168814500	1100
6	170280001	170330000	50000
6	170380001	170382100	2100
6	170490301	170493000	2700
6	170598501	170600400	1900
6	170707501	170709400	1900
6	170973501	170994600	21100
6	171006001	171014300	8300
6	171019001	171021500	2500
6	171027301	171029500	2200
6	171039401	171042300	2900
6	171043401	171044800	1400
6	171052201	171055000	2800
6	171055001	171115100	60100
7	1	10500	10500
7	13601	16000	2400
7	192001	193600	1600
7	214801	216700	1900
7	224201	226000	1800
7	232501	282500	50000
7	509601	511400	1800
7	549801	551300	1500
7	555401	561400	6000
7	570401	571800	1400
7	915401	916500	1100
7	1077901	1079000	1100
7	1235501	1236600	1100
7	1263601	1265600	2000
7	1271901	1273100	1200
7	1278601	1281900	3300
7	1312901	1314100	1200
7	1485601	1487900	2300
7	1704101	1706400	2300
7	1709101	1714600	5500
7	1856001	1863600	7600
7	1968801	1970300	1500
7	2200401	2201500	1100
7	2342701	2343900	1200
7	2515401	2516500	1100
7	3082801	3084200	1400
7	3340201	3341300	1100
7	4721701	4723100	1400
7	4998601	5000000	1400
7	5226001	5228200	2200
7	5321701	5323200	1500
7	5388301	5391300	3000
7	5427601	5428900	1300
7	5502401	5503700	1300
7	5569401	5570500	1100
7	6542901	6544300	1400
7	6547401	6549000	1600
7	6692201	6694300	2100
7	7583501	7585100	1600
7	7717701	7719700	2000
7	9561901	9567000	5100
7	9801501	9802600	1100
7	10503801	10506400	2600
7	13022101	13029200	7100
7	13409601	13411400	1800
7	16829401	16831000	1600
7	20317001	20319900	2900
7	22434801	22436700	1900
7	23085601	23086700	1100
7	23676001	23677700	1700
7	24036601	24040500	3900
7	25057501	25059800	2300
7	26137001	26145500	8500
7	26323001	26324200	1200
7	27153101	27155200	2100
7	28219101	28220400	1300
7	29620101	29622700	2600
7	29688501	29690100	1600
7	31315501	31318900	3400
7	31590201	31592000	1800
7	32774901	32777800	2900
7	34839301	34841200	1900
7	34854301	34857400	3100
7	35350301	35351900	1600
7	37331101	37333600	2500
7	38388501	38397600	9100
7	39436901	39438700	1800
7	39820201	39825200	5000
7	43347201	43348300	1100
7	44265201	44267800	2600
7	44364601	44366100	1500
7	50021001	50022300	1300
7	50343001	50344600	1600
7	50370601	50411100	40500
7	50967001	50970900	3900
7	51594301	51598800	4500
7	54463101	54465600	2500
7	54609001	54614500	5500
7	55086701	55087800	1100
7	55287401	55289000	1600
7	56241901	56243700	1800
7	56434701	56437900	3200
7	56437901	56442500	4600
7	56557301	56564600	7300
7	56762001	56770000	8000
7	56885501	56888500	3000
7	57014001	57018000	4000
7	57062801	57089100	26300
7	57503701	57505900	2200
7	57545701	57556900	11200
7	57606301	57755300	149000
7	57760201	57774700	14500
7	57881001	57892800	11800
7	57898701	57906100	7400
7	57911701	57915500	3800
7	57946701	57974200	27500
7	58027701	58044100	16400
7	58054301	61054300	3000000
7	61054301	61069200	14900
7	61094501	61102100	7600
7	61157401	61161400	4000
7	61235601	61245100	9500
7	61310401	61364300	53900
7	61417301	61418900	1600
7	61428601	61435200	6600
7	61460501	61510500	50000
7	61510501	61515500	5000
7	61532501	61560500	28000
7	61677001	61727100	50100
7	61728201	61763300	35100
7	61779401	61826400	47000
7	61826901	61834300	7400
7	61857701	61917200	59500
7	61917201	61967200	50000
7	61975401	62003400	28000
7	62016201	62027500	11300
7	62473701	62476800	3100
7	62979701	62986300	6600
7	63027501	63041300	13800
7	63087201	63088900	1700
7	63641701	63642900	1200
7	64315801	64318000	2200
7	64498101	64499200	1100
7	64579801	64601700	21900
7	64619701	64631200	11500
7	64686301	64688800	2500
7	64717501	64726800	9300
7	64956401	64972200	15800
7	64974301	64976400	2100
7	64978201	65015700	37500
7	65015901	65023600	7700
7	65024201	65026600	2400
7	65027701	65039900	12200
7	65046701	65059300	12600
7	65096701	65102600	5900
7	65105901	65108100	2200
7	65108901	65131800	22900
7	65857601	65860100	2500
7	66643801	66645600	1800
7	66697201	66699300	2100
7	67784601	67785800	1200
7	67872701	67875700	3000
7	69062601	69065900	3300
7	69391401	69392500	1100
7	69468301	69469700	1400
7	70158601	70159700	1100
7	70420801	70426200	5400
7	71211901	71213000	1100
7	72270401	72275700	5300
7	72526801	72587900	61100
7	73002501	73004600	2100
7	73014001	73015200	1200
7	73549401	73551000	1600
7	73622201	73629500	7300
7	73783901	73785200	1300
7	73828501	73831300	2800
7	74071801	74072900	1100
7	74222101	74230000	7900
7	74395001	74480400	85400
7	74546201	74551300	5100
7	74636901	74695400	58500
7	74715301	74908900	193600
7	74930501	74937100	6600
7	74985501	74989600	4100
7	75617601	75618800	1200
7	75852801	75854200	1400
7	75894801	75897900	3100
7	75910901	75912900	2000
7	79252801	79256000	3200
7	86085801	86087300	1500
7	89810401	89812600	2200
7	89829601	89830900	1300
7	91217801	91220700	2900
7	93416901	93421900	5000
7	96543101	96546600	3500
7	96634101	96636400	2300
7	97395401	97402600	7200
7	98029201	98030500	1300
7	98246001	98248500	2500
7	98439701	98440800	1100
7	98740001	98741800	1800
7	98971901	98973000	1100
7	100024101	100029200	5100
7	100174401	100181600	7200
7	100271501	100274200	2700
7	100291401	100292600	1200
7	100556001	100606600	50600
7	100634901	100636400	1500
7	100641201	100647200	6000
7	100809401	100810600	1200
7	101001901	101006200	4300
7	101135801	101136900	1100
7	101288801	101330000	41200
7	101458701	101460800	2100
7	101791801	101793000	1200
7	101987801	101998300	10500
7	102122801	102152400	29600
7	102155601	102157700	2100
7	102161501	102170400	8900
7	102180801	102187100	6300
7	102191201	102193700	2500
7	102203401	102211900	8500
7	102214401	102234600	20200
7	102241301	102311400	70100
7	102312701	102315700	3000
7	104473201	104474400	1200
7	104988001	104990200	2200
7	110041801	110043000	1200
7	110181901	110188400	6500
7	112436001	112438600	2600
7	112877201	112880700	3500
7	115115401	115119500	4100
7	121288201	121290100	1900
7	122852801	122854500	1700
7	126045901	126051400	5500
7	126891201	126894000	2800
7	127215001	127218000	3000
7	127670801	127673000	2200
7	128170801	128172000	1200
7	129696901	129698200	1300
7	130154501	130254500	100000
7	130275401	130276500	1100
7	133787501	133788600	1100
7	135581501	135583300	1800
7	136518701	136521400	2700
7	139379401	139404400	25000
7	139929701	139931000	1300
7	140061701	140063500	1800
7	140189001	140191200	2200
7	140772701	140774300	1600
7	141400801	141402000	1200
7	141742501	141744900	2400
7	141765501	141794300	28800
7	142042501	142048200	5700
7	142048201	142098200	50000
7	142106701	142110900	4200
7	142276201	142326200	50000
7	142360601	142362000	1400
7	142457301	142483400	26100
7	143297901	143301600	3700
7	143318901	143400100	81200
7	143504101	143533800	29700
7	143542301	143549100	6800
7	143880401	143908600	28200
7	143908601	143910400	1800
7	143911001	143990200	79200
7	143994601	144009000	14400
7	144013201	144034800	21600
7	144034801	144036500	1700
7	144036501	144056800	20300
7	144057601	144074200	16600
7	148072001	148076300	4300
7	148395701	148396800	1100
7	148581101	148583100	2000
7	149156701	149157800	1100
7	149469001	149471400	2400
7	149733101	149736200	3100
7	150643901	150645900	2000
7	150671301	150676200	4900
7	150692301	150693700	1400
7	150811801	150813200	1400
7	151106201	151107300	1100
7	151230201	151231900	1700
7	151372901	151374100	1200
7	151925501	151937800	12300
7	151972601	151977600	5000
7	152098901	152113800	14900
7	152132701	152133900	1200
7	152160901	152163600	2700
7	153747901	153750000	2100
7	154270601	154370600	100000
7	154454101	154455800	1700
7	155139501	155141100	1600
7	155159101	155160400	1300
7	155250101	155252000	1900
7	156387201	156394300	7100
7	156399201	156401400	2200
7	157082101	157085300	3200
7	157439701	157441100	1400
7	157483301	157486500	3200
7	157720501	157722000	1500
7	158122701	158126400	3700
7	158126601	158133800	7200
7	158218701	158220500	1800
7	158288901	158290300	1400
7	158378301	158380900	2600
7	158512801	158515100	2300
7	159127601	159138700	11100
8	1	22000	22000
8	101601	103200	1600
8	107001	112100	5100
8	155101	158200	3100
8	493901	495700	1800
8	594401	599400	5000
8	625101	626600	1500
8	649601	650900	1300
8	687301	689100	1800
8	852301	856300	4000
8	878601	879900	1300
8	963701	967200	3500
8	1187701	1189900	2200
8	1341001	1342100	1100
8	1342801	1355000	12200
8	1454901	1456700	1800
8	1771601	1773700	2100
8	1949501	1951200	1700
8	2195101	2285100	90000
8	3695901	3697000	1100
8	4122901	4125000	2100
8	5969101	5972800	3700
8	6991601	6995400	3800
8	7044601	7099200	54600
8	7106401	7111100	4700
8	7153601	7183800	30200
8	7206701	7228100	21400
8	7236501	7253100	16600
8	7330701	7335100	4400
8	7355101	7356900	1800
8	7359301	7365300	6000
8	7405401	7411700	6300
8	7414601	7416200	1600
8	7422301	7424900	2600
8	7434101	7437200	3100
8	7452301	7457700	5400
8	7474301	7554500	80200
8	7561101	7562600	1500
8	7568701	7569900	1200
8	7579601	7583300	3700
8	7586701	7590800	4100
8	7594301	7596200	1900
8	7610201	7613000	2800
8	7617901	7621000	3100
8	7622001	7627300	5300
8	7693001	7695500	2500
8	7773801	7791700	17900
8	7793301	7795600	2300
8	7797901	7869900	72000
8	7883701	7888600	4900
8	7904101	7910100	6000
8	7925901	7930400	4500
8	7934801	7985100	50300
8	7991501	8007000	15500
[truncated: 2,746 more rows]

## Sheet: 30x.4
Chr	Start	End	Length
1	1	10000	10000
1	11101	21000	9900
1	72101	91800	19700
1	109701	118900	9200
1	177301	227700	50400
1	230901	242000	11100
1	264801	318300	53500
1	462801	471000	8200
1	471301	521400	50100
1	531301	544800	13500
1	544801	546100	1300
1	546501	603000	56500
1	623601	629200	5600
1	664101	691500	27400
1	704701	713100	8400
1	815101	819800	4700
1	820001	826300	6300
1	839401	840700	1300
1	843701	845700	2000
1	858701	860800	2100
1	869001	870600	1600
1	894701	897800	3100
1	911701	913400	1700
1	934901	936100	1200
1	954901	956000	1100
1	968801	971500	2700
1	975901	977500	1600
1	983201	985900	2700
1	1011701	1014200	2500
1	1050901	1052900	2000
1	1167201	1168800	1600
1	1179901	1181000	1100
1	1228901	1230400	1500
1	1243101	1244400	1300
1	1259301	1260400	1100
1	1283801	1286600	2800
1	1290101	1292400	2300
1	1362401	1363500	1100
1	1374601	1375800	1200
1	1564201	1569700	5500
1	1632201	1634300	2100
1	1643301	1647100	3800
1	1821001	1823700	2700
1	2158301	2160700	2400
1	2517401	2518800	1400
1	2583501	2631100	47600
1	2634201	2684300	50100
1	2687401	2692000	4600
1	2706201	2708000	1800
1	2978901	2980900	2000
1	2984601	2987400	2800
1	3084001	3085300	1300
1	3295301	3296600	1300
1	3566701	3569200	2500
1	3845301	3995300	150000
1	4714401	4716000	1600
1	5726501	5736900	10400
1	6239101	6240600	1500
1	6268201	6269400	1200
1	6452501	6454100	1600
1	6514601	6516200	1600
1	6533701	6535600	1900
1	6673301	6675500	2200
1	6845001	6846100	1100
1	7022201	7023600	1400
1	7763801	7766000	2200
1	7843601	7844900	1300
1	8936601	8939100	2500
1	10247301	10248700	1400
1	10753801	10755700	1900
1	10852201	10856800	4600
1	12840901	12849600	8700
1	12890201	12894100	3900
1	12924101	12926600	2500
1	12931601	12940400	8800
1	12946101	12949300	3200
1	13026001	13048200	22200
1	13053001	13112200	59200
1	13119301	13142800	23500
1	13145201	13150300	5100
1	13158901	13166400	7500
1	13178201	13184300	6100
1	13195801	13206000	10200
1	13207301	13219900	12600
1	13219901	13339400	119500
1	13366101	13419000	52900
1	13425201	13437900	12700
1	13472301	13638700	166400
1	13646001	13661700	15700
1	13693401	13772000	78600
1	13777401	13781300	3900
1	15851001	15852200	1200
1	16151901	16155400	3500
1	16831701	16843400	11700
1	16854801	16864200	9400
1	16867001	16868700	1700
1	16869901	16874700	4800
1	16875101	16909300	34200
1	16909901	16988500	78600
1	16989501	17002800	13300
1	17006701	17009400	2700
1	17013101	17018800	5700
1	17020501	17123800	103300
1	17125401	17175700	50300
1	17175701	17202700	27000
1	17232601	17235200	2600
1	17757201	17758300	1100
1	19384201	19387300	3100
1	20811401	20812900	1500
1	21140901	21143100	2200
1	21658701	21660200	1500
1	21713201	21715600	2400
1	21746001	21754600	8600
1	21789001	21792200	3200
1	22143801	22146300	2500
1	22337701	22339100	1400
1	24155501	24157000	1500
1	25070701	25073800	3100
1	25158701	25161500	2800
1	25591701	25610100	18400
1	25614301	25650000	35700
1	25655501	25660800	5300
1	25730101	25735000	4900
1	25756901	25758000	1100
1	26798401	26799600	1200
1	27022001	27024900	2900
1	27318801	27321500	2700
1	27928901	27930400	1500
1	28179601	28181500	1900
1	29586001	29587100	1100
1	29878001	30028100	150100
1	30199701	30201000	1300
1	31575001	31577400	2400
1	32228101	32230000	1900
1	33516401	33518400	2000
1	33772401	33774900	2500
1	34143201	34145000	1800
1	34627601	34633100	5500
1	35032201	35037500	5300
1	35101401	35112000	10600
1	35614301	35616800	2500
1	36787601	36788800	1200
1	38510201	38513000	2800
1	39456501	39457700	1200
1	39956101	39958300	2200
1	39999001	40002000	3000
1	41847101	41848300	1200
1	42456201	42459400	3200
1	45671701	45672800	1100
1	46189001	46191600	2600
1	46706801	46707900	1100
1	47881001	47883100	2100
1	49241801	49243100	1300
1	53594101	53596600	2500
1	53967501	53968800	1300
1	54871201	54873300	2100
1	54954101	54958800	4700
1	56130001	56132500	2500
1	56831501	56833700	2200
1	60947901	60951500	3600
1	61547601	61549400	1800
1	63152901	63155200	2300
1	64740001	64744900	4900
1	64970801	64971900	1100
1	66010501	66015800	5300
1	67544601	67550200	5600
1	68150201	68151400	1200
1	71061301	71067000	5700
1	72355901	72359400	3500
1	72766301	72811800	45500
1	76351201	76352700	1500
1	78649401	78654200	4800
1	79783001	79784100	1100
1	80221701	80223000	1300
1	81413001	81414800	1800
1	81855801	81857200	1400
1	83823001	83829200	6200
1	84518601	84520700	2100
1	85980001	86005700	25700
1	86395001	86401500	6500
1	86680401	86682400	2000
1	89475901	89478600	2700
1	91182001	91183600	1600
1	91924901	91926400	1500
1	94288401	94291200	2800
1	101718301	101719400	1100
1	103785301	103913900	128600
1	103925301	104003300	78000
1	105313401	105317600	4200
1	105386701	105389000	2300
1	106486401	106490900	4500
1	108403001	108405500	2500
1	108705101	108709900	4800
1	108733301	108737200	3900
1	108799501	108803500	4000
1	109065301	109066900	1600
1	109939701	109941000	1300
1	110186701	110191400	4700
1	110223001	110244800	21800
1	110752301	110754300	2000
1	112835101	112837700	2600
1	113611101	113613100	2000
1	115691001	115696000	5000
1	116229501	116232800	3300
1	117972101	117974200	2100
1	120532201	120571600	39400
1	120572301	120636500	64200
1	120691201	120696600	5400
1	120696901	120747500	50600
1	120748801	120773500	24700
1	120784401	120791200	6800
1	120827001	120833400	6400
1	120936401	121087000	150600
1	121107901	121115900	8000
1	121117101	121143200	26100
1	121277301	121279900	2600
1	121366401	121382700	16300
1	121391201	121396300	5100
1	121396801	121402700	5900
1	121403001	121405800	2800
1	121414701	121420300	5600
1	121421301	121422600	1300
1	121424001	121427400	3400
1	121485401	142535500	21050100
1	142535501	142700500	165000
1	142700701	142730600	29900
1	142730901	142781100	50200
1	142781101	142909900	128800
1	142910201	142967800	57600
1	142967801	143117800	150000
1	143117801	143132600	14800
1	143132801	143160400	27600
1	143160701	143173400	12700
1	143174101	143238600	64500
1	143239501	143266500	27000
1	143266701	143272500	5800
1	143273001	143276600	3600
1	143292801	143342900	50100
1	143344401	143346900	2500
1	143349001	143353600	4600
1	143363001	143368400	5400
1	143369701	143376700	7000
1	143377401	143414100	36700
1	143414401	143505200	90800
1	143505801	143522400	16600
1	143524501	143544500	20000
1	143544501	143655100	110600
1	143664701	143725900	61200
1	143726101	143770800	44700
1	143770801	143871300	100500
1	143871301	143879600	8300
1	143906301	143978000	71700
1	143978701	143986300	7600
1	143987001	144073900	86900
1	144095701	144147400	51700
1	144161801	144165600	3800
1	144182201	144195700	13500
1	144224401	144313600	89200
1	144333201	144336800	3600
1	144339901	144380800	40900
1	144381801	144466900	85100
1	144470201	144496200	26000
1	144525801	144572700	46900
1	144581001	144608100	27100
1	144622301	144672700	50400
1	144672901	144710200	37300
1	144710501	144811100	100600
1	144811101	144896300	85200
1	144906801	144954600	47800
1	144955301	145093000	137700
1	145097101	145142300	45200
1	145143601	145308600	165000
1	145309301	145382700	73400
1	145833101	145944400	111300
1	145992301	145995800	3500
1	146003601	146008100	4500
1	146021701	146033500	11800
1	146048601	146053500	4900
1	146057501	146122400	64900
1	146164601	146233000	68400
1	146235701	146303900	68200
1	146303901	146307500	3600
1	146400801	146404600	3800
1	146405601	146465300	59700
1	146468101	146486800	18700
1	147071201	147072600	1400
1	147390501	147392500	2000
1	147424801	147486100	61300
1	147545401	147551500	6100
1	147576001	147577500	1500
1	147599001	147664300	65300
1	147706301	147731200	24900
1	147832101	147846300	14200
1	147852801	147913400	60600
1	147919901	147923300	3400
1	147933401	147965700	32300
1	147976101	147992600	16500
1	147998001	148026000	28000
1	148026001	148176400	150400
1	148176401	148192900	16500
1	148193601	148216600	23000
1	148243301	148253900	10600
1	148264501	148271700	7200
1	148292501	148319600	27100
1	148320201	148325500	5300
1	148341301	148346100	4800
1	148357501	148361300	3800
1	148361301	148511400	150100
1	148511401	148546200	34800
1	148547901	148571600	23700
1	148571601	148579300	7700
1	148598501	148601300	2800
1	148628601	148640000	11400
1	148653501	148680700	27200
1	148683901	148750600	66700
1	148764701	148785800	21100
1	148788501	148798900	10400
1	148827301	148830200	2900
1	148833901	148843600	9700
1	148844201	148855000	10800
1	148855701	148954400	98700
1	148954401	149004500	50100
1	149005901	149035800	29900
1	149203601	149209100	5500
1	149220501	149228200	7700
1	149233601	149240300	6700
1	149249701	149328900	79200
1	149332801	149340000	7200
1	149348001	149368900	20900
1	149459301	149531300	72000
1	149536301	149577800	41500
1	149603301	149643300	40000
1	149648301	149660700	12400
1	149661301	149667700	6400
1	149679601	149688200	8600
1	149688401	149703100	14700
1	149721901	149753000	31100
1	149790001	149793100	3100
1	150701101	150702500	1400
1	150715701	150717400	1700
1	150946301	150947700	1400
1	151430901	151432300	1400
1	151571401	151573600	2200
1	152186301	152189800	3500
1	152555601	152587700	32100
1	152760101	152770600	10500
1	154474301	154475400	1100
1	154970801	154973500	2700
1	156049801	156053000	3200
1	156467301	156470700	3400
1	158859001	158862200	3200
1	158867501	158870000	2500
1	158961201	158966200	5000
1	159015001	159019400	4400
1	159729001	159732200	3200
1	160664601	160666300	1700
1	161120901	161123700	2800
1	161409701	161411200	1500
1	161411401	161425600	14200
1	161426001	161440400	14400
1	162697001	162698200	1200
1	164432301	164434500	2200
1	171064601	171066200	1600
1	174205001	174207300	2300
1	174347201	174351700	4500
1	174995501	174996700	1200
1	176365101	176366200	1100
1	178539701	178540900	1200
1	180198501	180199700	1200
1	180627801	180629000	1200
1	180749801	180755400	5600
1	180836501	180840800	4300
1	184972001	184976400	4400
1	185856901	185862000	5100
1	186607501	186612000	4500
1	187464901	187466500	1600
1	187569001	187572300	3300
1	187716101	187722500	6400
1	189704501	189783500	79000
1	190698101	190699600	1500
1	192825401	192826800	1400
1	194450401	194454600	4200
1	196189801	196194300	4500
1	197679401	197681800	2400
1	202141201	202142300	1100
1	203888001	203889100	1100
1	204041501	204043800	2300
1	205537301	205538500	1200
1	205922701	206073200	150500
1	206073201	206131400	58200
1	206131601	206146500	14900
1	206282801	206289500	6700
1	206332201	206482400	150200
1	206483901	206490600	6700
1	206493301	206536500	43200
1	206558201	206583300	25100
1	206696801	206698300	1500
1	206857601	206859400	1800
1	207333101	207341300	8200
1	207542001	207545600	3600
1	207699801	207745800	46000
1	208876601	208881300	4700
1	211432501	211433700	1200
1	212471201	212472500	1300
1	213084101	213086300	2200
1	213324401	213327000	2600
1	215042101	215044400	2300
1	217864401	217869000	4600
1	222374201	222380500	6300
1	222660901	222662000	1100
1	223109801	223111200	1400
1	223535901	223538000	2100
1	223569401	223572900	3500
1	223622101	223625900	3800
1	223725701	223797800	72100
1	224124401	224125800	1400
1	224198601	224204300	5700
1	224621101	224622600	1500
1	226151501	226152700	1200
1	226735801	226736900	1100
1	227505301	227506500	1200
1	228255401	228259600	4200
1	228345001	228347000	2000
1	228399801	228401800	2000
1	228657701	228659000	1300
1	228674701	228676000	1300
1	228744101	228782000	37900
1	229812601	229820800	8200
1	230528601	230531700	3100
1	231003501	231004800	1300
1	231297101	231299500	2400
1	231556701	231558200	1500
1	233463201	233464400	1200
1	233962201	233963700	1500
1	234318601	234319800	1200
1	234744501	234746000	1500
1	234912201	234938500	26300
1	234939301	234955900	16600
1	235192201	235242200	50000
1	235537001	235538500	1500
1	236919201	236920500	1300
1	237183001	237187000	4000
1	237239201	237243800	4600
1	238741901	238743700	1800
1	239787101	239792200	5100
1	243127201	243129200	2000
1	244013001	244014700	1700
1	244811501	244812900	1400
1	246683001	246685300	2300
1	246981601	246982900	1300
1	247279701	247282000	2300
1	248052301	248055300	3000
1	248599301	248611000	11700
1	248620301	248638700	18400
1	248639801	248649500	9700
1	248655901	248665500	9600
1	248674001	248682600	8600
1	248692101	248700700	8600
1	248709501	248714300	4800
1	248725101	248727200	2100
1	248727401	248731000	3600
1	248732001	248798300	66300
1	248808001	248819400	11400
1	248908201	249058400	150200
1	249236101	249238800	2700
1	249240601	249250700	10100
2	1	11600	11600
2	287401	289300	1900
2	1102601	1104500	1900
2	1223401	1225900	2500
2	1347201	1349700	2500
2	1526001	1544400	18400
2	1571601	1573300	1700
2	1707001	1708800	1800
2	2038501	2039600	1100
2	3190901	3192100	1200
2	3439801	3442300	2500
2	3529301	3579300	50000
2	3732501	3738100	5600
2	3750101	3752400	2300
2	4212701	4223400	10700
2	4315001	4317200	2200
2	4782401	4786600	4200
2	5013701	5014900	1200
2	5018801	5118800	100000
2	5831301	5833700	2400
2	5836601	5838000	1400
2	7038101	7039400	1300
2	8977501	8980800	3300
2	10090701	10092300	1600
2	10183001	10184500	1500
2	11230701	11233000	2300
2	13958601	13960300	1700
2	14704201	14710300	6100
2	16271601	16274400	2800
2	16279701	16330300	50600
2	16411801	16414500	2700
2	16775201	16780400	5200
2	18194501	18199900	5400
2	18935801	18938400	2600
2	19188501	19225100	36600
2	20423401	20425300	1900
2	21153101	21178100	25000
2	22688501	22690000	1500
2	23208101	23212500	4400
2	23607801	23609000	1200
2	24171501	24174900	3400
2	25563801	25566200	2400
2	26395701	26397000	1300
2	27530101	27531200	1100
2	28615501	28617700	2200
2	30453701	30455200	1500
2	31124601	31131500	6900
2	31724901	31727500	2600
2	32087701	32088800	1100
2	32582101	32583400	1300
2	33092201	33095000	2800
2	33141701	33143800	2100
2	33172101	33173200	1100
2	33224501	33227300	2800
2	34523601	34525900	2300
2	34695801	34736600	40800
2	35976001	35997100	21100
2	36181901	36184300	2400
2	36216401	36218600	2200
2	36341501	36345200	3700
2	37958101	38003300	45200
2	38037801	38038900	1100
2	39892601	39893900	1300
2	41973701	41975200	1500
2	42203601	42204700	1100
2	42240001	42242400	2400
2	42775601	42777200	1600
2	42795301	42796800	1500
2	42832601	42834300	1700
2	43741401	43742800	1400
2	44814601	44816900	2300
2	45280701	45284400	3700
2	48008301	48011500	3200
2	48132501	48133600	1100
2	48782601	48784300	1700
2	50573401	50574600	1200
2	52749701	52785300	35600
2	53214501	53216400	1900
2	54565501	54567500	2000
2	54682801	54684800	2000
2	57417801	57420500	2700
2	58609201	58616500	7300
2	59623301	59631100	7800
2	59781501	59786000	4500
2	60311701	60316300	4600
2	60367201	60373900	6700
2	60776801	60780900	4100
2	63063101	63067700	4600
2	64738701	64740000	1300
2	66505601	66507500	1900
2	68676901	68678900	2000
2	68745301	68747100	1800
2	71228701	71230700	2000
2	72291601	72294200	2600
2	72929301	72932300	3000
2	73144101	73145500	1400
2	73707501	73712700	5200
2	74014601	74029000	14400
2	74030201	74032900	2700
2	74211701	74212800	1100
2	74230001	74231100	1100
2	76773601	76775700	2100
2	77534301	77536200	1900
2	78235401	78237000	1600
2	79076601	79081200	4600
2	82414201	82415300	1100
2	83316801	83321500	4700
2	83567801	83569600	1800
2	83722301	83723500	1200
2	83998001	84000700	2700
2	84141201	84142800	1600
2	85197901	85199100	1200
2	86882801	86887900	5100
2	87567601	87572500	4900
2	87576201	87613800	37600
2	87634201	87641400	7200
2	87658501	87740500	82000
2	87822101	87838700	16600
2	88252701	88255100	2400
2	89070801	89084800	14000
2	89100501	89105600	5100
2	89132301	89597100	464800
2	89630101	89830400	200300
2	89830401	89890900	60500
2	90249401	90260200	10800
2	90267301	90276900	9600
2	90285101	90286900	1800
2	90295401	90299400	4000
2	90310401	90321000	10600
2	90321001	90371500	50500
2	90371501	90447800	76300
2	90450701	90475700	25000
2	90476701	90481500	4800
2	90483801	90484900	1100
2	90493701	90505400	11700
2	90509301	90516300	7000
2	90536701	91595100	1058400
2	91595101	91606300	11200
2	91606501	91669600	63100
2	91671901	91688500	16600
2	91689701	91696200	6500
2	91696201	91698800	2600
2	91711701	91748100	36400
2	91751601	91874500	122900
2	91875201	91997000	121800
2	91997301	91998600	1300
2	91998601	92051200	52600
2	92052201	92064200	12000
2	92065001	92068700	3700
2	92075301	92123000	47700
2	92186601	92190100	3500
2	92194801	92260400	65600
2	92261701	92326200	64500
2	92326201	95326200	3000000
2	95510301	95515000	4700
2	95549501	95555400	5900
2	95691001	95692700	1700
2	96438701	96444400	5700
2	96515701	96527800	12100
2	96593101	96629100	36000
2	96726201	96735100	8900
2	96810501	96811700	1200
2	97201901	97203400	1500
2	97481801	97483300	1500
2	97534001	97536200	2200
2	97636301	97637800	1500
2	97807401	97810200	2800
2	97824401	97836000	11600
2	97854301	97856200	1900
2	97860301	97870000	9700
2	97873801	97901400	27600
2	97904901	97916800	11900
2	97928001	97929300	1300
2	97988601	97990200	1600
2	98062401	98064000	1600
2	98123401	98132900	9500
2	98137801	98162400	24600
2	98220501	98222000	1500
2	98232801	98241500	8700
2	99438501	99440800	2300
2	100937901	100939000	1100
2	101435801	101437000	1200
2	104008401	104009800	1400
2	105471601	105472800	1200
2	106360701	106361900	1200
2	106748501	106753100	4600
2	107082701	107084600	1900
2	108443301	108446100	2800
2	109167401	109168900	1500
2	109310601	109312300	1700
2	109689901	109695300	5400
2	109745601	109747100	1500
2	109925201	109928000	2800
2	110109301	110251300	142000
2	110369901	110372900	3000
2	110687801	110733100	45300
2	110986601	111030400	43800
2	111076001	111081000	5000
2	111139401	111144900	5500
2	111153501	111198800	45300
2	111367901	111369000	1100
2	112171601	112186600	15000
2	112896001	112897700	1700
2	113045101	113049300	4200
2	113173101	113186100	13000
2	113261901	113265200	3300
2	114175501	114179800	4300
2	114252101	114261900	9800
2	114324601	114350400	25800
2	114354701	114357800	3100
2	114364701	114371900	7200
2	115918601	115920300	1700
2	117798801	117802000	3200
2	118896301	118900000	3700
2	119603401	119605500	2100
2	119653701	119657400	3700
2	121101401	121104300	2900
2	121745501	121746900	1400
2	121864401	121865700	1300
2	123476901	123482500	5600
2	123991801	123993100	1300
2	124898001	124902800	4800
2	126443301	126451800	8500
2	126648601	126653100	4500
2	127674801	127677300	2500
2	128545101	128546300	1200
2	128642701	128644000	1300
2	128784401	128786100	1700
2	129638401	129646200	7800
2	130242201	130251400	9200
2	130818301	130825000	6700
2	130886601	130895100	8500
2	130955001	130958000	3000
2	131185601	131186900	1300
2	131227901	131229300	1400
2	131238301	131239500	1200
2	131243301	131254200	10900
2	131264501	131268800	4300
2	131272101	131293200	21100
2	131302801	131304300	1500
2	131350501	131354600	4100
2	131371301	131413300	42000
2	131614801	131621400	6600
2	132016201	132017400	1200
2	132217901	132221100	3200
2	132292801	132301900	9100
2	132585301	132587400	2100
2	132768401	132806100	37700
2	132968701	132977900	9200
2	132980401	132985000	4600
2	133014301	133095200	80900
2	133095801	133121600	25800
2	133184401	133186200	1800
2	133671901	133674500	2600
2	134306601	134309800	3200
2	134371201	134376500	5300
2	134669101	134673200	4100
2	135584001	135588400	4400
2	135791001	135792500	1500
2	137103301	137105500	2200
2	138024601	138026200	1600
2	138150901	138154900	4000
2	140291701	140295900	4200
2	141505301	141506900	1600
2	143764101	143768200	4100
2	146862601	146876800	14200
2	147164501	147168600	4100
2	147211801	147213100	1300
2	149690601	149790600	100000
2	150880801	150882300	1500
2	151031101	151036600	5500
2	152451201	152454500	3300
2	152461101	152464400	3300
2	152555701	152557300	1600
2	155818901	155830200	11300
2	157224401	157226000	1600
2	158731801	158733000	1200
2	159824501	159825700	1200
2	159959101	159961400	2300
2	162135101	162139200	4100
2	166342601	166347300	4700
2	167270201	167271500	1300
2	167494501	167501400	6900
2	167545901	167547100	1200
2	168689501	168697400	7900
2	170321501	170324900	3400
2	170641501	170643900	2400
2	170738001	170739300	1300
2	174641601	174643300	1700
2	174828501	174830500	2000
2	176971301	176973900	2600
2	177023301	177024400	1100
2	177265701	177272000	6300
2	177660901	177664300	3400
2	178128601	178129900	1300
2	178810601	178811700	1100
2	180066401	180081700	15300
2	180725401	180726500	1100
2	181698901	181703700	4800
2	184085501	184090900	5400
2	191207801	191208900	1100
2	192626401	192632000	5600
2	194077701	194083200	5500
2	194689501	194698800	9300
2	195567601	195569000	1400
2	197386701	197391200	4500
2	197771701	197774000	2300
2	198554201	198557100	2900
2	198786901	198789200	2300
2	199713001	199714500	1500
2	200322601	200323800	1200
2	202147401	202149300	1900
2	202700301	202702500	2200
2	202767501	202769100	1600
2	202898001	202899700	1700
2	203230901	203232000	1100
2	203498101	203501000	2900
2	204181601	204191800	10200
2	208029401	208031600	2200
2	208351101	208359800	8700
2	209942901	209949100	6200
2	211915701	211917100	1400
2	211998801	212000600	1800
2	212637101	212638700	1600
2	214432401	214437100	4700
2	215698201	215700100	1900
2	217089401	217092500	3100
2	217955901	217957200	1300
2	219264401	219265800	1400
2	219743501	219745100	1600
2	220052301	220056200	3900
2	220340401	220341800	1400
2	220373001	220374500	1500
2	220387001	220388100	1100
2	220435101	220436900	1800
2	220715401	220716700	1300
2	220799701	220802300	2600
2	223761001	223762700	1700
2	227334301	227335400	1100
2	229622601	229625600	3000
2	231203701	231206100	2400
2	231466701	231467800	1100
2	231901501	231903400	1900
2	232690301	232699200	8900
2	232708501	232712300	3800
2	233272201	233274900	2700
2	233366201	233368200	2000
2	234003701	234053700	50000
2	234695801	234697100	1300
2	235405001	235406300	1300
2	236402001	236404000	2000
2	236578101	236579900	1800
2	237076101	237077400	1300
2	237265601	237267700	2100
2	237293101	237298000	4900
2	238450701	238453900	3200
2	239148001	239149800	1800
2	239802001	239832000	30000
2	240321901	240323800	1900
2	240629501	240630600	1100
2	240658601	240660300	1700
2	240784101	240809100	25000
2	241374201	241375900	1700
2	241392101	241393500	1400
2	241437401	241439100	1700
2	241628401	241631700	3300
2	241862901	241864700	1800
2	242576201	242577600	1400
2	242704601	242706800	2200
2	242740301	242749300	9000
2	243102201	243152500	50300
2	243153701	243159200	5500
2	243188801	243199400	10600
3	1	60000	60000
3	228801	234400	5600
3	613901	644600	30700
3	648301	650400	2100
3	654601	660100	5500
3	4960801	4963700	2900
3	6650101	6654600	4500
3	9437801	9440100	2300
3	9956501	9958200	1700
3	9988101	9990100	2000
3	11108301	11111900	3600
3	13141401	13142600	1200
3	13919701	13922200	2500
3	15229401	15235400	6000
3	16158701	16159900	1200
3	16239401	16241200	1800
3	18466501	18467600	1100
3	18636501	18638500	2000
3	18829501	18830700	1200
3	18867401	18868700	1300
3	20103301	20104500	1200
3	20393801	20398600	4800
3	21723701	21725900	2200
3	22025101	22031100	6000
3	22095001	22097400	2400
3	23986001	23987500	1500
3	25030901	25032200	1300
3	25705301	25707100	1800
3	26426701	26429800	3100
3	32102101	32107900	5800
3	32806801	32808100	1300
3	32857801	32859700	1900
3	33009701	33012100	2400
3	34745101	34747400	2300
3	39194801	39195900	1100
3	42695301	42696400	1100
3	46189201	46193800	4600
3	46823901	46830100	6200
3	47490901	47493400	2500
3	47619501	47621000	1500
3	50410901	50412000	1100
3	51053101	51054700	1600
3	53079201	53080300	1100
3	53195101	53196400	1300
3	53399701	53409300	9600
3	54155901	54157500	1600
3	58222801	58223900	1100
3	58799401	58807600	8200
3	58829501	58833500	4000
3	61384601	61385900	1300
3	61546801	61549200	2400
3	62584801	62585900	1100
3	63122401	63123800	1400
3	63124501	63127600	3100
3	63897601	63899000	1400
3	65188901	65214700	25800
3	66170301	66270200	99900
3	66550201	66551500	1300
3	67493701	67496800	3100
3	68634801	68640300	5500
3	68739701	68747800	8100
3	69128701	69130800	2100
3	71632501	71633700	1200
3	71802701	71803900	1200
3	75272301	75276900	4600
3	75569101	75593300	24200
3	75682601	75795800	113200
3	75832601	75843100	10500
3	75905601	75914100	8500
3	75984901	75989500	4600
3	75994201	75998700	4500
3	77825901	77835700	9800
3	78602401	78604000	1600
3	78630401	78633700	3300
3	80061601	80062700	1100
3	81103301	81105900	2600
3	81676701	81680900	4200
3	82964001	82965300	1300
3	86868501	86869900	1400
3	89395901	89401100	5200
3	89511401	89513500	2100
3	89687001	89688300	1300
3	90485801	90504800	19000
3	90504801	93504900	3000100
3	95465701	95468100	2400
3	96338801	96340900	2100
3	98410701	98414800	4100
3	98555101	98556800	1700
3	98898901	98902400	3500
3	98943801	98949500	5700
3	101157401	101159200	1800
3	102939801	102943200	3400
3	103275901	103280800	4900
3	105829101	105832000	2900
3	106382601	106389700	7100
3	107241501	107244000	2500
3	110789801	110791200	1400
3	111243501	111248900	5400
3	111551801	111553100	1300
3	112443601	112447100	3500
3	116079701	116084500	4800
3	118632201	118638900	6700
3	120294301	120297700	3400
3	123166601	123169100	2500
3	123325901	123327200	1300
3	123751801	123753000	1200
3	124085401	124089400	4000
3	124605201	124606300	1100
3	125654901	125661000	6100
3	126193901	126195300	1400
3	126234301	126235900	1600
3	126580201	126583500	3300
3	128671901	128674700	2800
3	129323801	129326500	2700
3	129763401	129799400	36000
3	130348101	130351500	3400
3	131127101	131129300	2200
3	131708401	131713400	5000
3	131933701	131934900	1200
3	132440501	132441700	1200
3	133132401	133137200	4800
3	133503901	133505000	1100
3	136021001	136026200	5200
3	137313101	137316500	3400
3	138832901	138835300	2400
3	141686801	141688000	1200
3	142009001	142014800	5800
3	142765301	142766600	1300
3	145437801	145439500	1700
3	146329401	146332400	3000
3	146352101	146353900	1800
3	146385201	146390400	5200
3	146810601	146811800	1200
3	155189101	155192400	3300
3	156092201	156093600	1400
3	157822301	157823600	1300
3	158289201	158291700	2500
3	158350701	158351900	1200
3	159461401	159463400	2000
3	159481001	159482700	1700
3	162512101	162626300	114200
3	162717301	162724100	6800
3	162764901	162769100	4200
3	169397401	169402900	5500
3	169487701	169489700	2000
3	175898901	175900100	1200
3	176015201	176016400	1200
3	176469601	176470800	1200
3	176914001	176915700	1700
3	177294501	177297400	2900
3	177381301	177385400	4100
3	178474801	178478300	3500
3	178837901	178839700	1800
3	181443201	181445200	2000
3	184096801	184098400	1600
3	185541701	185543300	1600
3	186581101	186584600	3500
3	187732901	187734800	1900
3	189623101	189624700	1600
3	189737301	189740500	3200
3	189918001	189919200	1200
3	190848301	190850000	1700
3	192875301	192885400	10100
3	193299901	193301100	1200
3	193851501	193853700	2200
3	194042001	194047200	5200
3	194398701	194400300	1600
3	195199201	195211200	12000
3	195214501	195216600	2100
3	195221201	195232500	11300
3	195352001	195355800	3800
3	195418801	195447300	28500
3	195500101	195507000	6900
3	195510701	195514100	3400
3	195593801	195600900	7100
3	195694301	195716000	21700
3	196695201	196696900	1700
3	196934601	196939200	4600
3	197244401	197245900	1500
3	197518601	197519900	1300
3	197853301	197857900	4600
3	197897501	197925600	28100
3	197950801	197962000	11200
3	197962401	198022500	60100
4	1	12000	12000
4	12901	68700	55800
4	568701	570700	2000
4	738301	741900	3600
4	818901	821000	2100
4	996001	997400	1400
4	1005101	1006300	1200
4	1080201	1081600	1400
4	1106201	1107900	1700
4	1241301	1243700	2400
4	1396601	1401100	4500
4	1407601	1409100	1500
4	1423101	1478700	55600
4	1547501	1548600	1100
4	1567801	1570900	3100
4	1579701	1581400	1700
4	1629601	1630900	1300
4	1750501	1752000	1500
4	1768901	1770100	1200
4	1794801	1797500	2700
4	1872501	1874400	1900
4	2059601	2062900	3300
4	2211401	2213300	1900
4	2262701	2264600	1900
4	2537901	2539100	1200
4	3075101	3077700	2600
4	3427101	3428600	1500
4	3491601	3493000	1400
4	3572501	3612000	39500
4	3619801	3634800	15000
4	3767301	3769800	2500
4	3918101	3919500	1400
4	4122201	4153100	30900
4	4388501	4389600	1100
4	6009301	6010500	1200
4	6200701	6202900	2200
4	6651601	6652900	1300
4	6894801	6900500	5700
4	7443101	7444700	1600
4	8629401	8638200	8800
4	8799201	8818200	19000
4	9158101	9214800	56700
4	9214801	9223000	8200
4	9234701	9238600	3900
4	9248301	9259600	11300
4	9269701	9274500	4800
4	9274601	9324700	50100
4	9331701	9350000	18300
4	9364901	9368900	4000
4	9457201	9481400	24200
4	9615201	9619500	4300
4	10210901	10234600	23700
4	10392401	10402200	9800
4	12387401	12388600	1200
4	12714801	12717100	2300
4	14483801	14488400	4600
4	14923001	14925800	2800
4	15004701	15007300	2600
4	15843701	15848800	5100
4	18613301	18614600	1300
4	21161901	21166600	4700
4	21872601	21873700	1100
4	24293801	24295100	1300
4	25543801	25545100	1300
4	26215501	26217100	1600
4	31816301	31818200	1900
4	31820901	31837400	16500
4	32642501	32643800	1300
4	32833601	32842000	8400
4	33842301	33847200	4900
4	33857301	33863100	5800
4	34683501	34688700	5200
4	34779901	34828900	49000
4	34928401	34929900	1500
4	35203401	35205100	1700
4	37245601	37247200	1600
4	38665101	38666600	1500
4	43452401	43454700	2300
4	43783201	43784300	1100
4	45014901	45016400	1500
4	45025101	45028500	3400
4	47806401	47807500	1100
4	48657401	48659000	1600
4	49093201	49181900	88700
4	49182101	49300800	118700
4	49301001	49312700	11700
4	49313801	49330000	16200
4	49330401	49338900	8500
4	49338901	49489100	150200
4	49491701	49502700	11000
4	49511301	49519800	8500
4	49520201	49542000	21800
4	49542601	49546100	3500
4	49558501	49566300	7800
4	49569101	49574900	5800
4	49575101	49660100	85000
4	49660101	52660500	3000400
4	54118201	54123400	5200
4	54744601	54748300	3700
4	57395801	57397100	1300
4	57774001	57775100	1100
4	58734801	58735900	1100
4	58772201	58773700	1500
4	59739301	59789300	50000
4	61330101	61333200	3100
4	61740401	61741500	1100
4	61939001	61942400	3400
4	62805901	62810400	4500
4	64066601	64074300	7700
4	64111901	64114100	2200
4	64902001	64903700	1700
4	67089801	67092200	2400
4	67122101	67123500	1400
4	69063501	69070700	7200
4	69373801	69491100	117300
4	70093301	70095400	2100
4	70123901	70128600	4700
4	70129901	70138300	8400
4	70140301	70232200	91900
4	71486301	71489200	2900
4	71705101	71706400	1300
4	73395101	73396900	1800
4	75282801	75323400	40600
4	75427401	75493300	65900
4	76195801	76201700	5900
4	78739501	78741400	1900
4	81720001	81722200	2200
4	84569901	84571100	1200
4	84614001	84615300	1300
4	84996701	84999200	2500
4	86976401	86979900	3500
4	88299601	88301300	1700
4	89300401	89301900	1500
4	91931601	91935800	4200
4	92159801	92163100	3300
4	93567301	93568500	1200
4	98736801	98740800	4000
4	102267301	102269200	1900
4	103329101	103332200	3100
4	107604301	107609200	4900
4	108277501	108279500	2000
4	110673801	110675500	1700
4	111607601	111611200	3600
4	113009901	113013100	3200
4	113498201	113501400	3200
4	115459901	115461900	2000
4	115928701	115931800	3100
4	116166901	116177400	10500
4	117940001	117941200	1200
4	118661101	118662200	1100
4	128982201	128987700	5500
4	130066201	130068500	2300
4	130495301	130496400	1100
4	132609201	132613000	3800
4	132645601	132647000	1400
4	132658301	132662000	3700
4	132673101	132684100	11000
4	133180701	133183000	2300
4	144804801	144810300	5500
4	144925501	144928800	3300
4	145316401	145319900	3500
4	146100601	146102400	1800
4	146857901	146860000	2100
4	147559501	147560700	1200
4	149413401	149416700	3300
4	151171701	151172900	1200
4	151340901	151342900	2000
4	151579401	151581600	2200
4	153724901	153726000	1100
4	156458901	156464600	5700
4	158557101	158558300	1200
4	160443301	160446100	2800
4	161043801	161075800	32000
4	161270701	161272100	1400
4	161879001	161885000	6000
4	161948501	161951200	2700
4	162436401	162438200	1800
4	163394001	163396400	2400
4	166002601	166005100	2500
4	168029901	168031000	1100
4	172988601	172993000	4400
4	173424201	173433500	9300
4	173449201	173450300	1100
4	174089601	174091700	2100
4	177139101	177141100	2000
4	180979001	180980800	1800
4	182000601	182004200	3600
4	183081601	183083400	1800
4	184655601	184658300	2700
4	186391701	186392900	1200
4	186441601	186444100	2500
4	186977501	186979400	1900
4	187093501	187098200	4700
4	187647201	187648600	1400
4	187879601	187889700	10100
4	187892401	187894400	2000
4	189071801	189075900	4100
4	189366801	189368000	1200
4	189425901	189429000	3100
4	190470101	190537500	67400
4	190538301	190607400	69100
4	190608601	190684500	75900
4	190796201	190799700	3500
4	190807701	190820100	12400
4	190869301	190884800	15500
4	190893601	190900600	7000
4	190905801	190910900	5100
4	190932201	190936300	4100
4	190951001	190977400	26400
4	190983201	190986200	3000
4	190991201	190997500	6300
4	190998101	191040900	42800
4	191040901	191154300	113400
5	1	10000	10000
5	10001	11800	1800
5	11801	13600	1800
5	391401	392500	1100
5	561701	565900	4200
5	686801	697500	10700
5	1062301	1064400	2100
5	1069601	1073300	3700
5	1112001	1113300	1300
5	1178301	1180700	2400
5	1226701	1227800	1100
5	1293901	1295400	1500
5	1307101	1308400	1300
5	1878201	1886000	7800
5	2225601	2227500	1900
5	2751101	2752300	1200
5	3638101	3639300	1200
5	4189301	4191000	1700
5	6100901	6102200	1300
5	6712501	6714800	2300
5	6773701	6774800	1100
5	10273301	10275500	2200
5	10344901	10347900	3000
5	10649201	10650500	1300
5	12811001	12820500	9500
5	17517701	17530300	12600
5	17530501	17580700	50200
5	17583301	17588200	4900
5	17588801	17591500	2700
5	17592001	17597000	5000
5	17711901	17715800	3900
5	19220201	19222000	1800
5	19903101	19904800	1700
5	20832501	20835000	2500
5	21108401	21111900	3500
5	21337801	21339400	1600
5	21450201	21452600	2400
5	21478001	21497300	19300
5	21506301	21573300	67000
5	21710201	21711900	1700
5	23229001	23230700	1700
5	23903001	23905700	2700
5	24370601	24372000	1400
5	25483501	25484600	1100
5	26796701	26801900	5200
5	27790501	27791600	1100
5	28307801	28309700	1900
5	29424201	29434000	9800
5	32173901	32177200	3300
5	34178601	34197400	18800
5	38170101	38174400	4300
5	39488201	39489700	1500
5	41488701	41493700	5000
5	45374301	45376700	2400
5	46270701	46275800	5100
5	46321801	46361200	39400
5	46405601	49405600	3000000
5	49405801	49421300	15500
5	49421501	49441300	19800
5	49477301	49488600	11300
5	49940701	49942600	1900
5	53809001	53810500	1500
5	53813601	53814700	1100
5	55192001	55193100	1100
5	56110901	56112200	1300
5	57323501	57333800	10300
5	60001701	60005000	3300
5	60577801	60579300	1500
5	60626801	60630200	3400
5	63698401	63701300	2900
5	65028101	65030400	2300
5	67510401	67511900	1500
5	68832701	68849900	17200
5	68878201	68881200	3000
5	68906901	68923200	16300
5	68926501	68933800	7300
5	68934701	68936900	2200
5	69009401	69016100	6700
5	69072401	69077700	5300
5	69086701	69088500	1800
5	69130501	69134900	4400
5	69182701	69205400	22700
5	69209001	69212000	3000
5	69238701	69245300	6600
5	69253501	69256700	3200
5	69265601	69277800	12200
5	69406201	69446100	39900
5	69455501	69457800	2300
5	69469301	69475000	5700
5	69564101	69570700	6600
5	69578701	69582800	4100
5	69587301	69605700	18400
5	69638401	69645900	7500
5	69699801	69701000	1200
5	69759101	69781100	22000
5	69781401	69789500	8100
5	69810901	69814600	3700
5	69843601	69847100	3500
5	69904401	69909700	5300
5	69945601	69961800	16200
5	70008501	70027700	19200
5	70068301	70087100	18800
5	70123401	70130400	7000
5	70199601	70201000	1400
5	70212101	70220700	8600
5	70273601	70275500	1900
5	70320301	70322600	2300
5	70327501	70330200	2700
5	70333601	70334700	1100
5	70335901	70439100	103200
5	70469201	70487700	18500
5	70500901	70505400	4500
5	70511901	70521300	9400
5	70525801	70528600	2800
5	70594701	70597000	2300
5	70623201	70625200	2000
5	70642101	70644300	2200
5	76338301	76339400	1100
5	78474201	78476500	2300
5	81045501	81047500	2000
5	83437001	83438100	1100
5	83947701	83955300	7600
5	85669801	85671700	1900
5	85715101	85717700	2600
5	86115401	86117800	2400
5	86214301	86218200	3900
5	86246001	86247100	1100
5	90499801	90502100	2300
5	90675601	90676700	1100
5	91461601	91463400	1800
5	91636101	91686100	50000
5	97401601	97402800	1200
5	97567101	97568500	1400
5	98345101	98347500	2400
5	98839901	98842900	3000
5	99399001	99404400	5400
5	99828401	99829700	1300
5	101386101	101387300	1200
5	104432101	104503700	71600
5	105410701	105411900	1200
5	105657301	105659000	1700
5	105723301	105725200	1900
5	107004801	107008000	3200
5	108677401	108679000	1600
5	110637201	110642400	5200
5	116359501	116360900	1400
5	117387101	117393900	6800
5	117879201	117880400	1200
5	119380201	119382700	2500
5	120172601	120174200	1600
5	124082301	124083500	1200
5	124950101	124952600	2500
5	127336001	127337200	1200
5	132148701	132150900	2200
5	135115201	135120700	5500
5	136834401	136835500	1100
5	136854701	136856400	1700
5	137807501	137817000	9500
5	138787101	138837000	49900
5	139089201	139092000	2800
5	139226701	139228600	1900
5	139421601	139422700	1100
5	141421301	141423800	2500
5	142781801	142784500	2700
5	145119601	145122200	2600
5	147553101	147554200	1100
5	147611401	147612900	1500
5	148920301	148924500	4200
5	149028801	149031100	2300
5	152076301	152078300	2000
5	154134401	154135600	1200
5	154136001	154137800	1800
5	154411301	154413000	1700
5	155138701	155188700	50000
5	158278201	158279400	1200
5	159349701	159351200	1500
5	159545101	159546900	1800
5	160079301	160080700	1400
5	160642001	160643100	1100
5	163379601	163382100	2500
5	170130001	170131300	1300
5	170737201	170739200	2000
5	175344801	175370000	25200
5	175465301	175472000	6700
5	175489101	175490300	1200
5	175491301	175497300	6000
5	175530501	175537600	7100
5	175665401	175668200	2800
5	175731701	175733200	1500
5	176037201	176039000	1800
5	176387701	176389500	1800
5	176558701	176561200	2500
5	176873501	176874900	1400
5	176881801	176882900	1100
5	177066801	177068000	1200
5	177155201	177158700	3500
5	177192101	177200400	8300
5	177205001	177206400	1400
5	177221501	177236200	14700
5	177255301	177258300	3000
5	177330201	177352200	22000
5	177355801	177357300	1500
5	177540401	177541600	1200
5	177822001	177823600	1600
5	177974201	177975300	1100
5	178109001	178113300	4300
5	178704101	178705500	1400
5	178838401	178840000	1600
5	179233001	179234100	1100
5	179334201	179335300	1100
5	180061601	180063200	1600
5	180186101	180189600	3500
5	180331401	180335000	3600
5	180513201	180518400	5200
5	180524701	180526100	1400
5	180631201	180632400	1200
5	180702301	180705300	3000
5	180780801	180790800	10000
5	180854301	180859000	4700
5	180884501	180905200	20700
5	180905201	180915300	10100
6	1	60300	60300
6	256501	382500	126000
6	666401	667800	1400
6	1389401	1391200	1800
6	1610901	1612000	1100
6	3090601	3094100	3500
6	3751001	3753100	2100
6	4775901	4777400	1500
6	5037401	5039200	1800
6	5888201	5891200	3000
6	7106701	7110000	3300
6	12011301	12013300	2000
6	13486501	13488500	2000
6	17166601	17168900	2300
6	19837601	19839100	1500
6	20402401	20404700	2300
6	21456101	21457300	1200
6	21594301	21595800	1500
6	21851801	21855000	3200
6	23356101	23357300	1200
6	23743301	23747200	3900
6	26673301	26676100	2800
6	26677801	26711000	33200
6	26744001	26754400	10400
6	26790901	26793000	2100
6	28469001	28470200	1200
6	29594701	29596400	1700
6	29685401	29686500	1100
6	29686601	29688000	1400
6	29841801	29849400	7600
6	31276001	31279400	3400
6	31292201	31294100	1900
6	31396001	31397900	1900
6	31422201	31424400	2200
6	31867901	31870100	2200
6	31943701	32008700	65000
6	32439501	32453000	13500
6	32454801	32494900	40100
6	32498801	32500900	2100
6	32514901	32516200	1300
6	32541401	32554900	13500
6	32560501	32564600	4100
6	32615801	32625900	10100
6	32778701	32779800	1100
6	33393601	33395500	1900
6	33419201	33422900	3700
6	33937801	33942700	4900
6	34177701	34180300	2600
6	34364401	34366300	1900
6	34520701	34522100	1400
6	35754601	35765100	10500
6	36164301	36165400	1100
6	38133801	38135400	1600
6	41325101	41326800	1700
6	41395001	41396200	1200
6	41702101	41703300	1200
6	41747501	41748700	1200
6	42073601	42075500	1900
6	42749201	42751300	2100
6	44094401	44095500	1100
6	45637601	45642200	4600
6	48931001	48938400	7400
6	49650601	49651800	1200
6	53928701	53934800	6100
6	54116001	54117300	1300
6	55826001	55846700	20700
6	55962301	55963400	1100
6	56041401	56043200	1800
6	56189901	56191100	1200
6	57205701	57284800	79100
6	57289301	57297200	7900
6	57301501	57316700	15200
6	57321601	57423100	101500
6	57429101	57448800	19700
6	57449701	57478200	28500
6	57478801	57533200	54400
6	57534201	57569000	34800
6	57573701	57583700	10000
6	57590201	57597800	7600
6	57603601	57608500	4900
6	57622901	57628000	5100
6	58077901	58137700	59800
6	58145701	58148900	3200
6	58423601	58428800	5200
6	58773601	58780200	6600
6	58780201	61880200	3100000
6	62119201	62178600	59400
6	62216101	62227600	11500
6	64281501	64283400	1900
6	66398701	66404700	6000
6	66727401	66728800	1400
6	67008701	67048900	40200
6	68100101	68101600	1500
6	68142001	68143300	1300
6	71664701	71666500	1800
6	72863701	72873500	9800
6	74369601	74370900	1300
6	74613601	74620400	6800
6	77097501	77102600	5100
6	78967201	79036700	69500
6	81279401	81283500	4100
6	84743401	84744500	1100
6	85320501	85324200	3700
6	86352001	86353800	1800
6	86637001	86640700	3700
6	87012301	87013600	1300
6	89790101	89792100	2000
6	89934801	89937300	2500
6	91005301	91006800	1500
6	95680601	95830500	149900
6	95950001	95951100	1100
6	97856701	97858300	1600
6	98833101	98838200	5100
6	99153401	99155900	2500
6	101933901	101939000	5100
6	103039801	103040900	1100
6	103737501	103762900	25400
6	103940001	103943200	3200
6	104187601	104188700	1100
6	105260901	105263800	2900
6	107435601	107436900	1300
6	108031301	108032400	1100
6	108254601	108256300	1700
6	108880801	108882800	2000
6	113133901	113138200	4300
6	113372401	113373700	1300
6	114178501	114181600	3100
6	114663101	114664600	1500
6	115490001	115491600	1600
6	119669701	119671300	1600
6	120958501	120960700	2200
6	123136201	123137800	1600
6	125709601	125711700	2100
6	128827801	128829600	1800
6	130340601	130342100	1500
6	130474601	130476200	1600
6	132019401	132031500	12100
6	132106501	132108800	2300
6	132114201	132118400	4200
6	132375001	132378900	3900
6	132706401	132712400	6000
6	133984801	133987600	2800
6	137243201	137244400	1200
6	137628701	137630600	1900
6	141033301	141035000	1700
6	141548601	141550000	1400
6	142324401	142326200	1800
6	143265301	143267900	2600
6	149198001	149199800	1800
6	149638301	149639800	1500
6	150184101	150185400	1300
6	151100201	151103600	3400
6	151710901	151712900	2000
6	155346001	155350900	4900
6	157097901	157100800	2900
6	157559501	157609500	50000
6	157641301	157691300	50000
6	157699401	157703300	3900
6	157801901	157803300	1400
6	158247501	158248800	1300
6	158659601	158662100	2500
6	160348401	160349800	1400
6	160768501	160769700	1200
6	161033901	161067900	34000
6	163834601	163836700	2100
6	165724701	165732100	7400
6	166075301	166076700	1400
6	166340401	166341500	1100
6	166435801	166437000	1200
6	167162101	167163200	1100
6	167488101	167489600	1500
6	167580701	167589300	8600
6	167835101	167837200	2100
6	167942101	168042100	100000
6	168227201	168228500	1300
6	168397101	168398500	1400
6	168717001	168718800	1800
6	169424301	169425400	1100
6	170280001	170330000	50000
6	170380001	170381500	1500
6	170483801	170486700	2900
6	170555401	170556500	1100
6	170598401	170600400	2000
6	170604601	170607200	2600
6	170707401	170709400	2000
6	170935901	170937100	1200
6	170946101	170960900	14800
6	170985601	170994500	8900
6	171010401	171014000	3600
6	171019001	171022700	3700
6	171039401	171044900	5500
6	171051401	171054700	3300
6	171055001	171115100	60100
7	1	10600	10600
7	13401	15900	2500
7	192001	193600	1600
7	215001	216900	1900
7	224201	226000	1800
7	232501	282500	50000
7	329901	331200	1300
7	509601	510900	1300
7	555601	560300	4700
7	751301	752800	1500
7	915401	917700	2300
7	1067101	1068500	1400
7	1077901	1079200	1300
7	1113101	1114300	1200
7	1235401	1236900	1500
7	1263701	1265700	2000
7	1269301	1270600	1300
7	1288401	1289500	1100
7	1312801	1314100	1300
7	1408401	1409800	1400
7	1543801	1544900	1100
7	1704101	1706000	1900
7	1709101	1710500	1400
7	1783601	1785500	1900
7	1856001	1863600	7600
7	2200301	2201500	1200
7	2515401	2516500	1100
7	2598601	2601100	2500
7	2617001	2618100	1100
7	3340201	3341500	1300
7	4721701	4723300	1600
7	4998601	4999900	1300
7	5225901	5231600	5700
7	5321601	5323000	1400
7	5385101	5391400	6300
7	5427101	5429400	2300
7	5462901	5464700	1800
7	5502401	5503700	1300
7	5569401	5570500	1100
7	5854601	5856000	1400
7	6542301	6545400	3100
7	6547401	6549200	1800
7	6691801	6694400	2600
7	7583501	7585100	1600
7	7717701	7719200	1500
7	9562401	9567000	4600
7	9634601	9636000	1400
7	10503801	10506500	2700
7	11219401	11220600	1200
7	13022101	13029300	7200
7	16829401	16831000	1600
7	19156401	19158000	1600
7	20317001	20319900	2900
7	22434801	22436800	2000
7	23676101	23678100	2000
7	24038201	24040100	1900
7	25057501	25059800	2300
7	25785101	25788900	3800
7	26137001	26145500	8500
7	28218901	28220400	1500
7	29724401	29725500	1100
7	31315601	31319000	3400
7	32774901	32777700	2800
7	34839301	34841200	1900
7	37331201	37333100	1900
7	38388201	38397600	9400
7	38610301	38611500	1200
7	39047201	39053900	6700
7	39820101	39825200	5100
7	42276201	42277400	1200
7	43347201	43348300	1100
7	44004601	44006700	2100
7	44266401	44267500	1100
7	45000101	45001400	1300
7	45417901	45422200	4300
7	50021001	50022300	1300
7	50343101	50344600	1500
7	50370601	50411100	40500
7	50860101	50861300	1200
7	51594301	51598800	4500
7	54463101	54465200	2100
7	54613001	54614500	1500
7	55287401	55289100	1700
7	56217701	56219600	1900
7	56241601	56243100	1500
7	56274201	56276600	2400
7	56435801	56437900	2100
7	56437901	56442800	4900
7	56557901	56564700	6800
7	56762001	56769900	7900
7	56884901	56888400	3500
7	56895401	56903300	7900
7	57014301	57018200	3900
7	57062801	57089000	26200
7	57503701	57505600	1900
7	57544801	57556900	12100
7	57606301	57637300	31000
7	57646601	57755200	108600
7	57760201	57776900	16700
7	57884901	57892800	7900
7	57896601	57906300	9700
7	57907601	57914200	6600
7	57939501	58001500	62000
7	58033201	58054300	21100
7	58054301	61054300	3000000
7	61059601	61066000	6400
7	61094501	61103400	8900
7	61159101	61161400	2300
7	61181601	61183200	1600
7	61237001	61248300	11300
7	61310301	61364300	54000
7	61417501	61420300	2800
7	61428301	61434400	6100
7	61460401	61510500	50100
7	61510501	61514600	4100
7	61532501	61560700	28200
7	61651201	61653100	1900
7	61677001	61727100	50100
7	61727101	61734300	7200
7	61734501	61763300	28800
7	61779401	61839500	60100
7	61845101	61849000	3900
7	61859001	61917200	58200
7	61917201	61967200	50000
7	61975401	61994800	19400
7	62020201	62047900	27700
7	62473701	62476800	3100
7	62574301	62575400	1100
7	62979901	62986100	6200
7	63087301	63088700	1400
7	63202801	63206700	3900
7	64315801	64317400	1600
7	64498101	64499200	1100
7	64579601	64604600	25000
7	64619601	64634500	14900
7	64686301	64687900	1600
7	64718301	64724500	6200
7	64960201	64972200	12000
7	64973301	64976400	3100
7	64978201	65023900	45700
7	65026601	65033700	7100
7	65037601	65040200	2600
7	65046001	65059300	13300
7	65095801	65102600	6800
7	65109001	65112100	3100
7	65116201	65135800	19600
7	65337701	65338800	1100
7	65857601	65860200	2600
7	66643501	66645600	2100
7	66697501	66699300	1800
7	67784601	67786000	1400
7	67873001	67874300	1300
7	67900701	67902000	1300
7	67927601	67929600	2000
7	69063401	69065000	1600
7	70420501	70426200	5700
7	70596701	70598100	1400
7	71211901	71213000	1100
7	72270301	72275800	5500
7	72475201	72479300	4100
7	72527001	72586400	59400
7	73002501	73004500	2000
7	73549801	73551000	1200
7	73784001	73785300	1300
7	73828501	73831300	2800
7	74071901	74074000	2100
7	74222101	74230400	8300
7	74257801	74260900	3100
7	74393801	74480500	86700
7	74546601	74551300	4700
7	74652401	74695400	43000
7	74715301	74909000	193700
7	74930501	74938300	7800
7	74986101	74989800	3700
7	75617601	75618800	1200
7	75909701	75910800	1100
7	75910901	75912800	1900
7	79253501	79256200	2700
7	79764001	79765400	1400
7	82725801	82726900	1100
7	83709001	83710200	1200
7	83941901	83943000	1100
7	84053701	84055200	1500
7	86085801	86087300	1500
7	89810401	89812600	2200
7	89829601	89831000	1400
7	91214401	91220700	6300
7	93417001	93423000	6000
7	93424501	93425800	1300
7	95572601	95574900	2300
7	96543101	96546100	3000
7	96634801	96636400	1600
7	97395201	97402600	7400
7	97909201	97911300	2100
7	97961801	97964400	2600
7	98029301	98030500	1200
7	98246101	98248200	2100
7	98739801	98741800	2000
7	100271501	100274200	2700
7	100338601	100340700	2100
7	100491901	100494700	2800
7	100556001	100606100	50100
7	100609701	100619400	9700
7	100641201	100647400	6200
7	100781301	100782500	1200
7	101002001	101007000	5000
7	101288801	101330000	41200
7	101456901	101460800	3900
7	101791801	101793000	1200
7	101943501	101944800	1300
7	101987701	101990700	3000
7	101995301	101998300	3000
7	102121901	102152500	30600
7	102153301	102179000	25700
7	102180801	102193700	12900
7	102200601	102233400	32800
7	102241201	102251800	10600
7	102252501	102294600	42100
7	102302801	102308800	6000
7	102312701	102316300	3600
7	104473201	104474600	1400
7	105028401	105029600	1200
7	110181801	110188400	6600
7	110656201	110657300	1100
7	112436001	112438700	2700
7	116359201	116365500	6300
7	122345201	122346900	1700
7	122852801	122854500	1700
7	126045901	126051400	5500
7	126891801	126893900	2100
7	127213001	127217700	4700
7	127670801	127672600	1800
7	128170801	128172000	1200
7	128328501	128329600	1100
7	129116101	129117400	1300
7	130154501	130254500	100000
7	130275401	130276500	1100
7	131060401	131061600	1200
7	132669101	132670500	1400
7	135581401	135583200	1800
7	136520301	136522200	1900
7	136551901	136556400	4500
7	139379401	139404400	25000
7	140061601	140062800	1200
7	140189201	140191200	2000
7	141742401	141746200	3800
7	141765401	141794600	29200
7	142042401	142048200	5800
7	142048201	142098200	50000
7	142105801	142111000	5200
7	142130201	142139400	9200
7	142276201	142326200	50000
7	142360601	142362000	1400
7	142455101	142484700	29600
7	143058401	143059900	1500
7	143297701	143301600	3900
7	143335801	143414500	78700
7	143504101	143533000	28900
7	143542201	143549100	6900
7	143878901	143908700	29800
7	143908701	143910400	1700
7	143910401	143991600	81200
7	143994401	144002700	8300
7	144003501	144009100	5600
7	144013201	144034800	21600
7	144034801	144036500	1700
7	144036501	144052300	15800
7	144052501	144069200	16700
7	144072401	144074300	1900
7	148072901	148076300	3400
7	148395701	148396800	1100
7	148580701	148581900	1200
7	148918701	148921100	2400
7	149156701	149157800	1100
7	149251101	149252200	1100
7	149468301	149471100	2800
7	149734701	149736100	1400
7	150094201	150095400	1200
7	150674401	150676200	1800
7	150692401	150693800	1400
7	150811801	150813200	1400
7	151230201	151232000	1800
7	151328601	151330100	1500
7	151932401	151937800	5400
7	151970701	151977600	6900
7	152098901	152113800	14900
7	152132701	152133900	1200
7	152160501	152162000	1500
7	153745101	153746900	1800
7	153748701	153750700	2000
7	154270601	154370600	100000
7	154454101	154455700	1600
7	155250201	155252000	1800
7	155595201	155597800	2600
7	156387201	156394300	7100
7	156702401	156706000	3600
7	157222601	157223700	1100
7	157233701	157235200	1500
7	157483301	157486400	3100
7	157502801	157505100	2300
7	157793001	157794100	1100
7	157884401	157885500	1100
7	158122601	158126500	3900
7	158126601	158133800	7200
7	158218701	158220600	1900
7	158288701	158289900	1200
7	158379101	158381000	1900
7	158512801	158514800	2000
7	159127601	159138700	11100
8	1	21900	21900
8	29301	31800	2500
8	45201	51200	6000
8	100101	101300	1200
8	101501	103500	2000
8	107001	109500	2500
8	154901	156500	1600
8	493701	496100	2400
8	594401	599400	5000
8	624901	626600	1700
8	687301	689200	1900
8	963701	967300	3600
8	984801	986000	1200
8	1187501	1189700	2200
8	1341101	1354900	13800
8	1454901	1456700	1800
8	1746401	1747700	1300
8	1771601	1773700	2100
8	1949601	1951200	1600
8	2195201	2272900	77700
8	2273501	2285100	11600
8	4122901	4125000	2100
8	5971601	5973000	1400
8	6860501	6871000	10500
8	6991601	6995400	3800
8	7044901	7110900	66000
8	7153601	7200900	47300
8	7206401	7228200	21800
8	7236301	7252900	16600
8	7331601	7336000	4400
8	7355301	7365000	9700
8	7405401	7409500	4100
8	7414601	7416200	1600
8	7421901	7424900	3000
8	7434101	7437500	3400
8	7452301	7454500	2200
8	7469301	7470400	1100
8	7474301	7569900	95600
8	7579001	7583300	4300
8	7586701	7590400	3700
[truncated: 2,757 more rows]

## Sheet: 30x.5
Chr	Start	End	Length
1	1	10000	10000
1	11101	21000	9900
1	70201	91900	21700
1	112101	113900	1800
1	117001	119300	2300
1	122301	127900	5600
1	177301	227700	50400
1	230501	249000	18500
1	267401	318300	50900
1	426201	429000	2800
1	462801	471000	8200
1	471301	521400	50100
1	531001	544800	13800
1	544801	546500	1700
1	549001	558600	9600
1	564501	605400	40900
1	623601	627200	3600
1	650401	652800	2400
1	669601	675900	6300
1	812201	826300	14100
1	843701	845700	2000
1	859201	861000	1800
1	869101	870600	1500
1	894501	900300	5800
1	920801	923000	2200
1	933801	936100	2300
1	954901	956600	1700
1	975601	977300	1700
1	983201	985100	1900
1	1011701	1013700	2000
1	1023001	1024100	1100
1	1050901	1053000	2100
1	1167201	1168800	1600
1	1179901	1181000	1100
1	1243001	1245000	2000
1	1258901	1263400	4500
1	1274201	1275700	1500
1	1284101	1287000	2900
1	1290101	1292300	2200
1	1475301	1476800	1500
1	1564101	1568300	4200
1	1632201	1647100	14900
1	1648501	1651100	2600
1	1821601	1823400	1800
1	2158701	2160400	1700
1	2240601	2241700	1100
1	2517301	2518600	1300
1	2583401	2588500	5100
1	2593901	2630700	36800
1	2634201	2684300	50100
1	2687401	2692000	4600
1	2984501	2987500	3000
1	2989801	2991000	1200
1	3083801	3085300	1500
1	3532801	3534500	1700
1	3641701	3643000	1300
1	3836301	3837800	1500
1	3845301	3995300	150000
1	4714301	4715800	1500
1	5726501	5736300	9800
1	6452101	6454100	2000
1	6533701	6535600	1900
1	6673301	6675200	1900
1	6844901	6846100	1200
1	7022201	7023700	1500
1	7764201	7765600	1400
1	7843501	7844900	1400
1	8302401	8303800	1400
1	8410401	8412800	2400
1	10753501	10755700	2200
1	10852001	10857400	5400
1	10925901	10927400	1500
1	11538201	11540000	1800
1	12890001	12894100	4100
1	12921601	12947200	25600
1	13053001	13113300	60300
1	13119401	13166400	47000
1	13181901	13188600	6700
1	13195801	13219900	24100
1	13219901	13323100	103200
1	13325501	13341200	15700
1	13353901	13419000	65100
1	13424601	13437900	13300
1	13472301	13640300	168000
1	13646301	13664100	17800
1	13693101	13773700	80600
1	13777401	13781300	3900
1	15736001	15737800	1800
1	15850301	15852200	1900
1	16151701	16155300	3600
1	16831701	16843400	11700
1	16855101	16864900	9800
1	16869601	16909600	40000
1	16909901	16988500	78600
1	16989601	17002800	13200
1	17006901	17009500	2600
1	17012801	17019600	6800
1	17020601	17025700	5100
1	17029601	17031900	2300
1	17034401	17125400	91000
1	17125401	17176000	50600
1	17176001	17203000	27000
1	17232701	17235200	2500
1	17764201	17765500	1300
1	19282401	19283600	1200
1	19385601	19387800	2200
1	21141201	21143100	1900
1	21658801	21660200	1400
1	21714501	21715600	1100
1	21746001	21754600	8600
1	21754601	21759600	5000
1	22145001	22146300	1300
1	22337701	22339200	1500
1	22926101	22927800	1700
1	23036801	23038100	1300
1	25158701	25161500	2800
1	25591701	25610100	18400
1	25614401	25662500	48100
1	25688701	25692800	4100
1	25732001	25736400	4400
1	25756801	25758000	1200
1	26330301	26331600	1300
1	27022401	27024900	2500
1	27319101	27321300	2200
1	27433801	27435200	1400
1	27882301	27884200	1900
1	28179601	28181400	1800
1	29878001	30028100	150100
1	30199701	30201000	1300
1	31575001	31577300	2300
1	31589701	31590800	1100
1	32228301	32230000	1700
1	32826701	32827800	1100
1	33516401	33518400	2000
1	33772401	33773900	1500
1	34627001	34631900	4900
1	35031901	35038000	6100
1	35101401	35112000	10600
1	37499201	37500500	1300
1	38218101	38219300	1200
1	38259301	38260500	1200
1	38273601	38274700	1100
1	38510401	38513200	2800
1	39269401	39270700	1300
1	39456501	39458100	1600
1	39825001	39826700	1700
1	39956301	39958000	1700
1	41445301	41446400	1100
1	41847101	41848300	1200
1	45260001	45261200	1200
1	46706801	46707900	1100
1	47241401	47242600	1200
1	47696701	47698300	1600
1	47904201	47905300	1100
1	48948701	48949900	1200
1	49472001	49476800	4800
1	53594301	53596400	2100
1	53967401	53969100	1700
1	54871301	54873100	1800
1	55051401	55054200	2800
1	56129901	56132500	2600
1	56831501	56833400	1900
1	57044001	57045100	1100
1	59246801	59251000	4200
1	59425801	59429300	3500
1	63788401	63790100	1700
1	64739901	64744900	5000
1	67201201	67202400	1200
1	68174901	68176100	1200
1	71113201	71114400	1200
1	72766301	72811800	45500
1	74437201	74438400	1200
1	75601701	75602800	1100
1	75843101	75847800	4700
1	76351001	76352700	1700
1	78649201	78654000	4800
1	80006201	80007300	1100
1	81412101	81414500	2400
1	81855801	81857300	1500
1	84518601	84523600	5000
1	85980101	86005700	25600
1	86680501	86682300	1800
1	87145301	87150100	4800
1	89475901	89478600	2700
1	89829801	89830900	1100
1	90214001	90218500	4500
1	91181901	91183600	1700
1	91680601	91682000	1400
1	91924501	91926400	1900
1	92231901	92233300	1400
1	92374901	92376200	1300
1	94288401	94291200	2800
1	102017801	102019800	2000
1	103785301	103913900	128600
1	103925301	104003500	78200
1	105313401	105317800	4400
1	105386901	105391200	4300
1	106486301	106491200	4900
1	107630601	107632000	1400
1	108403001	108405500	2500
1	108565401	108566700	1300
1	108733301	108737200	3900
1	108976401	108980800	4400
1	109065501	109066900	1400
1	110187201	110191300	4100
1	110223201	110244500	21300
1	110752301	110753400	1100
1	112835101	112837700	2600
1	113902301	113905100	2800
1	114042401	114045300	2900
1	116229501	116232800	3300
1	120532201	120565400	33200
1	120565601	120571600	6000
1	120572301	120635500	63200
1	120687101	120690100	3000
1	120690701	120696900	6200
1	120696901	120747500	50600
1	120747801	120773500	25700
1	120787501	120790600	3100
1	120827801	120836300	8500
1	120936601	121087000	150400
1	121108201	121143200	35000
1	121277301	121279700	2400
1	121365501	121373400	7900
1	121379801	121382700	2900
1	121391201	121405500	14300
1	121421301	121422600	1300
1	121424001	121427400	3400
1	121442401	121443600	1200
1	121485401	142535500	21050100
1	142535501	142548300	12800
1	142548801	142672300	123500
1	142672501	142683700	11200
1	142684201	142709500	25300
1	142709701	142730600	20900
1	142730601	142781100	50500
1	142781101	142850000	68900
1	142850501	142873900	23400
1	142874401	142907900	33500
1	142908101	142967800	59700
1	142967801	143117800	150000
1	143117801	143160400	42600
1	143160701	143196700	36000
1	143196901	143272500	75600
1	143273101	143276400	3300
1	143292801	143343000	50200
1	143344401	143346900	2500
1	143349101	143357000	7900
1	143369401	143383800	14400
1	143384301	143414100	29800
1	143414501	143524000	109500
1	143524501	143544500	20000
1	143544501	143655100	110600
1	143664701	143726100	61400
1	143726101	143752800	26700
1	143753201	143768200	15000
1	143771001	143871100	100100
1	143871101	143875600	4500
1	143906301	143978100	71800
1	143978801	143986300	7500
1	143987001	144002000	15000
1	144003401	144073900	70500
1	144095701	144147400	51700
1	144162101	144165500	3400
1	144182201	144197000	14800
1	144215901	144221800	5900
1	144224401	144304000	79600
1	144333201	144336500	3300
1	144339601	144452200	112600
1	144455001	144496400	41400
1	144525801	144571600	45800
1	144575401	144608200	32800
1	144622001	144672700	50700
1	144674101	144710700	36600
1	144710701	144811100	100400
1	144811101	144894100	83000
1	144906801	144954600	47800
1	144955301	145093000	137700
1	145097101	145141900	44800
1	145143601	145354500	210900
1	145355701	145358300	2600
1	145361401	145382700	21300
1	145833001	145944400	111400
1	146003501	146008700	5200
1	146021701	146027500	5800
1	146048401	146053800	5400
1	146057301	146122400	65100
1	146164601	146227900	63300
1	146231301	146303600	72300
1	146304501	146307500	3000
1	146400201	146457900	57700
1	146460401	146462700	2300
1	146467501	146486700	19200
1	147071201	147072600	1400
1	147390501	147392500	2000
1	147425101	147486100	61000
1	147538801	147542800	4000
1	147543901	147551700	7800
1	147591001	147664300	73300
1	147706401	147731300	24900
1	147832101	147842600	10500
1	147852801	147912400	59600
1	147915601	147923000	7400
1	147933701	147948900	15200
1	147951001	147953700	2700
1	147959301	147960400	1100
1	147976301	147992600	16300
1	147998201	148020100	21900
1	148026001	148176400	150400
1	148176401	148182600	6200
1	148196301	148215000	18700
1	148219701	148222900	3200
1	148243801	148246500	2700
1	148264501	148273000	8500
1	148298601	148325100	26500
1	148327901	148336300	8400
1	148341301	148346200	4900
1	148353301	148361300	8000
1	148361301	148511400	150100
1	148511401	148523000	11600
1	148523701	148546900	23200
1	148547601	148561900	14300
1	148567301	148571900	4600
1	148571901	148575800	3900
1	148598201	148602600	4400
1	148628601	148634400	5800
1	148653501	148680700	27200
1	148683901	148741400	57500
1	148746401	148749400	3000
1	148764701	148782900	18200
1	148788701	148798900	10200
1	148833901	148854800	20900
1	148855701	148954400	98700
1	148954401	149004500	50100
1	149005001	149010300	5300
1	149012901	149035800	22900
1	149203701	149207900	4200
1	149220601	149228200	7600
1	149232201	149240200	8000
1	149249701	149283300	33600
1	149283901	149368900	85000
1	149459301	149532100	72800
1	149536601	149577800	41200
1	149596801	149601600	4800
1	149603301	149645800	42500
1	149648301	149660900	12600
1	149661301	149667400	6100
1	149674001	149703100	29100
1	149721901	149753400	31500
1	149789601	149793500	3900
1	150701101	150702700	1600
1	150715801	150717400	1600
1	151431101	151432300	1200
1	152186301	152189800	3500
1	152555601	152587800	32200
1	152760201	152770700	10500
1	153894701	153895900	1200
1	156050001	156053000	3000
1	156526601	156528200	1600
1	158102801	158105700	2900
1	158859401	158862600	3200
1	158867601	158870000	2400
1	158961301	158966200	4900
1	159015201	159019500	4300
1	160051101	160054600	3500
1	161411401	161418200	6800
1	161418601	161431900	13300
1	161433401	161440000	6600
1	161640701	161643700	3000
1	162697101	162698200	1100
1	164429401	164433900	4500
1	166432301	166433500	1200
1	167190101	167191300	1200
1	168316601	168322100	5500
1	171064601	171066100	1500
1	171342801	171348200	5400
1	172662901	172664200	1300
1	174348401	174351300	2900
1	174813101	174815500	2400
1	174995101	174996700	1600
1	178284701	178288700	4000
1	180749701	180755400	5700
1	180836201	180840800	4600
1	184971901	184975600	3700
1	185009801	185011800	2000
1	186607201	186611900	4700
1	187464801	187466500	1700
1	187569001	187572300	3300
1	187716101	187722500	6400
1	188816401	188817700	1300
1	189704501	189783400	78900
1	190698301	190699600	1300
1	191971401	191972600	1200
1	192825301	192826800	1500
1	194450001	194454500	4500
1	195894601	195896300	1700
1	196189801	196194400	4600
1	197677301	197681800	4500
1	202141201	202142300	1100
1	205425601	205426900	1300
1	205922701	206073100	150400
1	206105301	206110700	5400
1	206111801	206135800	24000
1	206282601	206288700	6100
1	206332201	206482400	150200
1	206482701	206490900	8200
1	206493201	206532900	39700
1	206558401	206582100	23700
1	206696801	206698300	1500
1	207699801	207745700	45900
1	210089001	210092700	3700
1	210405401	210406900	1500
1	211432401	211433700	1300
1	213084101	213086300	2200
1	213324401	213327100	2700
1	214781701	214782800	1100
1	217864801	217869300	4500
1	219768301	219769700	1400
1	222374201	222380500	6300
1	223725501	223797800	72300
1	224124401	224126400	2000
1	224199401	224204300	4900
1	224230601	224231700	1100
1	224620901	224622600	1700
1	228255301	228259500	4200
1	228345001	228346600	1600
1	228399801	228402700	2900
1	228593601	228595200	1600
1	228744101	228782000	37900
1	229812501	229820800	8300
1	230528701	230532800	4100
1	230561101	230562400	1300
1	231003501	231004700	1200
1	231297501	231299500	2000
1	231557001	231558100	1100
1	233462801	233464400	1600
1	233962201	233963900	1700
1	234532601	234533900	1300
1	234744601	234746000	1400
1	234912201	234931500	19300
1	234932201	234956100	23900
1	235192201	235242200	50000
1	235546001	235550900	4900
1	236919201	236920500	1300
1	237183001	237187700	4700
1	239743401	239745200	1800
1	239787101	239792800	5700
1	243127201	243129200	2000
1	243202601	243203700	1100
1	244013001	244015000	2000
1	245317601	245320000	2400
1	246981301	246983000	1700
1	247279601	247282100	2500
1	248052301	248056700	4400
1	248229301	248236400	7100
1	248330301	248335300	5000
1	248599301	248611400	12100
1	248619801	248665200	45400
1	248674001	248682600	8600
1	248692101	248700800	8700
1	248709301	248713900	4600
1	248725301	248735200	9900
1	248735801	248798300	62500
1	248807301	248819300	12000
1	248908201	249058500	150300
1	249234301	249239000	4700
1	249240601	249250700	10100
2	1	11200	11200
2	205401	208000	2600
2	287101	289300	2200
2	1102801	1104500	1700
2	1219201	1226900	7700
2	1526001	1536800	10800
2	1660301	1663200	2900
2	1706401	1708700	2300
2	3190901	3192100	1200
2	3440101	3442500	2400
2	3520001	3524500	4500
2	3529301	3579300	50000
2	3732401	3738400	6000
2	3750801	3752300	1500
2	3842301	3847400	5100
2	4212701	4223400	10700
2	4315401	4316900	1500
2	4648601	4650300	1700
2	4782401	4786300	3900
2	5018801	5118800	100000
2	5773601	5784700	11100
2	5831301	5833700	2400
2	5836601	5838000	1400
2	7267701	7268800	1100
2	10091101	10092300	1200
2	10183301	10184500	1200
2	11137901	11139500	1600
2	11230501	11232700	2200
2	13958701	13959900	1200
2	14704201	14710100	5900
2	16081501	16082600	1100
2	16271601	16273800	2200
2	16279701	16330400	50700
2	16411701	16413500	1800
2	16775201	16779600	4400
2	18193801	18198400	4600
2	18475101	18477200	2100
2	18935801	18938700	2900
2	19188501	19225100	36600
2	20422901	20424900	2000
2	21153101	21178100	25000
2	22126701	22132200	5500
2	23607301	23609000	1700
2	24068601	24069900	1300
2	25563401	25565200	1800
2	28614701	28617700	3000
2	31724801	31727500	2700
2	32087701	32088800	1100
2	33092201	33094900	2700
2	33141701	33143500	1800
2	33224501	33227300	2800
2	34523701	34525600	1900
2	34695801	34736600	40800
2	35975801	35997100	21300
2	36182001	36183300	1300
2	36216201	36219100	2900
2	36582601	36584700	2100
2	37746201	37747400	1200
2	37958101	38003400	45300
2	41973801	41975200	1400
2	42203601	42204700	1100
2	42239901	42242500	2600
2	42720201	42721700	1500
2	42775601	42777200	1600
2	43451101	43456800	5700
2	43888601	43893300	4700
2	44815501	44816900	1400
2	45166101	45170000	3900
2	46769701	46770800	1100
2	48756601	48757700	1100
2	48782501	48784400	1900
2	48967501	48972300	4800
2	52749701	52785200	35500
2	53214601	53216500	1900
2	53814401	53819500	5100
2	54565501	54567500	2000
2	57418201	57420500	2300
2	58608901	58614400	5500
2	59623301	59631100	7800
2	60314701	60316300	1600
2	60369001	60374000	5000
2	60776801	60780800	4000
2	61811401	61812500	1100
2	64738801	64739900	1100
2	66505601	66507600	2000
2	66801101	66802800	1700
2	68676901	68678900	2000
2	68744201	68747100	2900
2	70533601	70535000	1400
2	71962001	71963200	1200
2	72292201	72295100	2900
2	72368801	72372000	3200
2	73144101	73145500	1400
2	74014601	74032300	17700
2	76773601	76775700	2100
2	77534401	77536500	2100
2	77972401	77978200	5800
2	79076601	79081200	4600
2	82414101	82415500	1400
2	83567601	83569600	2000
2	83998001	84000700	2700
2	84141001	84142700	1700
2	85119201	85121300	2100
2	85197901	85199100	1200
2	86882601	86887900	5300
2	87059701	87061100	1400
2	87296701	87298300	1600
2	87567601	87573700	6100
2	87576201	87616000	39800
2	87634201	87641400	7200
2	87647301	87650900	3600
2	87652801	87655600	2800
2	87658501	87740400	81900
2	87822301	87825700	3400
2	89030201	89031900	1700
2	89065201	89066500	1300
2	89071101	89075600	4500
2	89076001	89082100	6100
2	89132301	89597000	464700
2	89630401	89830400	200000
2	89830401	89891000	60600
2	89938001	89945300	7300
2	90249401	90259500	10100
2	90267201	90277500	10300
2	90285101	90288200	3100
2	90295401	90299400	4000
2	90307801	90318100	10300
2	90321101	90371500	50400
2	90371501	90378900	7400
2	90379101	90431300	52200
2	90440901	90447800	6900
2	90450701	90475700	25000
2	90477001	90483400	6400
2	90483801	90484900	1100
2	90494801	90505400	10600
2	90513501	90516300	2800
2	90536401	91595100	1058700
2	91595101	91606300	11200
2	91606501	91629700	23200
2	91630001	91669600	39600
2	91671901	91688500	16600
2	91689701	91695700	6000
2	91695701	91698800	3100
2	91711701	91748100	36400
2	91757201	91874600	117400
2	91875201	92027600	152400
2	92028701	92032600	3900
2	92041201	92112300	71100
2	92187601	92194200	6600
2	92196001	92247200	51200
2	92247701	92253500	5800
2	92289601	92326200	36600
2	92326201	95326200	3000000
2	95508401	95515300	6900
2	95549501	95555700	6200
2	95736101	95737200	1100
2	96515601	96527900	12300
2	96593101	96629400	36300
2	96727001	96735000	8000
2	97481801	97483300	1500
2	97534501	97535900	1400
2	97817101	97837000	19900
2	97837701	97847300	9600
2	97854301	97856200	1900
2	97860301	97870000	9700
2	97873801	97916800	43000
2	98080301	98081400	1100
2	98130701	98134500	3800
2	98139901	98162500	22600
2	98220501	98222000	1500
2	98232801	98241800	9000
2	98882001	98883600	1600
2	101435901	101437000	1100
2	103183101	103186900	3800
2	105471601	105474700	3100
2	105826901	105828900	2000
2	106360701	106361900	1200
2	106747901	106753100	5200
2	107082001	107084900	2900
2	108443401	108446500	3100
2	109167401	109169200	1800
2	109310501	109312500	2000
2	109689901	109695300	5400
2	109745601	109746800	1200
2	109924801	109928000	3200
2	110109401	110251500	142100
2	110371001	110373000	2000
2	110687801	110733100	45300
2	110986801	111030500	43700
2	111153501	111198800	45300
2	112177601	112181100	3500
2	112181901	112186900	5000
2	112812001	112813200	1200
2	112876701	112878800	2100
2	112896001	112897300	1300
2	113045101	113049100	4000
2	113118101	113123200	5100
2	113261901	113266200	4300
2	114176601	114179200	2600
2	114255601	114262200	6600
2	114332001	114357500	25500
2	114359801	114361700	1900
2	114364301	114367400	3100
2	117799001	117801700	2700
2	118896301	118900000	3700
2	121102301	121104300	2000
2	121745301	121747600	2300
2	123476901	123482500	5600
2	126443301	126451800	8500
2	126648601	126653200	4600
2	127674801	127677300	2500
2	128544701	128546000	1300
2	128642501	128644000	1500
2	129075101	129078000	2900
2	129638401	129646200	7800
2	130242101	130251400	9300
2	130818301	130821400	3100
2	130836901	130838000	1100
2	130886801	130895300	8500
2	130954901	130957400	2500
2	131227601	131228700	1100
2	131245901	131247600	1700
2	131250701	131252000	1300
2	131266801	131268800	2000
2	131272801	131291300	18500
2	131347301	131354600	7300
2	131381901	131411900	30000
2	131614801	131621400	6600
2	132294001	132303200	9200
2	132741401	132742900	1500
2	132768401	132777200	8800
2	132778201	132784900	6700
2	132806601	132811100	4500
2	132966101	132977900	11800
2	132980501	132988500	8000
2	132994901	133013900	19000
2	133014301	133063100	48800
2	133063501	133121600	58100
2	133184401	133185900	1500
2	133672001	133674500	2500
2	135789901	135792600	2700
2	137102701	137105600	2900
2	138150901	138155600	4700
2	146862601	146876800	14200
2	147165801	147167500	1700
2	147812101	147813400	1300
2	149401701	149403300	1600
2	149690601	149790600	100000
2	150801801	150807300	5500
2	151031101	151036700	5600
2	152450001	152453600	3600
2	152461501	152464600	3100
2	155819001	155830200	11200
2	157224401	157226000	1600
2	158731801	158733200	1400
2	159959101	159961400	2300
2	162135101	162139200	4100
2	167270301	167271700	1400
2	167494401	167501400	7000
2	170183701	170185200	1500
2	170321501	170325300	3800
2	170362001	170363200	1200
2	170642201	170643900	1700
2	174641501	174643200	1700
2	174828501	174830200	1700
2	175134401	175138600	4200
2	176347301	176350500	3200
2	176454801	176458800	4000
2	176622501	176627600	5100
2	176971201	176973900	2700
2	177265701	177272000	6300
2	177661701	177665600	3900
2	178839001	178843500	4500
2	180066401	180081700	15300
2	181698801	181703200	4400
2	184085501	184090900	5400
2	185812201	185816100	3900
2	186727901	186735100	7200
2	189081901	189083100	1200
2	192606801	192608000	1200
2	193290301	193292500	2200
2	194077601	194082700	5100
2	194689501	194698800	9300
2	195327701	195329300	1600
2	195567301	195569100	1800
2	197771701	197774000	2300
2	198500501	198504500	4000
2	198554101	198557200	3100
2	199713001	199714500	1500
2	202147401	202148500	1100
2	202316001	202317400	1400
2	202455601	202459500	3900
2	202767601	202769100	1500
2	202898001	202899200	1200
2	203299301	203300400	1100
2	204181201	204191800	10600
2	206244901	206246300	1400
2	208351101	208359600	8500
2	209942701	209949000	6300
2	210028801	210033300	4500
2	212637101	212638700	1600
2	212753901	212757200	3300
2	214432601	214438100	5500
2	215728701	215730800	2100
2	217089901	217093100	3200
2	217955901	217958200	2300
2	219264001	219265800	1800
2	219849501	219851000	1500
2	220052301	220056200	3900
2	220252201	220253300	1100
2	220281801	220283800	2000
2	220373201	220377100	3900
2	220386801	220388100	1300
2	220435101	220436200	1100
2	222363601	222364800	1200
2	223183801	223184900	1100
2	223760201	223761800	1600
2	231202101	231206100	4000
2	232688101	232689300	1200
2	232690201	232699200	9000
2	232708501	232712300	3800
2	233221201	233225600	4400
2	233273001	233274900	1900
2	233366101	233368200	2100
2	234003701	234053700	50000
2	235799301	235802300	3000
2	235860401	235861500	1100
2	236402001	236403900	1900
2	236577801	236580000	2200
2	237076101	237077400	1300
2	237265601	237267000	1400
2	238451401	238453800	2400
2	239802001	239832000	30000
2	240321901	240323300	1400
2	240658701	240660100	1400
2	240784101	240809100	25000
2	241260701	241261800	1100
2	241374601	241375900	1300
2	241391701	241393600	1900
2	241671101	241672200	1100
2	241758501	241760600	2100
2	241862301	241864400	2100
2	241974801	241975900	1100
2	242576201	242577600	1400
2	242641001	242642200	1200
2	242705001	242707100	2100
2	242742701	242744000	1300
2	242744501	242749200	4700
2	242829701	242830800	1100
2	242948701	242950300	1600
2	243102201	243152500	50300
2	243153601	243162600	9000
2	243188801	243199400	10600
3	1	60000	60000
3	228801	234400	5600
3	524501	525800	1300
3	613901	650300	36400
3	655801	659100	3300
3	6650101	6654600	4500
3	9594401	9595500	1100
3	9956501	9958300	1800
3	9988101	9990000	1900
3	12072201	12074800	2600
3	13035001	13036500	1500
3	13141501	13142600	1100
3	13919701	13921600	1900
3	15204301	15206000	1700
3	15229701	15233100	3400
3	16239401	16241200	1800
3	16646101	16647500	1400
3	18867401	18868700	1300
3	21723701	21726000	2300
3	22025401	22030800	5400
3	22095001	22097400	2400
3	23986301	23988300	2000
3	25030901	25032300	1400
3	26451001	26452300	1300
3	28389601	28391300	1700
3	32102101	32107900	5800
3	32806901	32808100	1200
3	32857601	32859700	2100
3	34732501	34733700	1200
3	34745001	34747500	2500
3	38382701	38384200	1500
3	39194501	39195900	1400
3	42838401	42840700	2300
3	43106901	43111700	4800
3	44935101	44936200	1100
3	45266701	45267900	1200
3	45691001	45692700	1700
3	46923301	46925000	1700
3	47459001	47460200	1200
3	47490701	47493500	2800
3	47619501	47621000	1500
3	48252201	48253800	1600
3	48526401	48528200	1800
3	50348701	50350500	1800
3	50410601	50412200	1600
3	51053101	51054600	1500
3	53078801	53080300	1500
3	53195001	53196300	1300
3	53399701	53404200	4500
3	54155801	54156900	1100
3	57732501	57734000	1500
3	57854201	57855700	1500
3	58799801	58807600	7800
3	58829501	58833200	3700
3	62357001	62359600	2600
3	63122401	63127600	5200
3	64300801	64301900	1100
3	64429001	64430800	1800
3	65188901	65214700	25800
3	65496101	65500400	4300
3	66170301	66271200	100900
3	66550001	66551800	1800
3	67493701	67496900	3200
3	68634801	68640300	5500
3	68739701	68747800	8100
3	71632101	71633700	1600
3	71802301	71803900	1600
3	75270701	75276900	6200
3	75568501	75593400	24900
3	75674001	75795800	121800
3	75809401	75812900	3500
3	75832601	75843100	10500
3	75983401	75993700	10300
3	77828601	77836400	7800
3	78602601	78604100	1500
3	78630201	78633700	3500
3	80061601	80063000	1400
3	81102801	81108400	5600
3	86868301	86870100	1800
3	87409301	87410400	1100
3	89509501	89515400	5900
3	90396101	90402900	6800
3	90441301	90451100	9800
3	90485801	90504800	19000
3	90504801	93504900	3000100
3	95958101	95959300	1200
3	96338801	96340900	2100
3	98410201	98414800	4600
3	98554801	98557200	2400
3	98899101	98902400	3300
3	98943801	98949500	5700
3	100229101	100234000	4900
3	100794501	100797900	3400
3	102214701	102216100	1400
3	102939501	102943800	4300
3	103275401	103281000	5600
3	105830001	105832000	2000
3	107302401	107303600	1200
3	107411401	107414700	3300
3	111243601	111249100	5500
3	111551401	111553400	2000
3	115923001	115927800	4800
3	116080701	116084500	3800
3	118634201	118638900	4700
3	123166501	123169300	2800
3	123751801	123753000	1200
3	124085401	124087000	1600
3	125655901	125661000	5100
3	126051101	126055900	4800
3	126193901	126197300	3400
3	126234301	126235900	1600
3	128672401	128674600	2200
3	129058001	129059100	1100
3	129323901	129326500	2600
3	129763401	129799500	36100
3	129801701	129806700	5000
3	130348101	130351800	3700
3	130585901	130587500	1600
3	131127201	131129300	2100
3	131708201	131713400	5200
3	131933701	131934900	1200
3	132440501	132442100	1600
3	132480201	132485000	4800
3	133130101	133135500	5400
3	133503901	133505100	1200
3	135542201	135547000	4800
3	136021001	136026200	5200
3	137314501	137316600	2100
3	143167801	143169000	1200
3	146385201	146390400	5200
3	154837601	154842600	5000
3	159461401	159463500	2100
3	159481001	159483500	2500
3	160030001	160031200	1200
3	162512101	162626400	114300
3	162717301	162724100	6800
3	162764901	162769100	4200
3	165033601	165034800	1200
3	165946101	165949600	3500
3	169487701	169489600	1900
3	174849601	174850800	1200
3	175898601	175900000	1400
3	176469401	176470800	1400
3	177098901	177100100	1200
3	177294501	177297500	3000
3	177381301	177385400	4100
3	178474801	178478300	3500
3	179370301	179371600	1300
3	179445301	179446400	1100
3	182697501	182698600	1100
3	183977601	183979600	2000
3	184075601	184079300	3700
3	184261801	184262900	1100
3	185541901	185543300	1400
3	186580601	186584300	3700
3	187732901	187734800	1900
3	189623101	189624900	1800
3	189737301	189740500	3200
3	191867601	191871900	4300
3	192457401	192462700	5300
3	192875301	192885400	10100
3	194042001	194047200	5200
3	194398701	194400300	1600
3	195199201	195211300	12100
3	195214501	195216000	1500
3	195223601	195226100	2500
3	195228701	195231900	3200
3	195343201	195350400	7200
3	195418801	195448100	29300
3	195502401	195504700	2300
3	195505901	195507000	1100
3	195510601	195514000	3400
3	195607401	195609000	1600
3	195713701	195716700	3000
3	196934601	196939300	4700
3	197112601	197118900	6300
3	197518601	197519800	1200
3	197853601	197857900	4300
3	197887301	197925600	38300
3	197962401	198022500	60100
4	1	12000	12000
4	12901	68700	55800
4	568701	571200	2500
4	738401	741400	3000
4	818901	821200	2300
4	920401	922300	1900
4	960801	962300	1500
4	966401	968100	1700
4	995601	997400	1800
4	1005201	1006300	1100
4	1106601	1107900	1300
4	1188301	1189900	1600
4	1241601	1244200	2600
4	1396601	1400800	4200
4	1423101	1478700	55600
4	1547501	1548600	1100
4	1629501	1630900	1400
4	1713701	1714900	1200
4	1750501	1752200	1700
4	1768901	1770000	1100
4	1794801	1797500	2700
4	1872101	1874200	2100
4	2059601	2062900	3300
4	2263301	2265400	2100
4	2418701	2420800	2100
4	2538001	2539100	1100
4	3075801	3077700	1900
4	3572501	3612100	39600
4	3619401	3634800	15400
4	3766901	3769400	2500
4	4122201	4152700	30500
4	4388501	4389600	1100
4	6009301	6010500	1200
4	6197601	6202700	5100
4	6223401	6224500	1100
4	6651601	6652900	1300
4	6894801	6900800	6000
4	7443101	7444400	1300
4	8799201	8818200	19000
4	9158101	9214800	56700
4	9215101	9218000	2900
4	9246501	9252600	6100
4	9269301	9274600	5300
4	9274601	9324700	50100
4	9324701	9345200	20500
4	9360201	9363000	2800
4	9364901	9368900	4000
4	9457201	9481600	24400
4	9615301	9619500	4200
4	10211101	10234500	23400
4	10392601	10402200	9600
4	12387401	12388500	1100
4	12714801	12717100	2300
4	14483501	14489300	5800
4	14642701	14643800	1100
4	14922801	14925600	2800
4	15004601	15006300	1700
4	15843301	15848800	5500
4	16923101	16924200	1100
4	21872601	21873700	1100
4	24294101	24295300	1200
4	26215801	26217400	1600
4	26924401	26928900	4500
4	29428501	29429700	1200
4	31816601	31837400	20800
4	32834301	32842000	7700
4	33842401	33846100	3700
4	33857301	33863200	5900
4	34683501	34688700	5200
4	34779801	34828900	49100
4	34928401	34929600	1200
4	35203401	35205500	2100
4	38665001	38667300	2300
4	39620901	39622000	1100
4	40024901	40026300	1400
4	43452601	43454700	2100
4	45014901	45016400	1500
4	45025101	45028500	3400
4	48365401	48367200	1800
4	49093201	49206200	113000
4	49207201	49300800	93600
4	49301001	49326700	25700
4	49338901	49489100	150200
4	49491801	49502700	10900
4	49503901	49507500	3600
4	49511301	49519800	8500
4	49520201	49542000	21800
4	49542601	49546100	3500
4	49552901	49568300	15400
4	49571101	49660100	89000
4	49660101	52660400	3000300
4	53522201	53525800	3600
4	54120501	54123500	3000
4	57395901	57397100	1200
4	57774001	57775100	1100
4	58734801	58735900	1100
4	58772601	58773700	1100
4	59739301	59789300	50000
4	60987301	60988500	1200
4	61330101	61333200	3100
4	61938301	61942200	3900
4	62065701	62068700	3000
4	62806201	62810400	4200
4	64065901	64069700	3800
4	64111601	64114100	2500
4	68356201	68357400	1200
4	69063501	69069000	5500
4	69373801	69491200	117400
4	70093301	70095300	2000
4	70124101	70128300	4200
4	70129901	70137200	7300
4	70140301	70232200	91900
4	71484301	71489400	5100
4	71704801	71706200	1400
4	73395101	73396500	1400
4	75282701	75323200	40500
4	75425801	75493300	67500
4	76195801	76201800	6000
4	77838101	77839200	1100
4	79696901	79698100	1200
4	81720001	81722200	2200
4	84569901	84571100	1200
4	84614001	84615800	1800
4	86408001	86409400	1400
4	86485301	86486400	1100
4	86976401	86979900	3500
4	87056601	87060100	3500
4	88299701	88301200	1500
4	89377601	89379100	1500
4	91931601	91935800	4200
4	92057901	92059900	2000
4	92160301	92163100	2800
4	92707101	92712600	5500
4	102266901	102268800	1900
4	103329301	103331900	2600
4	107604301	107609100	4800
4	108277301	108279500	2200
4	110673801	110675400	1600
4	111608301	111610900	2600
4	111804701	111805900	1200
4	113498201	113501700	3500
4	113626201	113627900	1700
4	115459901	115461900	2000
4	115928501	115931900	3400
4	116166901	116177200	10300
4	118589901	118591000	1100
4	118661101	118662200	1100
4	125074701	125076200	1500
4	128982201	128983300	1100
4	129730501	129732300	1800
4	130066101	130070000	3900
4	130495301	130496400	1100
4	130931901	130933100	1200
4	132581201	132586600	5400
4	132610801	132617100	6300
4	132645501	132646900	1400
4	132660601	132662000	1400
4	132675601	132679900	4300
4	133180701	133183000	2300
4	140098201	140099600	1400
4	140107301	140109900	2600
4	144925901	144928900	3000
4	145316401	145319900	3500
4	146858201	146860000	1800
4	147559801	147560900	1100
4	147569201	147570300	1100
4	149365301	149366800	1500
4	149413401	149416400	3000
4	151171701	151173100	1400
4	151340901	151342900	2000
4	151579401	151581600	2200
4	156458901	156460500	1600
4	158276501	158277700	1200
4	158557001	158559400	2400
4	161043801	161075800	32000
4	161270701	161272100	1400
4	161878501	161885000	6500
4	161948201	161951600	3400
4	163394001	163396400	2400
4	163577301	163579000	1700
4	164128701	164133700	5000
4	166002601	166005100	2500
4	167267201	167269600	2400
4	168371801	168373400	1600
4	170066501	170067700	1200
4	172988601	172993100	4500
4	173425001	173433500	8500
4	174089501	174091000	1500
4	175779401	175780600	1200
4	176557001	176558200	1200
4	177139301	177141100	1800
4	180979001	180980800	1800
4	182000701	182004800	4100
4	184656701	184658000	1300
4	186441601	186444100	2500
4	186977501	186979500	2000
4	187093501	187098400	4900
4	187880501	187894600	14100
4	189071801	189076600	4800
4	189366501	189368000	1500
4	189425901	189429700	3800
4	190194001	190202200	8200
4	190470101	190535500	65400
4	190538301	190607400	69100
4	190608601	190681700	73100
4	190682801	190684800	2000
4	190796201	190799700	3500
4	190800601	190807200	6600
4	190811601	190815800	4200
4	190839701	190847000	7300
4	190855801	190860300	4500
4	190877801	190884800	7000
4	190893601	190899600	6000
4	190932601	190938800	6200
4	190939801	190942600	2800
4	190950501	190963600	13100
4	190969601	190975000	5400
4	190983801	190986200	2400
4	190991201	190997500	6300
4	190997801	191007400	9600
4	191014301	191020000	5700
4	191020201	191040900	20700
4	191040901	191154300	113400
5	1	10000	10000
5	10001	11800	1800
5	391401	393300	1900
5	440501	443200	2700
5	505001	506300	1300
5	553901	555500	1600
5	561701	565900	4200
5	665301	666400	1100
5	686601	694000	7400
5	1022801	1025800	3000
5	1069901	1073300	3400
5	1111701	1113300	1600
5	1178301	1180700	2400
5	1293901	1295400	1500
5	1522601	1524200	1600
5	1542501	1544000	1500
5	1651401	1657500	6100
5	2225601	2227500	1900
5	2750901	2752200	1300
5	3638101	3639300	1200
5	4189501	4191000	1500
5	6100801	6102400	1600
5	6713101	6714800	1700
5	6773701	6775100	1400
5	10273301	10275400	2100
5	10344901	10346600	1700
5	12425601	12426700	1100
5	12811001	12821900	10900
5	16336601	16341100	4500
5	17217101	17218300	1200
5	17517701	17528900	11200
5	17530501	17580700	50200
5	17580801	17588200	7400
5	17588801	17591500	2700
5	17592001	17599800	7800
5	17712801	17715800	3000
5	19219801	19222000	2200
5	20832501	20835000	2500
5	21107701	21112000	4300
5	21449601	21452500	2900
5	21478001	21497300	19300
5	21508301	21573400	65100
5	21710201	21712000	1800
5	23229101	23230500	1400
5	23903001	23905300	2300
5	24274801	24278000	3200
5	26796701	26801900	5200
5	27524801	27526200	1400
5	27790401	27792100	1700
5	28231701	28232900	1200
5	28618401	28620000	1600
5	29424201	29434000	9800
5	34178601	34197400	18800
5	34305801	34306900	1100
5	39488401	39489700	1300
5	43087301	43090400	3100
5	43578501	43580200	1700
5	45372401	45376300	3900
5	46270701	46275800	5100
5	46321801	46371500	49700
5	46405601	49405600	3000000
5	49405701	49441300	35600
5	49940201	49942700	2500
5	52206101	52208600	2500
5	53809101	53810500	1400
5	54990101	54992700	2600
5	55192001	55193100	1100
5	57323501	57333800	10300
5	58692401	58695500	3100
5	60001601	60003900	2300
5	60577401	60579300	1900
5	60626301	60629000	2700
5	67510701	67512200	1500
5	68912001	68921700	9700
5	68926701	68931500	4800
5	68934701	68936900	2200
5	68984401	68989100	4700
5	69009401	69016300	6900
5	69072401	69077700	5300
5	69085501	69089100	3600
5	69130801	69134900	4100
5	69165501	69168000	2500
5	69182701	69198500	15800
5	69198701	69205400	6700
5	69206101	69212100	6000
[truncated: 3,412 more rows]

## Sheet: 40x
Chr	Start	End	Length
[truncated: 5,218 more rows]

[truncated: 1 more sheets: 50x]
