# Supplementary material for: Comprehensively benchmarking applications for detecting copy number variation
Source: PLoS Comput Biol. 2019 May 28;15(5):e1007069. doi: 10.1371/journal.pcbi.1007069 (PMC6555534; doi:10.1371/journal.pcbi.1007069)
Supplement: S10 File — (XLSX) [file pcbi.1007069.s013.xlsx]

## Sheet: 5x
#Detected CNVs using ReadDepth
Chr	Start	End	Length
1	1	732000	732000
1	810001	828000	18000
1	2580001	2664000	84000
1	5724001	5736000	12000
1	12840001	13479000	639000
1	16830001	16878000	48000
1	16878001	16992000	114000
1	16992001	17208000	216000
1	17208001	17238000	30000
1	21738001	21756000	18000
1	30240001	30252000	12000
1	35100001	35112000	12000
1	72768001	72810000	42000
1	120528001	120636000	108000
1	120636001	121137000	501000
1	121350001	142548000	21198000
1	142548001	142590000	42000
1	142590001	142755000	165000
1	142755001	143019000	264000
1	143019001	143256000	237000
1	143256001	143772000	516000
1	143772001	144561000	789000
1	144561001	144948000	387000
1	144948001	145080000	132000
1	145080001	145188000	108000
1	145188001	145380000	192000
1	146424001	146487000	63000
1	147561001	147732000	171000
1	148182001	149040000	858000
1	149202001	149268000	66000
1	149268001	149322000	54000
1	149322001	149757000	435000
1	152556001	152586000	30000
1	152760001	152772000	12000
1	248742001	248802000	60000
2	34698001	34734000	36000
2	35976001	35994000	18000
2	37950001	38004000	54000
2	52752001	52782000	30000
2	79074001	79086000	12000
2	87114001	88239000	1125000
2	89070001	89106000	36000
2	89136001	89196000	60000
2	89196001	89838000	642000
2	89838001	89880000	42000
2	90339001	91926000	1587000
2	91926001	92268000	342000
2	92268001	93825000	1557000
2	95466001	95520000	54000
2	96516001	96630000	114000
2	97806001	98085000	279000
2	98085001	98154000	69000
2	132762001	132780000	18000
2	132780001	132840000	60000
2	132840001	132966000	126000
2	132966001	132993000	27000
2	132993001	133038000	45000
2	133038001	133122000	84000
2	146862001	146874000	12000
2	162132001	162144000	12000
2	180063001	180084000	21000
2	194688001	194700000	12000
2	208350001	208362000	12000
3	75678001	75804000	126000
3	75804001	76002000	198000
3	90318001	93516000	3198000
3	98406001	98418000	12000
3	129768001	129798000	30000
3	146382001	146394000	12000
3	162516001	162528000	12000
3	162528001	162546000	18000
3	162546001	162624000	78000
4	1	72000	72000
4	3540001	3636000	96000
4	4122001	4152000	30000
4	9162001	9180000	18000
4	9180001	9210000	30000
4	9468001	9480000	12000
4	10212001	10236000	24000
4	10392001	10404000	12000
4	14922001	14934000	12000
4	33834001	33864000	30000
4	34782001	34824000	42000
4	49092001	49158000	66000
4	49158001	49632000	474000
4	49632001	51168000	1536000
4	69378001	69486000	108000
4	70122001	70236000	114000
4	80268001	80280000	12000
4	116166001	116178000	12000
4	132576001	132630000	54000
4	161043001	161073000	30000
4	173424001	173436000	12000
4	190470001	190686000	216000
4	190794001	191154276	360276
5	21474001	21576000	102000
5	46320001	49554000	3234000
5	57324001	57336000	12000
5	83946001	83958000	12000
5	104430001	104502000	72000
5	175332001	175404000	72000
5	177336001	177348000	12000
6	258001	384000	126000
6	26670001	26727000	57000
6	32454001	32496000	42000
6	57201001	57366000	165000
6	57366001	57570000	204000
6	57570001	57606000	36000
7	44004001	44073000	69000
7	56856001	56973000	117000
7	57546001	57558000	12000
7	57606001	57780000	174000
7	57882001	62046000	4164000
7	64950001	65058000	108000
7	88170001	88188000	18000
7	100548001	100614000	66000
7	126042001	126054000	12000
7	141768001	141792000	24000
7	142458001	142482000	24000
7	143436001	143562000	126000
7	151926001	151992000	66000
7	152094001	152118000	24000
8	2187001	2286000	99000
8	7125001	7263000	138000
8	7776001	7863000	87000
8	12207001	12246000	39000
8	43758001	46908000	3150000
8	58116001	58128000	12000
8	144702001	144714000	12000
9	22494001	22506000	12000
9	23364001	23376000	12000
9	33792001	33804000	12000
9	38889001	39900000	1011000
9	44244001	44502000	258000
9	44502001	66396000	21894000
9	66396001	66756000	360000
9	66756001	66840000	84000
9	66840001	67743000	903000
9	67743001	68358000	615000
9	68358001	68412000	54000
9	68412001	68436000	24000
9	68436001	70905000	2469000
10	38769001	38892000	123000
10	38892001	39078000	186000
10	39078001	42378000	3300000
10	42378001	42414000	36000
10	42414001	42522000	108000
10	42522001	42606000	84000
10	42606001	42672000	66000
10	42672001	42792000	120000
10	42792001	42822000	30000
10	46587001	47343000	756000
10	127572001	127596000	24000
10	127596001	127620000	24000
10	135441001	135534747	93747
11	1	198000	198000
11	29004001	29016000	12000
11	47052001	47064000	12000
11	48342001	48390000	48000
11	48738001	48804000	66000
11	48804001	48966000	162000
11	50070001	50124000	54000
11	50313001	50388000	75000
11	50634001	50772000	138000
11	51342001	51360000	18000
11	51564001	53187000	1623000
11	54906001	55008000	102000
11	55008001	55026000	18000
11	55368001	55455000	87000
12	1	174000	174000
12	8562001	8586000	24000
12	9636001	9735000	99000
12	11238001	11250000	12000
12	11508001	11544000	36000
12	34830001	36357000	1527000
12	36357001	37908000	1551000
12	37986001	38136000	150000
12	99792001	99804000	12000
13	63618001	63648000	30000
14	1	19062000	19062000
14	19062001	20172000	1110000
14	24450001	24471000	21000
14	40608001	40620000	12000
14	73998001	74022000	24000
14	106176001	106242000	66000
14	106242001	106368000	126000
14	106368001	106692000	324000
14	106788001	106812000	24000
15	1	20046000	20046000
15	20046001	20106000	60000
15	20106001	20148000	42000
15	20148001	20883000	735000
15	21525001	21942000	417000
15	76884001	76896000	12000
15	84924001	85014000	90000
15	102282001	102300000	18000
16	14778001	15126000	348000
16	15213001	15438000	225000
16	19944001	19968000	24000
16	21453001	21594000	141000
16	22497001	22710000	213000
16	31965001	32085000	120000
16	32085001	32604000	519000
16	32604001	32826000	222000
16	32826001	32856000	30000
16	32856001	33147000	291000
16	33147001	33426000	279000
16	33426001	33516000	90000
16	33516001	33552000	36000
16	33552001	33594000	42000
16	33594001	33864000	270000
16	33864001	34200000	336000
16	34464001	34758000	294000
16	35190001	35214000	24000
16	35214001	35283000	69000
16	46389000	46440000	51001
16	46440001	46458000	18000
16	46458001	46506000	48000
16	70857001	71202000	345000
16	76536001	76548000	12000
16	90156001	90354753	198753
17	16608001	16656000	48000
17	16656001	16767000	111000
17	20766001	20790000	24000
17	21192001	21258000	66000
17	21300001	21354000	54000
17	21504001	21546000	42000
17	21546001	21690000	144000
17	22242001	25308000	3066000
17	25308001	25338000	30000
17	36276001	36408000	132000
17	39420001	39432000	12000
17	44166001	44577000	411000
17	45210001	45222000	12000
17	45222001	45270000	48000
18	1	114000	114000
18	3732001	3744000	12000
18	15132001	15246000	114000
18	15372001	16959000	1587000
18	16959001	18522000	1563000
19	20148001	20166000	18000
19	20547001	20718000	171000
19	24516001	27936000	3420000
20	1560001	1578000	18000
20	25734001	25950000	216000
20	26025001	26154000	129000
20	26196001	26256000	60000
20	26256001	27870000	1614000
20	27870001	29580000	1710000
20	29580001	29838000	258000
20	62931001	63025520	94520
21	1	9444000	9444000
21	9444001	9468000	24000
21	9468001	9486000	18000
21	9486001	9582000	96000
21	9582001	9672000	90000
21	9672001	10254000	582000
21	10254001	10671000	417000
21	10671001	10860000	189000
21	10860001	11016000	156000
21	11016001	14370000	3354000
21	14370001	14436000	66000
22	1	16959000	16959000
22	16959001	17040000	81000
22	17346001	17394000	48000
22	17490001	17520000	30000
22	18684001	18888000	204000
22	22386001	22614000	228000
22	22674001	23046000	372000
22	23046001	23238000	192000
22	24276001	24288000	12000
22	24288001	24336000	48000

## Sheet: 10x
Chr	Start	End	Length
1	1	729000	729000
1	813001	828000	15000
1	2583001	2631000	48000
1	5727001	5736000	9000
1	12840001	13056000	216000
1	16833001	16878000	45000
1	16878001	16990500	112500
1	16990501	17052000	61500
1	17052001	17152500	100500
1	17152501	17205000	52500
1	35103001	35112000	9000
1	45258001	45264000	6000
1	72768001	72810000	42000
1	110187001	110193000	6000
1	120531001	120636000	105000
1	120636001	121018500	382500
1	121018501	121146000	127500
1	121350001	142545000	21195000
1	142545001	142587000	42000
1	142587001	142756500	169500
1	142756501	143017500	261000
1	143017501	143265000	247500
1	143265001	143286000	21000
1	143286001	143403000	117000
1	143403001	143773500	370500
1	143773501	144018000	244500
1	144018001	144295500	277500
1	144295501	144561000	265500
1	144561001	144894000	333000
1	144906001	144951000	45000
1	144951001	145126500	175500
1	145126501	145188000	61500
1	145188001	145383000	195000
1	146424001	146490000	66000
1	147564001	147732000	168000
1	147915001	148704000	789000
1	148704001	148854000	150000
1	148854001	149031000	177000
1	149031001	149037000	6000
1	149202001	149271000	69000
1	149271001	149320500	49500
1	149320501	149761500	441000
1	152556001	152589000	33000
1	152760001	152769000	9000
1	174993001	174999000	6000
1	180750001	180756000	6000
1	187716001	187722000	6000
1	224199001	224205000	6000
1	229815001	229821000	6000
1	234912001	234957000	45000
1	235083001	235089000	6000
1	248598001	248665500	67500
1	248665501	248739000	73500
1	248739001	248751000	12000
1	248751001	248796000	45000
2	5766001	5796000	30000
2	34695001	34737000	42000
2	35976001	35997000	21000
2	37959001	38004000	45000
2	52752001	52785000	33000
2	59622001	59631000	9000
2	79077001	79083000	6000
2	89070001	89106000	36000
2	89133001	89157000	24000
2	89157001	89187000	30000
2	89187001	89196000	9000
2	89196001	89235000	39000
2	89235001	89313000	78000
2	89313001	89722500	409500
2	89722501	89850000	127500
2	89850001	89880000	30000
2	89880001	89899500	19500
2	90340501	91695000	1354500
2	91758001	91824000	66000
2	91824001	91926000	102000
2	91926001	92268000	342000
2	92268001	93826500	1558500
2	95469001	95517000	48000
2	96513001	96528000	15000
2	96528001	96594000	66000
2	96594001	96627000	33000
2	97806001	97945500	139500
2	98146501	98158500	12000
2	132762001	132780000	18000
2	132780001	132837000	57000
2	132837001	132873000	36000
2	132936001	132966000	30000
2	132966001	132996000	30000
2	132996001	133017000	21000
2	133017001	133041000	24000
2	133041001	133047000	6000
2	133047001	133116000	69000
2	133116001	133122000	6000
2	146865001	146877000	12000
2	151029001	151035000	6000
2	155820001	155829000	9000
2	162135001	162141000	6000
2	177264001	177273000	9000
2	180064501	180081000	16500
2	184086001	184092000	6000
2	194691001	194697000	6000
3	228001	234000	6000
3	622501	660000	37500
3	32103001	32109000	6000
3	48525001	48534000	9000
3	65190001	65214000	24000
3	75567001	75594000	27000
3	75678001	75804000	126000
3	75804001	75834000	30000
3	75834001	75846000	12000
3	75846001	75918000	72000
3	75981001	75999000	18000
3	90312001	90318000	6000
3	90318001	93516000	3198000
3	98409001	98415000	6000
3	98898001	98904000	6000
3	98943001	98949000	6000
3	100227001	100236000	9000
3	101415001	101421000	6000
3	111243001	111249000	6000
3	129765001	129798000	33000
3	129798001	129804000	6000
3	136020001	136026000	6000
3	138831001	138837000	6000
3	142005001	142017000	12000
3	146385001	146391000	6000
3	162513001	162525000	12000
3	162525001	162546000	21000
3	162546001	162624000	78000
3	162717001	162723000	6000
4	1	69000	69000
4	3573001	3636000	63000
4	4122001	4152000	30000
4	9159001	9180000	21000
4	9180001	9210000	30000
4	9459001	9477000	18000
4	34782001	34827000	45000
4	49092001	49158000	66000
4	49158001	49255500	97500
4	49255501	49518000	262500
4	49518001	49545000	27000
4	49545001	49632000	87000
4	49632001	51169500	1537500
4	68262001	68268000	6000
4	69378001	69489000	111000
4	70125001	70233000	108000
4	80271001	80277000	6000
4	107604001	107610000	6000
4	116166001	116178000	12000
4	161044501	161074500	30000
4	173427001	173433000	6000
4	190152001	190158000	6000
4	190194001	190203000	9000
4	190470001	190686000	216000
4	190794001	191154276	360276
5	21477001	21573000	96000
5	34176001	34201500	25500
5	42660001	42666000	6000
5	46092001	46098000	6000
5	46320001	49554000	3234000
5	57324001	57333000	9000
5	83949001	83955000	6000
5	104433001	104502000	69000
5	117387001	117393000	6000
5	119379001	119385000	6000
5	134334001	134340000	6000
5	135114001	135120000	6000
5	175332001	175377000	45000
5	175450501	175512000	61500
5	177321001	177348000	27000
6	258001	384000	126000
6	26670001	26725500	55500
6	29841001	29850000	9000
6	32457001	32496000	39000
6	53928001	53934000	6000
6	55830001	55848000	18000
6	57202501	57369000	166500
6	57369001	57567000	198000
6	57567001	57609000	42000
6	58248001	58269000	21000
6	58773001	61917000	3144000
6	66399001	66405000	6000
6	67008001	67050000	42000
6	72864001	72873000	9000
6	74613001	74619000	6000
6	78966001	79035000	69000
6	103737001	103761000	24000
6	157731001	157737000	6000
6	165726001	165732000	6000
6	170706001	170712000	6000
7	10845001	10851000	6000
7	13023001	13029000	6000
7	26136001	26145000	9000
7	31314001	31321500	7500
7	38391001	38397000	6000
7	51594001	51600000	6000
7	53220001	53232000	12000
7	56436001	56448000	12000
7	57546001	57558000	12000
7	57606001	57783000	177000
7	57879001	57885000	6000
7	57885001	62037000	4152000
7	70422001	70428000	6000
7	97395001	97404000	9000
7	100548001	100581000	33000
7	100581001	100620000	39000
7	126045001	126051000	6000
7	141765001	141795000	30000
7	142455001	142485000	30000
7	143491501	143560500	69000
7	148071001	148077000	6000
7	151926001	151968000	42000
7	151968001	151989000	21000
7	152073001	152097000	24000
7	152097001	152115000	18000
8	249001	258000	9000
8	594001	600000	6000
8	2193001	2287500	94500
8	7137001	7254000	117000
8	7774501	8010000	235500
8	11913001	11958000	45000
8	11958001	12208500	250500
8	12208501	12246000	37500
8	12246001	12462000	216000
8	24972001	24990000	18000
8	32682001	32691000	9000
8	37929001	37935000	6000
8	39231001	39387000	156000
8	39885001	39891000	6000
8	40773001	40779000	6000
8	42189001	42195000	6000
8	43092001	43098000	6000
8	43758001	43791000	33000
8	43791001	46869000	3078000
8	46869001	46908000	39000
8	58116001	58128000	12000
8	75363001	75369000	6000
8	137160001	137166000	6000
9	22497001	22503000	6000
9	23364001	23379000	15000
9	38772001	44244000	5472000
9	44244001	44370000	126000
9	44370001	44874000	504000
9	44874001	44883000	9000
9	45012001	47209500	2197500
9	66247500	66400500	153001
9	66400501	66513000	112500
9	66513001	66798000	285000
9	66798001	66837000	39000
9	66837001	67338000	501000
9	68340001	68358000	18000
9	68358001	68412000	54000
9	68412001	68433000	21000
9	68433001	69175500	742500
9	69175501	69897000	721500
9	69897001	70905000	1008000
9	71739001	71745000	6000
10	38770501	38889000	118500
10	38889001	39078000	189000
10	39078001	42378000	3300000
10	42378001	42402000	24000
10	42402001	42411000	9000
10	42411001	42525000	114000
10	42525001	42603000	78000
10	42603001	42612000	9000
10	42612001	42669000	57000
10	42669001	42789000	120000
10	42789001	42819000	30000
10	46227001	47151000	924000
10	51873001	51970500	97500
10	53205001	53214000	9000
10	71280001	71292000	12000
10	78255001	78261000	6000
10	127572001	127596000	24000
10	127596001	127617000	21000
10	135441001	135534747	93747
11	29007001	29013000	6000
11	47058001	47064000	6000
11	48339001	48390000	51000
11	48762001	48804000	42000
11	48804001	48906000	102000
11	48933001	48966000	33000
11	50083501	50124000	40500
11	50313001	50385000	72000
11	50637001	50712000	75000
11	50712001	50772000	60000
11	51342001	51363000	21000
11	51567001	53194500	1627500
11	53194501	55005000	1810500
11	55005001	55026000	21000
11	55365001	55455000	90000
11	104268001	104274000	6000
11	114420001	114426000	6000
12	1	171000	171000
12	378001	384000	6000
12	8559001	8587500	28500
12	9633001	9729000	96000
12	11508001	11545500	37500
12	34830001	34854000	24000
12	37989001	38136000	147000
12	45903001	45909000	6000
12	84591001	84597000	6000
12	99795001	99804000	9000
12	121362001	121368000	6000
12	133836001	133851895	15895
13	51069001	51075000	6000
13	63621001	63648000	27000
13	72477001	72483000	6000
13	112932001	112965000	33000
14	1	19065000	19065000
14	19065001	19180500	115500
14	19180501	19452000	271500
14	19539001	20170500	631500
14	40611001	40617000	6000
14	73998001	74025000	27000
14	80106001	80115000	9000
14	82497001	82503000	6000
14	106179001	106245000	66000
14	106245001	106368000	123000
14	106398001	106692000	294000
14	106785001	106800000	15000
14	106800001	106806000	6000
15	1	20046000	20046000
15	20046001	20085000	39000
15	20085001	20106000	21000
15	20106001	20148000	42000
15	20326501	20883000	556500
15	21580501	21943500	363000
15	76887001	76896000	9000
16	14845501	15123000	277500
16	18756001	18765000	9000
16	19947001	19968000	21000
16	21516001	21594000	78000
16	21741001	21799500	58500
16	22498501	22713000	214500
16	31959001	32067000	108000
16	32067001	32514000	447000
16	32514001	32565000	51000
16	32565001	32604000	39000
16	32604001	32737500	133500
16	32737501	32853000	115500
16	32853001	33156000	303000
16	33156001	33429000	273000
16	33429001	33516000	87000
16	33516001	33531000	15000
16	33531001	33549000	18000
16	33549001	33603000	54000
16	33603001	33784500	181500
16	33784501	33864000	79500
16	33864001	33951000	87000
16	33951001	33978000	27000
16	33978001	34197000	219000
16	34462501	34758000	295500
16	35199001	35223000	24000
16	35223001	35284500	61500
16	46387500	46437000	49501
16	46437001	46458000	21000
16	46458001	46503000	45000
16	70854001	71202000	348000
16	76539001	76545000	6000
17	66001	72000	6000
17	16065001	16074000	9000
17	16609501	16656000	46500
17	16656001	16743000	87000
17	20766001	20787000	21000
17	21195001	21222000	27000
17	21222001	21255000	33000
17	21303001	21354000	51000
17	21507001	21546000	39000
17	21546001	21672000	126000
17	21672001	21687000	15000
17	22242001	25308000	3066000
17	25308001	25339500	31500
17	35754001	35760000	6000
17	36274501	36351000	76500
17	36351001	36399000	48000
17	36399001	36408000	9000
17	39423001	39432000	9000
17	44166001	44682000	516000
17	45210001	45222000	12000
17	51852001	51861000	9000
18	105001	114000	9000
18	14181001	14187000	6000
18	15159001	15180000	21000
18	15180001	15246000	66000
18	15363001	15381000	18000
18	15381001	16962000	1581000
18	16962001	18522000	1560000
19	12693001	12699000	6000
19	15045001	15051000	6000
19	19887001	19893000	6000
19	20148001	20163000	15000
19	20550001	20718000	168000
19	21744001	21759000	15000
19	21786001	21795000	9000
19	24516001	26167500	1651500
19	26167501	27741000	1573500
19	27741001	27936000	195000
19	55248001	55281000	33000
19	55281001	55299000	18000
20	1560001	1593000	33000
20	25734001	25944000	210000
20	26025001	26151000	126000
20	26199001	26214000	15000
20	26214001	26256000	42000
20	26256001	26298000	42000
20	26298001	27870000	1572000
20	27870001	29487000	1617000
20	29487001	29580000	93000
20	29580001	29835000	255000
21	1	9444000	9444000
21	9444001	9471000	27000
21	9471001	9483000	12000
21	9483001	9549000	66000
21	9549001	9567000	18000
21	9567001	9582000	15000
21	9582001	9672000	90000
21	9672001	10254000	582000
21	10254001	10671000	417000
21	10671001	10860000	189000
21	10860001	11019000	159000
21	11019001	11052000	33000
21	11052001	11088000	36000
21	11088001	11112000	24000
21	11112001	11154000	42000
21	11154001	14371500	3217500
21	14371501	14436000	64500
21	14436001	14533500	97500
21	15450001	15459000	9000
22	1	16749000	16749000
22	16749001	16866000	117000
22	16866001	16960500	94500
22	16960501	17040000	79500
22	17232001	17241000	9000
22	17349001	17394000	45000
22	17493001	17517000	24000
22	18687001	18885000	198000
22	21517501	21645000	127500
22	22386001	22611000	225000
22	22671001	23046000	375000
22	23046001	23235000	189000
22	23235001	23241000	6000
22	24273001	24285000	12000
22	24285001	24291000	6000
22	37143001	37149000	6000

## Sheet: 20x
Chr	Start	End	Length
1	1	641250	641250
1	641251	727500	86250
1	814501	826500	12000
1	2583001	2631000	48000
1	2631001	2691750	60750
1	5727001	5736000	9000
1	12840001	12856500	16500
1	12888001	12894000	6000
1	12921001	13089750	168750
1	13089751	13152000	62250
1	13152001	13302000	150000
1	16833001	16843500	10500
1	16857001	16885500	28500
1	16885501	16991250	105750
1	16991251	17050500	59250
1	17050501	17082000	31500
1	17082001	17124000	42000
1	17124001	17196000	72000
1	17196001	17205000	9000
1	17220001	17235000	15000
1	25592251	25609500	17250
1	25617001	25662750	45750
1	35101501	35112000	10500
1	68626501	68629500	3000
1	72766501	72811500	45000
1	85980001	86005500	25500
1	94288501	94291500	3000
1	99866251	99871500	5250
1	106486501	106491750	5250
1	110187001	110191500	4500
1	120531001	120637500	106500
1	120637501	121020750	383250
1	121020751	121146000	125250
1	121317001	121321500	4500
1	121351501	121360500	9000
1	121360501	121476750	116250
1	121476751	142545000	21068250
1	142545001	142587000	42000
1	142587001	142653000	66000
1	142653001	142657500	4500
1	142657501	142755750	98250
1	142755751	143042250	286500
1	143042251	143278500	236250
1	143278501	143283750	5250
1	143283751	143403000	119250
1	143403001	143533500	130500
1	143533501	143655750	122250
1	143655751	144003750	348000
1	144003751	144019500	15750
1	144019501	144296250	276750
1	144296251	144554250	258000
1	144554251	144894000	339750
1	144907501	144985500	78000
1	144985501	145080000	94500
1	145080001	145089000	9000
1	145089001	145098000	9000
1	145098001	145110000	12000
1	145110001	145119750	9750
1	145119751	145127250	7500
1	145127251	145188000	60750
1	145188001	145381500	193500
1	146427001	146489250	62250
1	147390001	147394500	4500
1	147565501	147732000	166500
1	147915751	148515750	600000
1	148515751	148753500	237750
1	148753501	148853250	99750
1	148853251	149031000	177750
1	149031001	149037000	6000
1	149203501	149264250	60750
1	149264251	149321250	57000
1	149321251	149751000	429750
1	152556001	152587500	31500
1	152761501	152769000	7500
1	187716001	187722000	6000
1	189705001	189783000	78000
1	194451001	194454000	3000
1	206407501	206577750	170250
1	222373501	222379500	6000
1	224199001	224205000	6000
1	229812001	229815000	3000
1	229815001	229819500	4500
1	234912001	234949500	37500
1	245605501	245608500	3000
1	248600251	248673750	73500
1	248673751	248739000	65250
1	248739001	248809500	70500
2	35975251	35997000	21750
2	37959001	38004000	45000
2	52750501	52785000	34500
2	54565501	54568500	3000
2	59623501	59631000	7500
2	62871001	62881500	10500
2	62956501	62959500	3000
2	75733501	75738000	4500
2	76773001	76776000	3000
2	77896501	77917500	21000
2	79077001	79080000	3000
2	87564751	87627000	62250
2	88127251	88215750	88500
2	89070001	89085000	15000
2	89100001	89106000	6000
2	89133001	89158500	25500
2	89158501	89185500	27000
2	89185501	89197500	12000
2	89197501	89313000	115500
2	89313001	89597250	284250
2	89721751	89844000	122250
2	89844001	89880000	36000
2	89880001	89910000	30000
2	90249001	90259500	10500
2	90319501	91695000	1375500
2	91758001	91822500	64500
2	91822501	91924500	102000
2	91924501	91971000	46500
2	91971001	92004750	33750
2	92004751	92124000	119250
2	92176501	92268000	91500
2	92268001	92305500	37500
2	92305501	93825750	1520250
2	95470501	95518500	48000
2	96514501	96528000	13500
2	96592501	96627000	34500
2	96722251	96739500	17250
2	97813501	97846500	33000
2	98083501	98160000	76500
2	127674001	127677000	3000
2	129639001	129646500	7500
2	130242001	130251000	9000
2	130887001	130900500	13500
2	130954501	130957500	3000
2	132294001	132301500	7500
2	132762001	132780000	18000
2	132780001	132837000	57000
2	132966001	132992250	26250
2	132992251	133015500	23250
2	133015501	133035000	19500
2	133035001	133039500	4500
2	133039501	133122000	82500
2	146863501	146875500	12000
2	162135001	162139500	4500
2	177267001	177273000	6000
2	180064501	180081000	16500
2	184086001	184090500	4500
2	194689501	194695500	6000
2	194695501	194698500	3000
2	204181501	204192000	10500
2	208351501	208359000	7500
2	208986001	208989000	3000
2	220053001	220056000	3000
2	232690501	232702500	12000
3	229501	234000	4500
3	619501	661500	42000
3	5632501	5637000	4500
3	6649501	6654000	4500
3	11107501	11112000	4500
3	32101501	32107500	6000
3	33009001	33015000	6000
3	65188501	65214000	25500
3	75568501	75594000	25500
3	75678001	75804000	126000
3	75832501	75846000	13500
3	75846001	75853500	7500
3	75982501	75999000	16500
3	77827501	77836500	9000
3	90312001	90318000	6000
3	90318001	90453000	135000
3	90453001	90463500	10500
3	90463501	93516000	3052500
3	98410501	98415000	4500
3	98899501	98902500	3000
3	98944501	98949000	4500
3	111243001	111249000	6000
3	121363501	121366500	3000
3	124935001	124938000	3000
3	129763501	129799500	36000
3	146385001	146389500	4500
3	162511501	162526500	15000
3	162526501	162544500	18000
3	162544501	162625500	81000
3	162718501	162723000	4500
3	162765001	162768000	3000
4	1	69000	69000
4	3573001	3613500	40500
4	3619501	3636000	16500
4	4122001	4152000	30000
4	9157501	9160500	3000
4	9160501	9168000	7500
4	9168001	9180000	12000
4	9180001	9211500	31500
4	9457501	9478500	21000
4	9478501	9481500	3000
4	10212001	10234500	22500
4	10392001	10402500	10500
4	33834001	33862500	28500
4	34683001	34689000	6000
4	34780501	34828500	48000
4	49092001	49159500	67500
4	49159501	49253250	93750
4	49253251	49409250	156000
4	49409251	49512000	102750
4	49512001	49518000	6000
4	49518001	49633500	115500
4	49633501	49645500	12000
4	49645501	51170250	1524750
4	61938001	61942500	4500
4	68263501	68268000	4500
4	69378001	69430500	52500
4	69430501	69442500	12000
4	69442501	69447000	4500
4	69447001	69490500	43500
4	70129501	70231500	102000
4	80272501	80275500	3000
4	107604001	107610000	6000
4	113497501	113501250	3750
4	116167501	116176500	9000
4	132606001	132627000	21000
4	161043751	161074500	30750
4	161878501	161884500	6000
4	163393501	163396500	3000
4	166002001	166005000	3000
4	172989001	172993500	4500
4	173425501	173428500	3000
4	173428501	173433000	4500
4	186441001	186444000	3000
4	186747001	186750000	3000
4	187093501	187098000	4500
4	187353001	187357500	4500
4	189426001	189429000	3000
4	190197001	190201500	4500
4	190470001	190684500	214500
4	190795501	190822500	27000
4	190822501	191006250	183750
4	191006251	191154276	148026
5	21480001	21573000	93000
5	23902501	23905500	3000
5	34183501	34201500	18000
5	43030501	43033500	3000
5	46093501	46096500	3000
5	46270501	46275000	4500
5	46321501	46335000	13500
5	46335001	47917500	1582500
5	47917501	49441500	1524000
5	49441501	49552500	111000
5	57324001	57333000	9000
5	83949001	83955000	6000
5	86115001	86118000	3000
5	90499501	90502500	3000
5	98344501	98347500	3000
5	98839501	98842500	3000
5	104433001	104503500	70500
5	117387001	117394500	7500
5	119380501	119383500	3000
5	134334001	134337750	3750
5	135115501	135120000	4500
5	175330501	175344750	14250
5	175344751	175377000	32250
5	175377001	175537500	160500
5	177224251	177258000	33750
5	177327751	177337500	9750
5	177337501	177346500	9000
6	256501	382500	126000
6	23743501	23746500	3000
6	26672251	26724750	52500
6	29842501	29850000	7500
6	31276501	31279500	3000
6	32439001	32454000	15000
6	32454001	32457000	3000
6	32457001	32488500	31500
6	32488501	32496000	7500
6	53929501	53934000	4500
6	55828501	55846500	18000
6	57202501	57285000	82500
6	57285001	57301500	16500
6	57301501	57316500	15000
6	57316501	57322500	6000
6	57322501	57369000	46500
6	57369001	57567000	198000
6	57567001	57609000	42000
6	57624001	57628500	4500
6	58249501	58270500	21000
6	58425001	58429500	4500
6	58773001	58776000	3000
6	58776001	60330000	1554000
6	60330001	61897500	1567500
6	61897501	61917000	19500
6	66399001	66405000	6000
6	67009501	67041000	31500
6	67041001	67044000	3000
6	67044001	67048500	4500
6	72864001	72873000	9000
6	74613001	74616000	3000
6	74616001	74619000	3000
6	76824001	76827000	3000
6	77097001	77101500	4500
6	78967501	79036500	69000
6	103737001	103762500	25500
6	157731001	157735500	4500
6	165726001	165732000	6000
6	170707501	170710500	3000
7	13023001	13029000	6000
7	22434001	22437000	3000
7	26137501	26146500	9000
7	31315501	31318500	3000
7	51595501	51598500	3000
7	53221501	53232000	10500
7	56557501	56565000	7500
7	56761501	56770500	9000
7	57546001	57556500	10500
7	57604501	57778500	174000
7	57879001	57885000	6000
7	57885001	57915000	30000
7	57915001	57939000	24000
7	57939001	57991500	52500
7	57991501	57999000	7500
7	57999001	61078500	3079500
7	61078501	61089000	10500
7	61089001	61706250	617250
7	61706251	61759500	53250
7	61759501	61779000	19500
7	61779001	61833000	54000
7	61833001	61942500	109500
7	61942501	61971000	28500
7	61971001	61983000	12000
7	61983001	62010000	27000
7	62014501	62035500	21000
7	62035501	62071500	36000
7	62470501	62478000	7500
7	63372001	63375000	3000
7	64719001	64722000	3000
7	64872001	64894500	22500
7	64953001	65059500	106500
7	70422001	70425000	3000
7	72270001	72276000	6000
7	73828501	73831500	3000
7	96543001	96546000	3000
7	97395751	97402500	6750
7	100549501	100552500	3000
7	100552501	100620000	67500
7	110182501	110188500	6000
7	126046501	126051000	4500
7	148072501	148075500	3000
7	150606001	150609000	3000
7	151926001	151945500	19500
7	151969501	151989000	19500
7	152073001	152088000	15000
7	152098501	152113500	15000
8	595501	598500	3000
8	2193751	2286750	93000
8	4122001	4125000	3000
8	6991501	6996000	4500
8	7047001	7206000	159000
8	7206001	7254000	48000
8	7776001	8002500	226500
8	11913001	11958000	45000
8	11958001	12021000	63000
8	12208501	12247500	39000
8	12369751	12462000	92250
8	17739001	17742000	3000
8	24972001	24991500	19500
8	26100001	26103000	3000
8	32680501	32691000	10500
8	39231001	39387000	156000
8	40776001	40779000	3000
8	42190501	42193500	3000
8	43092001	43098000	6000
8	43760251	43792500	32250
8	43792501	46863750	3071250
8	46863751	46908000	44250
8	75363001	75366000	3000
8	112294501	112297500	3000
8	120154501	120160500	6000
8	130507501	130510500	3000
8	137160001	137163000	3000
8	144700501	144714000	13500
8	146301001	146364022	63022
9	22497001	22503750	6750
9	23362501	23377500	15000
9	29092501	29097000	4500
9	33792001	33804000	12000
9	38799751	44241750	5442000
9	44241751	44356500	114750
9	44356501	44778000	421500
9	44793001	44812500	19500
9	44874001	44881500	7500
9	45119251	65617500	20498250
9	65617501	66399750	782250
9	66399751	67339500	939750
9	68340001	68355000	15000
9	68355001	68395500	40500
9	68395501	68412000	16500
9	68412001	68427000	15000
9	68427001	68434500	7500
9	68434501	68508000	73500
9	68508001	68900250	392250
9	68900251	69062250	162000
9	69062251	69797250	735000
9	69797251	69958500	161250
9	69958501	70900500	942000
9	71739001	71742000	3000
9	101308501	101311500	3000
9	104715001	104724000	9000
9	106567501	106570500	3000
9	130893001	130900500	7500
9	131412001	131415000	3000
9	132186001	132207000	21000
9	132982501	132985500	3000
9	133030501	133035000	4500
9	140221501	140224500	3000
9	140776501	140785500	9000
9	141066001	141079500	13500
9	141079501	141088500	9000
10	17834251	18219750	385500
10	38770501	38889000	118500
10	38889001	38994000	105000
10	39037501	39076500	39000
10	39076501	40755000	1678500
10	40755001	42384000	1629000
10	42384001	42402000	18000
10	42402001	42411000	9000
10	42411001	42526500	115500
10	42526501	42601500	75000
10	42601501	42669000	67500
10	42669001	42682500	13500
10	42741001	42790500	49500
10	42790501	42819000	28500
10	46953001	47150250	197250
10	51872251	51938250	66000
10	51938251	51971250	33000
10	53203501	53214000	10500
10	71281501	71292000	10500
10	78256501	78261000	4500
10	114112501	114115500	3000
10	118765501	118770000	4500
10	122226001	122229000	3000
10	127573501	127594500	21000
10	127594501	127617000	22500
10	135441001	135534747	93747
11	29007001	29011500	4500
11	47058001	47061000	3000
11	47061001	47064000	3000
11	48340501	48367500	27000
11	48373501	48390000	16500
11	48601501	48604500	3000
11	48802501	48906000	103500
11	48931501	48964500	33000
11	50083501	50124000	40500
11	50313001	50385000	72000
11	50644501	50712000	67500
11	50712001	50769000	57000
11	50769001	50955000	186000
11	51342001	51363000	21000
11	51567001	53193750	1626750
11	53193751	55006500	1812750
11	55006501	55027500	21000
11	55365001	55456500	91500
11	104268001	104272500	4500
11	114418501	114424500	6000
12	1	171000	171000
12	292501	297000	4500
12	378001	382500	4500
12	8559001	8590500	31500
12	9633001	9733500	100500
12	10587001	10590000	3000
12	11238001	11253000	15000
12	11505751	11545500	39750
12	34830001	34854000	24000
12	34854001	37908000	3054000
12	37989001	38052000	63000
12	38052001	38082000	30000
12	38082001	38136000	54000
12	38496001	38503500	7500
12	84592501	84595500	3000
12	90487501	90492000	4500
12	98955001	98959500	4500
12	99795001	99802500	7500
12	100287001	100291500	4500
12	102102001	102106500	4500
13	51070501	51075000	4500
13	63621001	63649500	28500
13	72477001	72480000	3000
13	72807001	72813000	6000
13	83166001	83172000	6000
13	99255001	99258000	3000
13	112947751	112966500	18750
14	1	19047000	19047000
14	19047001	19057500	10500
14	19057501	19150500	93000
14	19150501	19450500	300000
14	19471501	19614000	142500
14	19791751	20171250	379500
14	24448501	24465000	16500
14	40611001	40617000	6000
14	73998001	74023500	25500
14	74241001	74247000	6000
14	80106001	80115000	9000
14	82500001	82503000	3000
14	106188001	106243500	55500
14	106243501	106302000	58500
14	106302001	106332000	30000
14	106332001	106350000	18000
14	106350001	106362000	12000
14	106362001	106368000	6000
14	106396501	106690500	294000
14	106786501	106801500	15000
14	106801501	106807500	6000
14	106807501	106810500	3000
15	1	20026500	20026500
15	20026501	20037000	10500
15	20037001	20044500	7500
15	20044501	20106000	61500
15	20106001	20149500	43500
15	20383501	20442000	58500
15	20442001	20503500	61500
15	20503501	20523000	19500
15	20523001	20529000	6000
15	20529001	20581500	52500
15	20581501	20589000	7500
15	20589001	20882250	293250
15	76887001	76896000	9000
16	1074001	1077000	3000
16	14844751	15124500	279750
16	18756751	18765750	9000
16	19945501	19968000	22500
16	20496001	20507250	11250
16	20539501	20550000	10500
16	20686501	20692500	6000
16	21178501	21181500	3000
16	21514501	21594000	79500
16	21741001	21813000	72000
16	22500001	22711500	211500
16	32046001	32604000	558000
16	32604001	32737500	133500
16	32737501	32842500	105000
16	32842501	32852250	9750
16	32852251	32894250	42000
16	32894251	32999250	105000
16	32999251	33429000	429750
16	33429001	33508500	79500
16	33508501	33517500	9000
16	33517501	33531000	13500
16	33531001	33549000	18000
16	33549001	33574500	25500
16	33574501	33582000	7500
16	33582001	33591000	9000
16	33591001	33604500	13500
16	33604501	33795000	190500
16	33834001	33864000	30000
16	33864001	33949500	85500
16	33949501	33976500	27000
16	33976501	34098000	121500
16	34098001	34180500	82500
16	34180501	34197000	16500
16	34462501	34758000	295500
16	35192251	35224500	32250
16	35224501	35285250	60750
16	46386750	46406250	19501
16	46406251	46435500	29250
16	46435501	46456500	21000
16	46456501	46501500	45000
16	62544001	62550000	6000
16	70878751	71203500	324750
16	76540501	76543500	3000
16	90156001	90160500	4500
17	964501	969000	4500
17	16065001	16072500	7500
17	16656751	16720500	63750
17	16720501	16756500	36000
17	18624751	18633000	8250
17	20767501	20785500	18000
17	21193501	21222000	28500
17	21222001	21255000	33000
17	21303001	21354000	51000
17	21507001	21546000	39000
17	21546001	21670500	124500
17	21670501	21685500	15000
17	22220251	22243500	23250
17	22243501	25269000	3025500
17	25269001	25308000	39000
17	25308001	25336500	28500
17	35755501	35758500	3000
17	36273751	36351000	77250
17	36351001	36400500	49500
17	36400501	36406500	6000
17	39423001	39432000	9000
17	41380501	41398500	18000
17	41398501	41401500	3000
17	41463001	41467500	4500
17	43650001	43662000	12000
17	44164501	44682000	517500
17	45211501	45222000	10500
18	106501	112500	6000
18	14181001	14187000	6000
18	15157501	15183000	25500
18	15183001	15198000	15000
18	15198001	15246000	48000
18	15246001	15381000	135000
18	15381001	16961250	1580250
18	16961251	18520500	1559250
18	47695501	47698500	3000
19	12696001	12699000	3000
19	15046501	15049500	3000
19	19887001	19893000	6000
19	20107501	20112000	4500
19	20146501	20163000	16500
19	20266501	20275500	9000
19	20511751	20718000	206250
19	21742501	21763500	21000
19	21786001	21796500	10500
19	23476501	23487000	10500
19	24183001	24186000	3000
19	24516001	24570000	54000
19	24570001	26167500	1597500
19	26167501	27739500	1572000
19	27739501	27934500	195000
20	1561501	1594500	33000
20	25732501	25830000	97500
20	25830001	25849500	19500
20	25863001	25869000	6000
20	25869001	25896000	27000
20	25896001	25905000	9000
20	25905001	25911000	6000
20	25911001	25944000	33000
20	26024251	26151000	126750
20	26199001	26214000	15000
20	26239501	26257500	18000
20	26257501	26299500	42000
20	26299501	27869250	1569750
20	27869251	29487000	1617750
20	29487001	29580000	93000
20	29580001	29833500	253500
20	52647001	52657500	10500
21	1	9444000	9444000
21	9444001	9483000	39000
21	9483001	9648000	165000
21	9648001	10284000	636000
21	10284001	10570500	286500
21	10570501	10671750	101250
21	10671751	10704000	32250
21	10704001	10710000	6000
21	10710001	10725000	15000
21	10725001	10737000	12000
21	10737001	10749000	12000
21	10749001	10860000	111000
21	10860001	11019750	159750
21	11019751	11032500	12750
21	11032501	11053500	21000
21	11053501	11085000	31500
21	11085001	11112000	27000
21	11112001	11152500	40500
21	11152501	14368500	3216000
21	14368501	14436000	67500
22	16079251	16375500	296250
22	16375501	16748250	372750
22	16748251	16863000	114750
22	16863001	16866000	3000
22	16866001	16941000	75000
22	16941001	16960500	19500
22	16960501	17040000	79500
22	17233501	17241000	7500
22	17349751	17392500	42750
22	17494501	17515500	21000
22	17770501	17779500	9000
22	18057001	18060000	3000
22	18358501	18361500	3000
22	18717001	18885000	168000
22	20549251	20658000	108750
22	21492751	21645000	152250
22	21864751	21915000	50250
22	22386001	22609500	223500
22	22669501	22969500	300000
22	22998001	23041500	43500
22	23041501	23235000	193500
22	23235001	23241000	6000
22	24052501	24061500	9000
22	24274501	24289500	15000
22	24321001	24332250	11250
22	37144501	37147500	3000

## Sheet: 30x.1
Chr	Start	End	Length
1	1	641550	641550
1	724101	728000	3900
1	815101	826800	11700
1	2052701	2055300	2600
1	2583101	2631200	48100
1	5726501	5736900	10400
1	10246601	10249200	2600
1	12840101	13090350	250250
1	13090351	13137150	46800
1	13137151	13188500	51350
1	16151201	16155100	3900
1	16832401	16844100	11700
1	16855801	16872700	16900
1	16872701	16991650	118950
1	17013101	17050800	37700
1	17050801	17082000	31200
1	17082001	17123600	41600
1	17123601	17196400	72800
1	17196401	17204850	8450
1	17222401	17235400	13000
1	25592451	25610000	17550
1	25616501	25662000	45500
1	35101301	35111700	10400
1	39998401	40001000	2600
1	40786201	40788800	2600
1	68627001	68629600	2600
1	72766201	72811700	45500
1	85980701	86005400	24700
1	91851501	91854100	2600
1	94289001	94291600	2600
1	106485601	106491450	5850
1	108111901	108114500	2600
1	110188001	110190600	2600
1	120532101	120636750	104650
1	120636751	120693300	56550
1	120693301	120795350	102050
1	121020251	121143100	122850
1	121317301	121321200	3900
1	121351101	121360200	9100
1	121360201	121477200	117000
1	121477201	142545000	21067800
1	142545001	142598300	53300
1	142598301	142651600	53300
1	142651601	142656800	5200
1	142656801	142755600	98800
1	142755601	143042250	286650
1	143042251	143278200	235950
1	143278201	143284700	6500
1	143284701	143403650	118950
1	143403651	143533000	129350
1	143533001	143542100	9100
1	143542101	144003600	461500
1	144003601	144019200	15600
1	144019201	144296750	277550
1	144296751	144554800	258050
1	144554801	144894100	339300
1	144907101	144982500	75400
1	144982501	145080000	97500
1	145080001	145093000	13000
1	145096901	145109900	13000
1	145109901	145124200	14300
1	145124201	145187900	63700
1	145187901	145381600	193700
1	146426151	146489200	63050
1	147564951	147730700	165750
1	147997851	148753150	755300
1	148753151	148853250	100100
1	148853251	149032000	178750
1	149032001	149035900	3900
1	149203601	149266650	63050
1	149266651	149319950	53300
1	149319951	149754800	434850
1	152555001	152587500	32500
1	152760401	152769500	9100
1	157398801	157401400	2600
1	158867801	158870400	2600
1	158961401	158966600	5200
1	159014701	159018600	3900
1	180749401	180755900	6500
1	187716101	187721300	5200
1	189703801	189783100	79300
1	194451401	194454000	2600
1	206407501	206529700	122200
1	206529701	206577800	48100
1	222374101	222380600	6500
1	224199301	224204500	5200
1	229812701	229820500	7800
1	248700401	248736150	35750
1	248736151	248801150	65000
1	248801151	248810900	9750
1	248810901	248818050	7150
1	249224301	249250621	26321
2	5768101	5796700	28600
2	10002201	10007400	5200
2	13958101	13960700	2600
2	14704301	14709500	5200
2	16272101	16274700	2600
2	34695701	34736000	40300
2	35239101	35242350	3250
2	35975551	35997000	21450
2	37958701	38002900	44200
2	52750101	52785200	35100
2	54564901	54567500	2600
2	59623201	59631000	7800
2	76772801	76775400	2600
2	77896651	77916150	19500
2	79076401	79080300	3900
2	87310601	87332050	21450
2	87471151	87552400	81250
2	87565401	87625850	60450
2	88127651	88200450	72800
2	89070801	89083800	13000
2	89100701	89105900	5200
2	89131901	89156600	24700
2	89156601	89186500	29900
2	89186501	89196900	10400
2	89196901	89277500	80600
2	89277501	89591450	313950
2	89722101	89844300	122200
2	89844301	89880700	36400
2	89880701	89899550	18850
2	90248601	90260300	11700
2	90319451	91695500	1376050
2	91759201	91821600	62400
2	91821601	91891800	70200
2	91891801	91917800	26000
2	91917801	91924300	6500
2	91924301	91971100	46800
2	91971101	92004250	33150
2	92004251	92124500	120250
2	92176501	92224600	48100
2	92224601	92259700	35100
2	92259701	92267500	7800
2	92267501	92305200	37700
2	92305201	93825550	1520350
2	95470701	95518800	48100
2	96514601	96527600	13000
2	96527601	96592600	65000
2	96592601	96625100	32500
2	96721951	96734950	13000
2	97806801	97852300	45500
2	97852301	97856200	3900
2	97856201	97955650	99450
2	98083051	98159100	76050
2	98229301	98241650	12350
2	109690101	109695300	5200
2	109814901	109817500	2600
2	127674301	127676900	2600
2	129638601	129646400	7800
2	130241801	130250900	9100
2	130885301	130899600	14300
2	130954201	130958100	3900
2	132294501	132301000	6500
2	132762501	132836600	74100
2	132836601	132871700	35100
2	132935401	132958800	23400
2	132958801	132966600	7800
2	132966601	132988700	22100
2	132988701	132995200	6500
2	132995201	133016000	20800
2	133016001	133035500	19500
2	133035501	133039400	3900
2	133039401	133045900	6500
2	133045901	133116100	70200
2	133116101	133121300	5200
2	146863601	146876600	13000
2	151031401	151037250	5850
2	155818001	155829700	11700
2	159958501	159961100	2600
2	162134701	162139900	5200
2	177266701	177271900	5200
2	180064951	180081200	16250
2	194690601	194698400	7800
2	202477601	202482800	5200
2	204181901	204192300	10400
2	208351001	208360100	9100
2	209943501	209948700	5200
2	215728501	215731100	2600
2	217955401	217958000	2600
2	220052301	220056200	3900
2	232690901	232698700	7800
2	240565001	240567600	2600
3	228801	234000	5200
3	614901	661700	46800
3	6649501	6654700	5200
3	11108501	11112400	3900
3	32102201	32107400	5200
3	33009601	33014800	5200
3	49641801	49644400	2600
3	51490401	51494950	4550
3	65188501	65214500	26000
3	75569001	75593700	24700
3	75674301	75678200	3900
3	75678201	75797800	119600
3	75797801	75803000	5200
3	75803001	75834200	31200
3	75834201	75844600	10400
3	75844601	75849800	5200
3	75982401	75999300	16900
3	76703901	76709100	5200
3	77828401	77832300	3900
3	90312301	90318800	6500
3	90318801	90438400	119600
3	90438401	93515500	3077100
3	98411301	98413900	2600
3	98898801	98901400	2600
3	98944301	98949500	5200
3	111243601	111248800	5200
3	129763401	129798500	35100
3	129798501	129806300	7800
3	131708201	131713400	5200
3	136020301	136026800	6500
3	137313801	137316400	2600
3	137380101	137384650	4550
3	146385201	146390400	5200
3	162511701	162526000	14300
3	162526001	162544200	18200
3	162544201	162626100	81900
3	162717101	162722950	5850
3	162765201	162769100	3900
4	20151	68900	48750
4	9158501	9180600	22100
4	9180601	9211800	31200
4	9457501	9478300	20800
4	9478301	9480900	2600
4	10211501	10233600	22100
4	10392201	10402600	10400
4	33833801	33849400	15600
4	33857201	33862400	5200
4	34684001	34689200	5200
4	34780201	34828300	48100
4	49093201	49159500	66300
4	49159501	49169900	10400
4	49169901	49180950	11050
4	49180951	49253750	72800
4	49253751	49409750	156000
4	49409751	49511150	101400
4	49511151	49516350	5200
4	49516351	49634000	117650
4	49634001	51170600	1536600
4	51170601	52683800	1513200
4	53365001	53371500	6500
4	53836901	53842100	5200
4	56265301	56269200	3900
4	61330101	61332700	2600
4	61938501	61942400	3900
4	68264301	68266900	2600
4	69374501	69490200	115700
4	70129801	70232500	102700
4	80272401	80275000	2600
4	107604901	107608800	3900
4	113497801	113501050	3250
4	116166701	116177100	10400
4	132576601	132627300	50700
4	132889901	132895100	5200
4	161046601	161074550	27950
4	161878601	161885100	6500
4	163394401	163397000	2600
4	166002201	166004800	2600
4	172988401	172993600	5200
4	173425201	173433000	7800
4	186144401	186147000	2600
4	186442101	186444700	2600
4	190197801	190201700	3900
4	190469501	190685300	215800
4	190795801	190823100	27300
4	190823101	191006400	183300
4	191006401	191154276	147876
5	21450001	21452600	2600
5	21477301	21493550	16250
5	21493551	21522800	29250
5	21522801	21573500	50700
5	23903101	23905700	2600
5	34184801	34201700	16900
5	46092801	46095400	2600
5	46264401	46270900	6500
5	46270901	46276100	5200
5	46321601	46328100	6500
5	46328101	47917350	1589250
5	47917351	49441600	1524250
5	49441601	49552100	110500
5	57323501	57333900	10400
5	83948801	83954000	5200
5	90499501	90502100	2600
5	98345001	98347600	2600
5	98840301	98842900	2600
5	104431601	104503100	71500
5	117387401	117393900	6500
5	117873601	117876200	2600
5	119380301	119382900	2600
5	135115501	135120700	5200
6	256101	382200	126100
6	665601	668200	2600
6	23743201	23745800	2600
6	24358101	24360700	2600
6	26672101	26724750	52650
6	28679301	28681900	2600
6	29842801	29849300	6500
6	31276701	31279300	2600
6	32438901	32454500	15600
6	32454501	32458400	3900
6	32458401	32489600	31200
6	32489601	32496100	6500
6	32541601	32558500	16900
6	32615701	32619600	3900
6	33937801	33943000	5200
6	35753901	35766900	13000
6	37115001	37117600	2600
6	48930701	48938500	7800
6	53929201	53934400	5200
6	55828501	55846700	18200
6	57202601	57284500	81900
6	57289701	57297500	7800
6	57301401	57317000	15600
6	57317001	57322200	5200
6	57322201	57369000	46800
6	57369001	57567900	198900
6	57567901	57608200	40300
6	57623801	57627700	3900
6	58249751	58269900	20150
6	58423301	58428500	5200
6	58773001	58775600	2600
6	58775601	60329750	1554150
6	60329751	61896900	1567150
6	61896901	61916400	19500
6	61950201	61958000	7800
6	66398801	66405300	6500
6	67008501	67041000	32500
6	67041001	67043600	2600
6	67043601	67048800	5200
6	72863701	72872800	9100
6	74614801	74618700	3900
6	78967201	78981500	14300
6	78981501	79036100	54600
6	103737401	103763400	26000
6	157730301	157735500	5200
6	165725301	165731800	6500
7	10846551	10849800	3250
7	13022101	13028600	6500
7	22434101	22436700	2600
7	26136501	26145600	9100
7	31315701	31318300	2600
7	38389001	38396800	7800
7	51594401	51598300	3900
7	53222001	53232400	10400
7	56557801	56564300	6500
7	56761901	56769700	7800
7	56859401	56872400	13000
7	57502901	57506800	3900
7	57545801	57557500	11700
7	57605601	57614700	9100
7	57614701	57768100	153400
7	57768101	57778500	10400
7	57778501	57803200	24700
7	57879901	57885100	5200
7	57885101	57915000	29900
7	57915001	57939700	24700
7	57939701	57960500	20800
7	57960501	57965700	5200
7	57965701	57991700	26000
7	57991701	57998200	6500
7	57998201	61079200	3081000
7	61079201	61088300	9100
7	61088301	61705800	617500
7	61705801	61759100	53300
7	61759101	61779900	20800
7	61779901	61833200	53300
7	61833201	61941750	108550
7	61941751	61982700	40950
7	61982701	62036000	53300
7	62036001	62071100	35100
7	62470201	62478000	7800
7	63027901	63040900	13000
7	63372401	63375000	2600
7	64569051	64643800	74750
7	64719201	64721800	2600
7	64738701	64746500	7800
7	64872601	64893400	20800
7	64953201	64955800	2600
7	64955801	65061100	105300
7	70421001	70426200	5200
7	72269601	72276100	6500
7	73828301	73830900	2600
7	75894001	75896600	2600
7	96543201	96547100	3900
7	97395351	97402500	7150
7	99251101	99256300	5200
7	99430501	99434400	3900
7	100545901	100549800	3900
7	100549801	100552400	2600
7	100552401	100620000	67600
7	100634301	100647300	13000
7	126046701	126050600	3900
7	133786901	133789500	2600
7	141766301	141793600	27300
7	148072601	148075200	2600
7	151925801	151945300	19500
7	151970001	151989500	19500
7	152074001	152088300	14300
7	152098701	152114300	15600
8	595401	599300	3900
8	2193751	2287350	93600
8	4122301	4124900	2600
8	7044701	7059000	14300
8	7059001	7204600	145600
8	7204601	7252700	48100
8	7773351	7875400	102050
8	7875401	8002150	126750
8	8002151	8051550	49400
8	8051551	8073000	21450
8	11900201	11979500	79300
8	11979501	12021750	42250
8	12233001	12247300	14300
8	12387701	12461150	73450
8	24971701	24991200	19500
8	25066601	25070500	3900
8	26100101	26102700	2600
8	32680701	32691100	10400
8	39231401	39387400	156000
8	40775801	40779700	3900
8	42191501	42194100	2600
8	43092401	43097600	5200
8	43759301	43793750	34450
8	43793751	46857200	3063450
8	46857201	46907900	50700
8	47405801	47408400	2600
8	47525401	47544250	18850
8	58117801	58128200	10400
8	75363601	75366200	2600
8	103994801	103997400	2600
8	112294001	112296600	2600
8	137160401	137163000	2600
9	22496501	22503650	7150
9	23363601	23377900	14300
9	29092701	29097900	5200
9	33792201	33803900	11700
9	35912501	35915100	2600
9	38799151	44242900	5443750
9	44242901	44249400	6500
9	44249401	44274100	24700
9	44356651	44779800	423150
9	44792801	44812300	19500
9	44874701	44881200	6500
9	45236751	46046650	809900
9	47183501	66253850	19070350
9	66253851	66399450	145600
9	66399451	67516150	1116700
9	68340351	68354000	13650
9	68354001	68393000	39000
9	68393001	68408600	15600
9	68408601	68412500	3900
9	68412501	68426800	14300
9	68426801	68434600	7800
9	68434601	68508700	74100
9	68508701	68914300	405600
9	68914301	68996200	81900
9	68996201	69062500	66300
9	69062501	69404400	341900
9	69404401	69791150	386750
9	69791151	69910750	119600
9	69910751	70886400	975650
9	71739201	71743100	3900
9	72651801	72654400	2600
9	101309001	101311600	2600
10	38772501	38889500	117000
10	38889501	38998700	109200
10	39037701	39076700	39000
10	39076701	40755000	1678300
10	40755001	42383900	1628900
10	42383901	42402100	18200
10	42402101	42409900	7800
10	42409901	42526250	116350
10	42526251	42601000	74750
10	42601001	42612700	11700
10	42612701	42668600	55900
10	42668601	42682900	14300
10	42741401	42790800	49400
10	42790801	42819400	28600
10	46931301	47150350	219050
10	51871951	51971400	99450
10	53203801	53214200	10400
10	71280301	71290700	10400
10	72781801	72784400	2600
10	78256101	78260000	3900
10	114112701	114116600	3900
10	118765401	118769300	3900
10	121383601	121386200	2600
10	122226001	122228600	2600
10	126675901	126678500	2600
10	127574201	127584600	10400
10	127584601	127595000	10400
10	127595001	127617100	22100
10	135441151	135534747	93597
11	1	196300	196300
11	1016601	1019200	2600
11	1092001	1094600	2600
11	3298101	3342300	44200
11	29008201	29012100	3900
11	47057401	47062600	5200
11	48340501	48367800	27300
11	48374301	48389900	15600
11	48600501	48604400	3900
11	48763001	48765600	2600
11	48765601	48802000	36400
11	48802001	48900800	98800
11	48932001	48964500	32500
11	50083801	50124100	40300
11	50313251	50384100	70850
11	50636301	50644100	7800
11	50644101	50711700	67600
11	50711701	50768900	57200
11	50768901	50986650	217750
11	51342201	51363000	20800
11	51567101	51578800	11700
11	51578801	53193400	1614600
11	53193401	55006900	1813500
11	55006901	55027700	20800
11	55365701	55456700	91000
11	104267801	104273000	5200
11	109064801	109067400	2600
11	114419501	114424700	5200
12	1	170300	170300
12	377001	384800	7800
12	6038501	6042400	3900
12	8026201	8028800	2600
12	8559201	8590400	31200
12	9633001	9708400	75400
12	9708401	9733750	25350
12	10585901	10589800	3900
12	11226801	11251500	24700
12	11505651	11544000	38350
12	34830901	36357100	1526200
12	37876801	37880700	3900
12	37989901	38054900	65000
12	38054901	38082200	27300
12	38082201	38136800	54600
12	38499501	38503400	3900
12	51216101	51221300	5200
12	55277301	55282500	5200
12	84593601	84596200	2600
13	51069201	51074400	5200
13	63602501	63620700	18200
13	63620701	63649300	28600
13	72477601	72480200	2600
14	1	19047600	19047600
14	19047601	19056700	9100
14	19056701	19150300	93600
14	19150301	19450600	300300
14	19471401	19710600	239200
14	19791851	20170800	378950
14	20550401	20555600	5200
14	22818901	22822800	3900
14	24450401	24464700	14300
14	40610701	40617200	6500
14	73997301	74024600	27300
14	74239101	74246900	7800
14	80106001	80115100	9100
14	82499301	82503200	3900
14	106180101	106243800	63700
14	106243801	106301000	57200
14	106301001	106330900	29900
14	106330901	106349100	18200
14	106349101	106360800	11700
14	106360801	106367300	6500
14	106395901	106691000	295100
14	106771601	106776800	5200
14	106785901	106801500	15600
14	106801501	106808000	6500
14	106808001	106810600	2600
15	1	20026500	20026500
15	20026501	20044700	18200
15	20044701	20105800	61100
15	20105801	20148700	42900
15	20201351	20523100	321750
15	20523101	20528300	5200
15	20528301	20581600	53300
15	20581601	20589400	7800
15	20589401	20880600	291200
15	72385301	72387900	2600
15	75004801	75008700	3900
15	76884601	76896950	12350
15	77330501	77333100	2600
15	102436751	102531392	94642
16	15018251	15124200	105950
16	18330651	18347550	16900
16	18757051	18766150	9100
16	19945901	19968000	22100
16	20495801	20506850	11050
16	20539351	20550400	11050
16	20686901	20693400	6500
16	21513701	21594300	80600
16	21744451	21812700	68250
16	22441901	22711650	269750
16	23047701	23050300	2600
16	26611001	26613600	2600
16	28862601	28865200	2600
16	31947501	32090500	143000
16	32090501	32325800	235300
16	32325801	32371300	45500
16	32371301	32515600	144300
16	32515601	32563700	48100
16	32563701	32604000	40300
16	32604001	32643000	39000
16	32643001	32650800	7800
16	32650801	32737250	86450
16	32737251	32842550	105300
16	32842551	32852950	10400
16	32852951	32893900	40950
16	32893901	32999850	105950
16	32999851	33428200	428350
16	33428201	33493200	65000
16	33493201	33508800	15600
16	33508801	33517900	9100
16	33517901	33525700	7800
16	33525701	33530900	5200
16	33530901	33549100	18200
16	33549101	33575100	26000
16	33575101	33592000	16900
16	33592001	33605000	13000
16	33605001	33784400	179400
16	33839001	33862400	23400
16	33862401	33865000	2600
16	33865001	33949500	84500
16	33949501	33976800	27300
16	33976801	34097700	120900
16	34097701	34179600	81900
16	34179601	34197800	18200
16	34462351	34758100	295750
16	35193601	35224800	31200
16	35224801	35285250	60450
16	46388550	46406100	17551
16	46406101	46436000	29900
16	46436001	46456800	20800
16	46456801	46490600	33800
16	46490601	46501000	10400
16	70878601	70977400	98800
16	70980001	71202300	222300
16	76540101	76544000	3900
16	79064701	79067300	2600
16	90155001	90160200	5200
17	964601	968500	3900
17	9331401	9334000	2600
17	16065401	16071900	6500
17	16656251	16716700	60450
17	16716701	16750500	33800
17	18506801	18521100	14300
17	18625101	18632900	7800
17	20767501	20785700	18200
17	21193901	21221200	27300
17	21221201	21255000	33800
17	21303101	21353800	50700
17	21505901	21546200	40300
17	21546201	21685300	139100
17	21903051	21907600	4550
17	22222201	22244300	22100
17	22244301	25268100	3023800
17	25268101	25307100	39000
17	25307101	25340250	33150
17	35755201	35759100	3900
17	36275201	36350600	75400
17	36350601	36400000	49400
17	36400001	36406500	6500
17	39422501	39431600	9100
17	41398501	41401100	2600
17	41463501	41467400	3900
17	43650101	43661800	11700
17	44164901	44702450	537550
17	45212701	45215300	2600
17	45215301	45221800	6500
17	51853101	51859600	6500
17	53578201	53586000	7800
17	55090101	55092700	2600
17	58282901	58298500	15600
17	69901001	69903600	2600
17	72655701	72658300	2600
17	79497601	79500200	2600
18	106601	112450	5850
18	13344501	13348400	3900
18	14181701	14188200	6500
18	15158001	15182700	24700
18	15182701	15195700	13000
18	15195701	15245100	49400
18	15245101	15381600	136500
18	15381601	16960450	1578850
18	16960451	18521100	1560650
18	47695701	47698300	2600
19	12695801	12698400	2600
19	15046201	15048800	2600
19	19887401	19892600	5200
19	20105801	20112300	6500
19	20147401	20163000	15600
19	20269601	20274800	5200
19	20511401	20718100	206700
19	21745101	21768500	23400
19	23476701	23487100	10400
19	24182601	24185200	2600
19	24514101	26167700	1653600
19	26167701	27740700	1573000
19	27740701	27934400	193700
19	27934401	27952600	18200
19	28298401	28332200	33800
19	33610201	33612800	2600
19	34881601	34884200	2600
19	36840701	36847200	6500
19	40368901	40374750	5850
19	43826901	43833400	6500
19	44913701	44916300	2600
19	44960501	44964400	3900
19	52133251	52146900	13650
19	54731301	54746250	14950
19	55248701	55281200	32500
19	55281201	55298100	16900
19	55355301	55360500	5200
20	1561301	1593800	32500
20	25733501	25849200	115700
20	25862201	25905100	42900
20	25905101	25911600	6500
20	25911601	25944100	32500
20	26024051	26087100	63050
20	26087101	26113100	26000
20	26122201	26150800	28600
20	26198901	26213200	14300
20	26240501	26299000	58500
20	26299001	27870050	1571050
20	27870051	29446300	1576250
20	29446301	29460600	14300
20	29460601	29486600	26000
20	29486601	29580200	93600
20	29580201	29638700	58500
20	29638701	29645200	6500
20	29645201	29833700	188500
21	1	9444500	9444500
21	9444501	9482200	37700
21	9482201	9648600	166400
21	9648601	10285600	637000
21	10285601	10596300	310700
21	10596301	10601500	5200
21	10601501	10671700	70200
21	10671701	10704200	32500
21	10704201	10709400	5200
21	10709401	10725000	15600
21	10725001	10736700	11700
21	10736701	10748400	11700
21	10748401	10860200	111800
21	10860201	11019450	159250
21	11019451	11052600	33150
21	11052601	11085100	32500
21	11085101	11112400	27300
21	11112401	11152700	40300
21	11152701	14368900	3216200
21	14368901	14444300	75400
22	16065401	16732300	666900
22	16732301	16862300	130000
22	16862301	16866200	3900
22	16866201	16940300	74100
22	16940301	16961100	20800
22	16961101	17039100	78000
22	17234101	17240600	6500
22	17349151	17392700	43550
22	17495401	17518800	23400
22	17771001	17778800	7800
22	18058301	18060900	2600
22	18358601	18361200	2600
22	18720001	18877300	157300
22	18877301	18885100	7800
22	20564051	20658300	94250
22	21474051	21644350	170300
22	22386001	22613500	227500
22	22669401	22970350	300950
22	22996351	23041200	44850
22	23041201	23234900	193700
22	23234901	23241400	6500
22	24274901	24291150	16250
22	24325601	24332100	6500
22	37143601	37147500	3900
22	42520401	42526900	6500
22	42526901	42541200	14300

## Sheet: 30x.2
Chr	Start	End	Length
1	1	641550	641550
1	2583101	2631200	48100
1	5726501	5736900	10400
1	12840101	12855700	15600
1	12886901	12894700	7800
1	12922001	13090350	168350
1	13090351	13137150	46800
1	13137151	13188500	51350
1	16832401	16844100	11700
1	16855801	16872700	16900
1	16872701	16991650	118950
1	17013101	17050800	37700
1	17050801	17083300	32500
1	17083301	17123600	40300
1	17123601	17196400	72800
1	17196401	17204850	8450
1	17222401	17235400	13000
1	25592451	25610000	17550
1	25616501	25662000	45500
1	35101301	35111700	10400
1	68627001	68629600	2600
1	72766201	72811700	45500
1	85979401	86005400	26000
1	91851501	91854100	2600
1	94289001	94291600	2600
1	106485601	106491450	5850
1	110188001	110190600	2600
1	120532101	120636750	104650
1	120636751	120686800	50050
1	120686801	120795350	108550
1	121020251	121143100	122850
1	121351101	121360200	9100
1	121360201	121477200	117000
1	121477201	142545000	21067800
1	142545001	142603500	58500
1	142603501	142651600	48100
1	142651601	142656800	5200
1	142656801	142755600	98800
1	142755601	143042250	286650
1	143042251	143278200	235950
1	143278201	143284700	6500
1	143284701	143403650	118950
1	143403651	143533000	129350
1	143533001	143542100	9100
1	143542101	144003600	461500
1	144003601	144021150	17550
1	144021151	144296750	275600
1	144296751	144554800	258050
1	144554801	144896700	341900
1	144907101	144982500	75400
1	144982501	145080000	97500
1	145080001	145093000	13000
1	145096901	145109900	13000
1	145109901	145124200	14300
1	145124201	145187900	63700
1	145187901	145381600	193700
1	146426151	146493100	66950
1	146537301	146541200	3900
1	147388801	147394000	5200
1	147564951	147732000	167050
1	147997851	148753150	755300
1	148753151	148853250	100100
1	148853251	149032000	178750
1	149032001	149035900	3900
1	149203601	149266650	63050
1	149266651	149319950	53300
1	149319951	149754800	434850
1	152555001	152587500	32500
1	152760401	152769500	9100
1	157398801	157402700	3900
1	158204801	158211300	6500
1	158867801	158870400	2600
1	158961401	158966600	5200
1	159014701	159018600	3900
1	160444701	160448600	3900
1	160953001	160955600	2600
1	162696301	162700200	3900
1	180749401	180755900	6500
1	187716101	187721300	5200
1	189705101	189722000	16900
1	189722001	189783100	61100
1	194451401	194454000	2600
1	196716001	196736800	20800
1	206282701	206289200	6500
1	206407501	206577800	170300
1	213084301	213086900	2600
1	222374101	222380600	6500
1	224199301	224204500	5200
1	229812701	229820500	7800
1	248599001	248606800	7800
1	248606801	248673750	66950
1	248700401	248736150	35750
1	248736151	248801150	65000
2	5768101	5796700	28600
2	10002201	10007400	5200
2	13958101	13960700	2600
2	14704301	14709500	5200
2	16270801	16273400	2600
2	34695701	34736000	40300
2	35975551	35997000	21450
2	36324601	36329800	5200
2	37958701	37982100	23400
2	37982101	37987300	5200
2	37987301	38002900	15600
2	52750101	52785200	35100
2	54564901	54567500	2600
2	59623201	59631000	7800
2	76772801	76775400	2600
2	77896651	77916150	19500
2	79076401	79080300	3900
2	87310601	87373000	62400
2	87460101	87743500	283400
2	88134801	88184850	50050
2	89070801	89083800	13000
2	89100701	89105900	5200
2	89131901	89156600	24700
2	89156601	89186500	29900
2	89186501	89196900	10400
2	89196901	89277500	80600
2	89277501	89285300	7800
2	89285301	89329500	44200
2	89329501	89389950	60450
2	89389951	89511500	121550
2	89511501	89591450	79950
2	89722101	89849500	127400
2	89849501	89856000	6500
2	89856001	89865100	9100
2	89865101	89880700	15600
2	89880701	89899550	18850
2	90248601	90260300	11700
2	90319451	91695500	1376050
2	91759201	91821600	62400
2	91821601	91924300	102700
2	91924301	91971100	46800
2	91971101	92004250	33150
2	92004251	92124500	120250
2	92176501	92199900	23400
2	92199901	92267500	67600
2	92267501	92305200	37700
2	92305201	93825550	1520350
2	95470701	95516200	45500
2	96430751	96465200	34450
2	96514601	96527600	13000
2	96592601	96627700	35100
2	96721951	96734950	13000
2	97806801	98083050	276250
2	98083051	98159100	76050
2	127674301	127676900	2600
2	129638601	129646400	7800
2	130241801	130250900	9100
2	130886601	130900900	14300
2	130954201	130958100	3900
2	132294501	132301000	6500
2	132511601	132525250	13650
2	132549301	132572700	23400
2	132763801	132836600	72800
2	132836601	132871700	35100
2	132935401	132966600	31200
2	132966601	133016000	49400
2	133016001	133035500	19500
2	133035501	133045900	10400
2	133045901	133117400	71500
2	133117401	133121300	3900
2	146863601	146876600	13000
2	151031401	151037250	5850
2	155818001	155829700	11700
2	159958501	159961100	2600
2	162134701	162139900	5200
2	194690601	194698400	7800
2	204181901	204192300	10400
2	208351001	208360100	9100
2	209942201	209948700	6500
2	215728501	215731100	2600
2	217955401	217958000	2600
2	220052301	220056200	3900
2	232690901	232698700	7800
2	240565001	240567600	2600
3	228801	234000	5200
3	620101	659100	39000
3	6649501	6654700	5200
3	11108501	11111100	2600
3	32102201	32107400	5200
3	33009601	33014800	5200
3	47490301	47492900	2600
3	48526401	48529000	2600
3	49641801	49644400	2600
3	51490401	51494950	4550
3	58745051	58749600	4550
3	65188501	65214500	26000
3	75569001	75593700	24700
3	75674301	75678200	3900
3	75678201	75797800	119600
3	75797801	75803000	5200
3	75834201	75845900	11700
3	75845901	75851100	5200
3	75982401	75999300	16900
3	76703901	76709100	5200
3	77828401	77836200	7800
3	90318801	90446200	127400
3	90446201	93515500	3069300
3	98411301	98413900	2600
3	98898801	98901400	2600
3	98944301	98949500	5200
3	111243601	111248800	5200
3	129763401	129777700	14300
3	129777701	129798500	20800
3	129798501	129806300	7800
3	131708201	131713400	5200
3	136021601	136026800	5200
3	137313801	137316400	2600
3	146385201	146390400	5200
3	162511701	162526000	14300
3	162526001	162544200	18200
3	162544201	162626100	81900
3	162717101	162722950	5850
3	162765201	162769100	3900
3	178475701	178478300	2600
3	189737601	189740200	2600
3	192875801	192884900	9100
3	195221651	195232700	11050
3	195343201	195448500	105300
3	197843101	198022430	179330
4	20151	68900	48750
4	9158501	9180600	22100
4	9180601	9211800	31200
4	9457501	9478300	20800
4	9478301	9480900	2600
4	10211501	10234900	23400
4	10392201	10402600	10400
4	33835101	33849400	14300
4	33857201	33862400	5200
4	34684001	34689200	5200
4	34780201	34828300	48100
4	38771201	38773800	2600
4	49093201	49159500	66300
4	49159501	49180950	21450
4	49180951	49253750	72800
4	49253751	49409750	156000
4	49409751	49511150	101400
4	49511151	49516350	5200
4	49516351	49634000	117650
4	49634001	51170600	1536600
4	51170601	52683800	1513200
4	56265301	56269200	3900
4	56574701	56579250	4550
4	68264301	68266900	2600
4	69374501	69490200	115700
4	70124601	70232500	107900
4	80272401	80275000	2600
4	107604901	107608800	3900
4	113497801	113501050	3250
4	116166701	116177100	10400
4	132576601	132627300	50700
4	161046601	161074550	27950
4	161878601	161885100	6500
4	163394401	163397000	2600
4	166002201	166004800	2600
4	172988401	172993600	5200
4	173425201	173433000	7800
4	186442101	186444700	2600
4	190197801	190201700	3900
4	190469501	190685300	215800
4	190795801	190823100	27300
4	190823101	191006400	183300
4	191006401	191154276	147876
5	21450001	21452600	2600
5	21477301	21493550	16250
5	21493551	21522800	29250
5	21522801	21573500	50700
5	23903101	23905700	2600
5	34184801	34201700	16900
5	46092801	46095400	2600
5	46265701	46270900	5200
5	46270901	46276100	5200
5	46321601	46328100	6500
5	46328101	47917350	1589250
5	47917351	49441600	1524250
5	49441601	49471500	29900
5	49471501	49552100	80600
5	57323501	57333900	10400
5	83948801	83954000	5200
5	90499501	90502100	2600
5	98345001	98347600	2600
5	98840301	98842900	2600
5	104432901	104503100	70200
5	105656201	105658800	2600
5	117387401	117393900	6500
5	117873601	117876200	2600
5	119380301	119382900	2600
5	135115501	135120700	5200
6	256101	382200	126100
6	665601	668200	2600
6	23743201	23745800	2600
6	24358101	24360700	2600
6	26672101	26724750	52650
6	29842801	29849300	6500
6	31276701	31279300	2600
6	32438901	32454500	15600
6	32454501	32458400	3900
6	32458401	32489600	31200
6	32489601	32496100	6500
6	32541601	32558500	16900
6	32615701	32626100	10400
6	33937801	33943000	5200
6	35753901	35766900	13000
6	37115001	37117600	2600
6	48930701	48938500	7800
6	53929201	53934400	5200
6	55828501	55846700	18200
6	57202601	57284500	81900
6	57289701	57297500	7800
6	57301401	57317000	15600
6	57317001	57322200	5200
6	57322201	57369000	46800
6	57369001	57567900	198900
6	57567901	57608200	40300
6	57623801	57627700	3900
6	58425251	58428500	3250
6	58773001	58775600	2600
6	58775601	60329750	1554150
6	60329751	61896900	1567150
6	61896901	61916400	19500
6	66398801	66405300	6500
6	67008501	67041000	32500
6	67041001	67043600	2600
6	67043601	67048800	5200
6	68099201	68101800	2600
6	72863701	72872800	9100
6	74613501	74618700	5200
6	78967201	79037400	70200
6	103737401	103762100	24700
6	157730301	157735500	5200
6	165725301	165731800	6500
7	22434101	22436700	2600
7	26136501	26145600	9100
7	31315701	31318300	2600
7	31318301	31323500	5200
7	38389001	38398100	9100
7	39820301	39824850	4550
7	51594401	51598300	3900
7	53220701	53233700	13000
7	56557801	56564300	6500
7	56761901	56769700	7800
7	56859401	56872400	13000
7	57502901	57506800	3900
7	57545801	57557500	11700
7	57605601	57614700	9100
7	57614701	57768100	153400
7	57768101	57778500	10400
7	57879901	57885100	5200
7	57885101	57939700	54600
7	57939701	57960500	20800
7	57960501	57965700	5200
7	57965701	57991700	26000
7	57991701	57998200	6500
7	57998201	61077900	3079700
7	61077901	61090900	13000
7	61090901	61738300	647400
7	61738301	61759100	20800
7	61759101	61779900	20800
7	61779901	61834500	54600
7	61834501	61941750	107250
7	61941751	61982700	40950
7	61982701	62010000	27300
7	62015201	62036000	20800
7	62036001	62071100	35100
7	62470201	62478000	7800
7	63372401	63375000	2600
7	63620701	63625900	5200
7	64569051	64665900	96850
7	64719201	64721800	2600
7	64872601	64894700	22100
7	64953201	64955800	2600
7	64955801	65061100	105300
7	70421001	70426200	5200
7	72269601	72276100	6500
7	73828301	73830900	2600
7	75894001	75896600	2600
7	95568201	95572750	4550
7	96543201	96547100	3900
7	97395351	97402500	7150
7	100545901	100549800	3900
7	100549801	100552400	2600
7	100552401	100620000	67600
7	100634301	100647300	13000
7	102393201	102415300	22100
7	110182801	110188000	5200
7	126046701	126050600	3900
7	135580901	135583500	2600
7	141766301	141793600	27300
7	148072601	148075200	2600
7	151932301	151945300	13000
7	151970001	151989500	19500
7	152074001	152088300	14300
7	152098701	152114300	15600
8	595401	599300	3900
8	2193751	2287350	93600
8	4122301	4124900	2600
8	6827601	6878300	50700
8	6991401	6995300	3900
8	7044701	7059000	14300
8	7059001	7178600	119600
8	7178601	7254000	75400
8	7773351	7875400	102050
8	7875401	8002150	126750
8	8002151	8051550	49400
8	11900201	11979500	79300
8	11979501	12021750	42250
8	12233001	12247300	14300
8	12387701	12461150	73450
8	24973001	24991200	18200
8	25066601	25070500	3900
8	26100101	26102700	2600
8	32680701	32691100	10400
8	39231401	39387400	156000
8	40775801	40779700	3900
8	42191501	42194100	2600
8	43092401	43097600	5200
8	43176251	43180800	4550
8	43759301	43793750	34450
8	43793751	46857200	3063450
8	46857201	46907900	50700
8	47405801	47408400	2600
8	47525401	47546200	20800
8	58117801	58128200	10400
8	75363601	75366200	2600
8	103994801	103997400	2600
8	112294001	112296600	2600
8	120155101	120161600	6500
8	137160401	137163000	2600
9	22496501	22503650	7150
9	23362301	23377900	15600
9	29092701	29097900	5200
9	33473701	33476300	2600
9	33792201	33805200	13000
9	35912501	35915100	2600
9	38784851	40264900	1480050
9	44068701	44071300	2600
9	44103801	44111600	7800
9	44242901	44356650	113750
9	44356651	44777850	421200
9	44792801	44812300	19500
9	44874701	44881200	6500
9	45236751	46046650	809900
9	47183501	65606450	18422950
9	65606451	66399450	793000
9	66399451	67516150	1116700
9	68340351	68354000	13650
9	68354001	68395600	41600
9	68395601	68413800	18200
9	68413801	68432000	18200
9	68432001	68434600	2600
9	68434601	68506100	71500
9	68506101	68914300	408200
9	68914301	69062500	148200
9	69062501	69791150	728650
9	69791151	69910750	119600
9	69910751	70886400	975650
9	71739201	71743100	3900
9	72651801	72654400	2600
9	101309001	101311600	2600
10	18174001	18220150	46150
10	31246801	31252000	5200
10	34968701	34971300	2600
10	35309301	35311900	2600
10	38560601	38569700	9100
10	38772501	38889500	117000
10	38889501	38994800	105300
10	39037701	39076700	39000
10	39076701	40755000	1678300
10	40755001	42402100	1647100
10	42402101	42409900	7800
10	42409901	42526250	116350
10	42526251	42601000	74750
10	42601001	42646500	45500
10	42646501	42668600	22100
10	42668601	42682900	14300
10	42741401	42789500	48100
10	42789501	42819400	29900
10	46953401	47150350	196950
10	51938251	51971400	33150
10	53203801	53214200	10400
10	71281601	71290700	9100
10	78256101	78260000	3900
10	114112701	114116600	3900
10	117404301	117406900	2600
10	118765401	118769300	3900
10	121383601	121386200	2600
10	122226001	122228600	2600
10	125013201	125015800	2600
10	126675901	126678500	2600
10	127574201	127584600	10400
10	127584601	127595000	10400
10	127595001	127617100	22100
10	135441151	135534747	93597
11	1	196300	196300
11	1016601	1019200	2600
11	1092001	1094600	2600
11	4345901	4382300	36400
11	4968601	4976400	7800
11	29008201	29012100	3900
11	31393701	31397600	3900
11	47057401	47062600	5200
11	48339201	48367800	28600
11	48374301	48389900	15600
11	48600501	48604400	3900
11	48802001	48900800	98800
11	48932001	48964500	32500
11	50083801	50124100	40300
11	50302201	50384100	81900
11	50636301	50668800	32500
11	50668801	50674000	5200
11	50674001	50687000	13000
11	50687001	50701300	14300
11	50710401	50722100	11700
11	50722101	50773450	51350
11	50773451	50986650	213200
11	51342201	51363000	20800
11	51567101	51578800	11700
11	51578801	53193400	1614600
11	54906801	55006900	100100
11	55006901	55027700	20800
11	55365701	55452800	87100
11	104267801	104273000	5200
11	114419501	114424700	5200
12	1	155350	155350
12	155351	171600	16250
12	292501	297700	5200
12	377001	384800	7800
12	6038501	6042400	3900
12	8559201	8590400	31200
12	9633001	9708400	75400
12	9708401	9733750	25350
12	10585901	10589800	3900
12	11226801	11250200	23400
12	11505651	11544000	38350
12	34830901	36357100	1526200
12	37876801	37880700	3900
12	37989901	38054900	65000
12	38054901	38082200	27300
12	38082201	38136800	54600
12	38499501	38503400	3900
12	84593601	84596200	2600
12	90487801	90491700	3900
12	93792401	93795650	3250
12	99794501	99802300	7800
12	100287201	100292400	5200
12	102102001	102107200	5200
12	127649601	127652200	2600
13	51070501	51074400	3900
13	63602501	63620700	18200
13	63620701	63637600	16900
13	63637601	63649300	11700
13	72477601	72480200	2600
13	83166201	83172700	6500
13	91999701	92002300	2600
13	99255001	99257600	2600
13	112936851	112966100	29250
14	1	19047600	19047600
14	19047601	19056700	9100
14	19056701	19150300	93600
14	19150301	19450600	300300
14	19471401	19710600	239200
14	19791851	20170800	378950
14	20550401	20555600	5200
14	24448451	24466650	18200
14	40610701	40617200	6500
14	50180001	50182600	2600
14	73997301	74024600	27300
14	74239101	74246900	7800
14	80106001	80115100	9100
14	82499301	82503200	3900
14	106180101	106243800	63700
14	106243801	106301000	57200
14	106301001	106330900	29900
14	106330901	106353000	22100
14	106353001	106367300	14300
14	106367301	106395900	28600
14	106395901	106691000	295100
14	106771601	106775500	3900
14	106785901	106801500	15600
14	106801501	106808000	6500
14	106808001	106810600	2600
15	1	20026500	20026500
15	20026501	20038200	11700
15	20038201	20043400	5200
15	20043401	20105800	62400
15	20105801	20148700	42900
15	20201351	20523100	321750
15	20523101	20528300	5200
15	20528301	20581600	53300
15	20581601	20589400	7800
15	20589401	20880600	291200
15	72385301	72387900	2600
15	76885901	76896950	11050
15	77330501	77333100	2600
16	14983151	15124200	141050
16	16692651	16701750	9100
16	18330651	18347550	16900
16	18757051	18766150	9100
16	19945901	19968000	22100
16	20494501	20506850	12350
16	20539351	20550400	11050
16	20580301	20602400	22100
16	20686901	20693400	6500
16	21513701	21594300	80600
16	21773051	21797100	24050
16	22441901	22711650	269750
16	23047701	23050300	2600
16	26611001	26613600	2600
16	28862601	28865200	2600
16	31627701	31630300	2600
16	31960501	32061900	101400
16	32061901	32325800	263900
16	32325801	32371300	45500
16	32371301	32515600	144300
16	32515601	32566300	50700
16	32566301	32604000	37700
16	32604001	32737250	133250
16	32737251	32842550	105300
16	32842551	32852950	10400
16	32852951	32893900	40950
16	32893901	32999850	105950
16	32999851	33428200	428350
16	33428201	33517900	89700
16	33517901	33530900	13000
16	33530901	33549100	18200
16	33549101	33575100	26000
16	33575101	33592000	16900
16	33592001	33614100	22100
16	33614101	33784400	170300
16	33833801	33865000	31200
16	33865001	33949500	84500
16	33949501	33976800	27300
16	33976801	34097700	120900
16	34097701	34179600	81900
16	34179601	34197800	18200
16	34462351	34758100	295750
16	35193601	35224800	31200
16	35224801	35285250	60450
16	46388550	46436000	47451
16	46436001	46456800	20800
16	46456801	46490600	33800
16	46490601	46501000	10400
16	62544301	62550800	6500
16	70878601	70977400	98800
16	70980001	71203600	223600
16	72559501	72563400	3900
16	76538801	76541400	2600
16	76541401	76544000	2600
17	964601	968500	3900
17	15536301	15546050	9750
17	16065401	16071900	6500
17	16656251	16716700	60450
17	16716701	16750500	33800
17	18506801	18521100	14300
17	18587401	18591300	3900
17	18625101	18632900	7800
17	20767501	20785700	18200
17	21192601	21221200	28600
17	21221201	21255000	33800
17	21303101	21353800	50700
17	21507201	21546200	39000
17	21546201	21684000	137800
17	21684001	21686600	2600
17	21903051	21907600	4550
17	22220251	22244300	24050
17	22244301	25268100	3023800
17	25268101	25308400	40300
17	25308401	25338300	29900
17	35756501	35759100	2600
17	36275201	36350600	75400
17	36350601	36400000	49400
17	36400001	36406500	6500
17	39422501	39431600	9100
17	41380301	41382900	2600
17	41398501	41401100	2600
17	41463501	41467400	3900
17	43650101	43661800	11700
17	44164901	44702450	537550
17	45212701	45215300	2600
17	45215301	45221800	6500
17	51853101	51859600	6500
17	55090101	55092700	2600
17	64793301	64795900	2600
17	76281401	76284000	2600
17	79497601	79500200	2600
18	106601	112450	5850
18	12216101	12222600	6500
18	14181701	14186900	5200
18	14216801	14222000	5200
18	15158001	15182700	24700
18	15195701	15245100	49400
18	15381601	16960450	1578850
18	16960451	18521100	1560650
18	47695701	47698300	2600
19	12694501	12698400	3900
19	15046201	15048800	2600
19	16110901	16113500	2600
19	19887401	19892600	5200
19	20107101	20112300	5200
19	20147401	20163000	15600
19	20595901	20718100	122200
19	21742501	21763300	20800
19	23476701	23487100	10400
19	24182601	24185200	2600
19	24514101	26167700	1653600
19	26167701	27740700	1573000
19	27740701	27934400	193700
19	27934401	27951300	16900
19	28298401	28330900	32500
19	34881601	34884200	2600
19	36840701	36847200	6500
19	40368901	40382550	13650
19	43826901	43833400	6500
19	44913701	44916300	2600
19	44960501	44964400	3900
19	52133251	52149500	16250
19	54726751	54746250	19500
19	55248701	55281200	32500
19	55281201	55299400	18200
19	55347501	55355300	7800
19	55355301	55360500	5200
20	1561301	1593800	32500
20	25733501	25832300	98800
20	25832301	25849200	16900
20	25858301	25896000	37700
20	25896001	25911600	15600
20	25911601	25937600	26000
20	25937601	25946700	9100
20	26024051	26087100	63050
20	26087101	26113100	26000
20	26122201	26150800	28600
20	26198901	26213200	14300
20	26240501	26299000	58500
20	26299001	27870050	1571050
20	27870051	29446300	1576250
20	29446301	29460600	14300
20	29460601	29486600	26000
20	29486601	29580200	93600
20	29580201	29638700	58500
20	29638701	29645200	6500
20	29645201	29833700	188500
21	1	9444500	9444500
21	9444501	9482200	37700
21	9482201	9648600	166400
21	9648601	10285600	637000
21	10285601	10596300	310700
21	10596301	10601500	5200
21	10601501	10671700	70200
21	10671701	10704200	32500
21	10704201	10714600	10400
21	10714601	10725000	10400
21	10725001	10736700	11700
21	10736701	10748400	11700
21	10748401	10860200	111800
21	10860201	11019450	159250
21	11019451	11053900	34450
21	11053901	11085100	31200
21	11085101	11112400	27300
21	11112401	11152700	40300
21	11152701	14368900	3216200
21	14368901	14444300	75400
22	16065401	16732300	666900
22	16732301	16862300	130000
22	16862301	16974100	111800
22	17234101	17240600	6500
22	17349151	17392700	43550
22	17495401	17516200	20800
22	17771001	17778800	7800
22	18058301	18060900	2600
22	18358601	18361200	2600
22	18720001	18877300	157300
22	18877301	18885100	7800
22	20564051	20658300	94250
22	21474051	21644350	170300
22	21865351	21916700	51350
22	22386001	22613500	227500
22	22669401	22796800	127400
22	22796801	22887800	91000
22	22887801	22970350	82550
22	22996351	23041200	44850
22	23041201	23234900	193700
22	23234901	23241400	6500
22	24274901	24291150	16250
22	24325601	24332100	6500
22	37143601	37147500	3900
22	42520401	42539900	19500

## Sheet: 30x.3
Chr	Start	End	Length
1	1	641550	641550
1	2583101	2631200	48100
1	5726501	5736900	10400
1	13090351	13137150	46800
1	13137151	13188500	51350
1	16151201	16155100	3900
1	16168101	16172000	3900
1	16832401	16844100	11700
1	16855801	16872700	16900
1	16872701	16991650	118950
1	17013101	17050800	37700
1	17050801	17084600	33800
1	17084601	17123600	39000
1	17123601	17196400	72800
1	17196401	17204850	8450
1	17222401	17235400	13000
1	22314501	22321000	6500
1	25592451	25610000	17550
1	25616501	25662000	45500
1	35101301	35111700	10400
1	68627001	68629600	2600
1	72766201	72811700	45500
1	85979401	86005400	26000
1	91851501	91854100	2600
1	94289001	94291600	2600
1	106486901	106491450	4550
1	108111901	108114500	2600
1	110188001	110190600	2600
1	120532101	120636750	104650
1	120636751	120693300	56550
1	120693301	120795350	102050
1	121020251	121143100	122850
1	121351101	121360200	9100
1	121360201	121477200	117000
1	121477201	142545000	21067800
1	142545001	142598300	53300
1	142598301	142651600	53300
1	142651601	142656800	5200
1	142656801	142755600	98800
1	142755601	143119600	364000
1	143119601	143278200	158600
1	143278201	143284700	6500
1	143284701	143403650	118950
1	143403651	143533000	129350
1	143533001	143542100	9100
1	143542101	144003600	461500
1	144003601	144021150	17550
1	144021151	144296750	275600
1	144296751	144554800	258050
1	144554801	144896700	341900
1	144907101	144982500	75400
1	144982501	145080000	97500
1	145080001	145093000	13000
1	145096901	145109900	13000
1	145109901	145124200	14300
1	145124201	145187900	63700
1	145187901	145210000	22100
1	145210001	145381600	171600
1	146426151	146489200	63050
1	146536001	146541200	5200
1	147564951	147732000	167050
1	147997851	148753150	755300
1	148753151	148853250	100100
1	148853251	149032000	178750
1	149032001	149035900	3900
1	149203601	149266650	63050
1	149266651	149319950	53300
1	149319951	149372600	52650
1	149646901	149707350	60450
1	149722301	149754800	32500
1	152555001	152587500	32500
1	152760401	152769500	9100
1	157398801	157401400	2600
1	158204801	158211300	6500
1	158867801	158870400	2600
1	158961401	158966600	5200
1	159014701	159018600	3900
1	180749401	180755900	6500
1	187716101	187721300	5200
1	189703801	189783100	79300
1	194451401	194454000	2600
1	206282701	206289200	6500
1	206407501	206544650	137150
1	206544651	206577800	33150
1	213084301	213086900	2600
1	222374101	222380600	6500
1	224199301	224204500	5200
1	225129451	225134000	4550
1	225290001	225293900	3900
1	229812701	229820500	7800
1	234911301	234919100	7800
1	234919101	234954850	35750
1	248599001	248673750	74750
1	248673751	248736150	62400
1	248736151	248801150	65000
2	5766801	5795400	28600
2	14704301	14709500	5200
2	15237301	15239900	2600
2	16272101	16274700	2600
2	33224101	33228000	3900
2	34695701	34736000	40300
2	35975551	35997000	21450
2	37957401	38002900	45500
2	52750101	52785200	35100
2	54564901	54567500	2600
2	59623201	59631000	7800
2	76772801	76775400	2600
2	79077701	79080300	2600
2	87310601	87347000	36400
2	87460101	87743500	283400
2	88127651	88200450	72800
2	89070801	89083800	13000
2	89100701	89105900	5200
2	89131901	89156600	24700
2	89156601	89186500	29900
2	89186501	89196900	10400
2	89196901	89276200	79300
2	89276201	89591450	315250
2	89722101	89849500	127400
2	89849501	89856000	6500
2	89856001	89865100	9100
2	89865101	89880700	15600
2	89880701	89899550	18850
2	90248601	90260300	11700
2	90319451	91695500	1376050
2	91759201	91821600	62400
2	91821601	91924300	102700
2	91924301	91971100	46800
2	91971101	92004250	33150
2	92004251	92124500	120250
2	92176501	92199900	23400
2	92199901	92259700	59800
2	92259701	92267500	7800
2	92267501	92305200	37700
2	92305201	93825550	1520350
2	95470701	95517500	46800
2	96514601	96527600	13000
2	96592601	96627700	35100
2	96721951	96734950	13000
2	97806801	98083050	276250
2	98083051	98159100	76050
2	98229301	98241650	12350
2	109690101	109695300	5200
2	109814901	109817500	2600
2	127674301	127676900	2600
2	129638601	129646400	7800
2	130243101	130250900	7800
2	130885301	130900900	15600
2	130954201	130958100	3900
2	132294501	132302300	7800
2	132549301	132572700	23400
2	132763801	132836600	72800
2	132966601	133016000	49400
2	133016001	133035500	19500
2	133035501	133045900	10400
2	133045901	133117400	71500
2	133117401	133121300	3900
2	146863601	146876600	13000
2	151031401	151037250	5850
2	155819301	155829700	10400
2	159958501	159961100	2600
2	162134701	162139900	5200
2	167269701	167272300	2600
2	167494601	167501100	6500
2	177265401	177271900	6500
2	180064951	180081200	16250
2	194690601	194698400	7800
2	204181901	204192300	10400
2	208351001	208360100	9100
2	217955401	217958000	2600
2	220052301	220056200	3900
2	232690901	232698700	7800
2	240565001	240567600	2600
3	228801	234000	5200
3	614901	659100	44200
3	6649501	6654700	5200
3	11108501	11111100	2600
3	32102201	32107400	5200
3	33009601	33014800	5200
3	48526401	48530300	3900
3	49641801	49644400	2600
3	58793801	58805500	11700
3	65188501	65214500	26000
3	67198301	67206100	7800
3	68634801	68640000	5200
3	68740101	68747900	7800
3	75569001	75591100	22100
3	75674301	75678200	3900
3	75678201	75797800	119600
3	75797801	75803000	5200
3	75832901	75845900	13000
3	75845901	75852400	6500
3	75982401	75999300	16900
3	77828401	77836200	7800
3	90318801	90438400	119600
3	90438401	93515500	3077100
3	98411301	98413900	2600
3	98898801	98901400	2600
3	98944301	98949500	5200
3	111243601	111248800	5200
3	129763401	129798500	35100
3	129798501	129806300	7800
3	131708201	131713400	5200
3	136021601	136025500	3900
3	137131801	137138300	6500
3	137313801	137316400	2600
3	146385201	146390400	5200
3	162511701	162526000	14300
3	162526001	162544200	18200
3	162544201	162626100	81900
3	162718401	162722950	4550
3	162765201	162769100	3900
3	178475701	178478300	2600
3	192875801	192884900	9100
3	195221651	195232700	11050
3	195343201	195449800	106600
3	197843101	198022430	179330
4	20151	68900	48750
4	9158501	9180600	22100
4	9180601	9211800	31200
4	9457501	9478300	20800
4	9478301	9480900	2600
4	10211501	10234900	23400
4	10393501	10402600	9100
4	33836401	33849400	13000
4	33857201	33862400	5200
4	34684001	34689200	5200
4	34780201	34828300	48100
4	49093201	49159500	66300
4	49159501	49253750	94250
4	49253751	49409750	156000
4	49409751	49511150	101400
4	49511151	49516350	5200
4	49516351	49634000	117650
4	49634001	51170600	1536600
4	51170601	52683800	1513200
4	56265301	56270500	5200
4	56574701	56579250	4550
4	61330101	61332700	2600
4	61938501	61942400	3900
4	68264301	68266900	2600
4	69374501	69490200	115700
4	70124601	70232500	107900
4	80272401	80275000	2600
4	107604901	107608800	3900
4	113497801	113501050	3250
4	116166701	116177100	10400
4	132576601	132627300	50700
4	132889901	132895100	5200
4	144925301	144929200	3900
4	161043351	161074550	31200
4	161878601	161885100	6500
4	163394401	163397000	2600
4	166002201	166004800	2600
4	172988401	172992300	3900
4	173425201	173433000	7800
4	186442101	186444700	2600
4	190197801	190201700	3900
4	190469501	190685300	215800
4	190795801	190823100	27300
4	190823101	191006400	183300
4	191006401	191154276	147876
5	21450001	21452600	2600
5	21477301	21493550	16250
5	21493551	21524100	30550
5	21524101	21573500	49400
5	23903101	23905700	2600
5	34184801	34201700	16900
5	46092801	46095400	2600
5	46270901	46276100	5200
5	46321601	46328100	6500
5	46328101	47917350	1589250
5	47917351	49441600	1524250
5	49441601	49471500	29900
5	49471501	49552100	80600
5	57323501	57333900	10400
5	83948801	83954000	5200
5	90499501	90502100	2600
5	98345001	98347600	2600
5	98840301	98842900	2600
5	104432901	104503100	70200
5	117387401	117393900	6500
5	117873601	117876200	2600
5	119380301	119382900	2600
5	135115501	135120700	5200
6	256101	382200	126100
6	23743201	23745800	2600
6	24358101	24360700	2600
6	26672101	26724750	52650
6	28679301	28681900	2600
6	29747901	29753100	5200
6	29842801	29849300	6500
6	31276701	31279300	2600
6	32454501	32458400	3900
6	32458401	32489600	31200
6	32489601	32501300	11700
6	32541601	32559800	18200
6	32615701	32624800	9100
6	33937801	33943000	5200
6	35753901	35766900	13000
6	37115001	37117600	2600
6	48930701	48938500	7800
6	53929201	53934400	5200
6	55828501	55846700	18200
6	57202601	57284500	81900
6	57284501	57302700	18200
6	57302701	57317000	14300
6	57317001	57322200	5200
6	57322201	57369000	46800
6	57369001	57567900	198900
6	57567901	57608200	40300
6	57623801	57627700	3900
6	58249751	58269900	20150
6	58425251	58428500	3250
6	58773001	58775600	2600
6	58775601	60329750	1554150
6	60329751	61896900	1567150
6	61896901	61916400	19500
6	61950201	61958000	7800
6	66398801	66404000	5200
6	67008501	67016300	7800
6	67016301	67035800	19500
6	67035801	67041000	5200
6	67041001	67043600	2600
6	67043601	67048800	5200
6	72863701	72872800	9100
6	74613501	74618700	5200
6	78967201	79036100	68900
6	165725301	165731800	6500
7	10846551	10849800	3250
7	13022101	13028600	6500
7	22434101	22436700	2600
7	26136501	26145600	9100
7	31315701	31318300	2600
7	38389001	38396800	7800
7	50639551	50643450	3900
7	51594401	51598300	3900
7	53222001	53231100	9100
7	56557801	56564300	6500
7	56761901	56769700	7800
7	57502901	57506800	3900
7	57545801	57557500	11700
7	57604301	57778500	174200
7	57879901	57885100	5200
7	57885101	57939700	54600
7	57939701	57960500	20800
7	57960501	57965700	5200
7	57965701	57991700	26000
7	57991701	57998200	6500
7	57998201	61077900	3079700
7	61077901	61090900	13000
7	61090901	61738300	647400
7	61738301	61759100	20800
7	61759101	61779900	20800
7	61779901	61834500	54600
7	61834501	61941750	107250
7	61941751	61982700	40950
7	61982701	62010000	27300
7	62015201	62036000	20800
7	62036001	62071100	35100
7	62470201	62479300	9100
7	63372401	63375000	2600
7	64569051	64643800	74750
7	64719201	64721800	2600
7	64872601	64894700	22100
7	64953201	64955800	2600
7	64955801	65059800	104000
7	70422301	70424900	2600
7	72270901	72276100	5200
7	73828301	73830900	2600
7	96543201	96547100	3900
7	97395351	97402500	7150
7	99430501	99434400	3900
7	100545901	100549800	3900
7	100549801	100552400	2600
7	100552401	100620000	67600
7	100634301	100647300	13000
7	110182801	110188000	5200
7	126046701	126050600	3900
7	141765001	141793600	28600
7	148072601	148075200	2600
7	150606301	150608900	2600
7	151932301	151945300	13000
7	151962201	151970000	7800
7	151970001	151989500	19500
7	152074001	152088300	14300
7	152098701	152114300	15600
8	595401	599300	3900
8	2193751	2287350	93600
8	4122301	4124900	2600
8	7044701	7059000	14300
8	7059001	7178600	119600
8	7178601	7254000	75400
8	7773351	7875400	102050
8	7875401	8002150	126750
8	8002151	8051550	49400
8	11245001	11247600	2600
8	11900201	11979500	79300
8	11979501	12021750	42250
8	12208951	12247300	38350
8	12387701	12461150	73450
8	24973001	24991200	18200
8	25066601	25070500	3900
8	32680701	32691100	10400
8	39231401	39387400	156000
8	40775801	40779700	3900
8	42191501	42194100	2600
8	43092401	43097600	5200
8	43759301	43793750	34450
8	43793751	46857200	3063450
8	46857201	46907900	50700
8	47405801	47408400	2600
8	47525401	47544250	18850
8	58117801	58128200	10400
8	73947901	73950500	2600
8	75363601	75366200	2600
8	103994801	103997400	2600
8	112294001	112296600	2600
8	120153801	120161600	7800
8	137160401	137163000	2600
9	22496501	22503650	7150
9	23362301	23377900	15600
9	29092701	29097900	5200
9	33793501	33805200	11700
9	35912501	35915100	2600
9	38799151	40264900	1465750
9	44068701	44071300	2600
9	44103801	44111600	7800
9	44242901	44356650	113750
9	44792801	44812300	19500
9	44874701	44881200	6500
9	45236751	46046650	809900
9	47183501	66267500	19084000
9	66267501	66399450	131950
9	66399451	67516150	1116700
9	68340351	68354000	13650
9	68354001	68393000	39000
9	68393001	68408600	15600
9	68408601	68412500	3900
9	68412501	68426800	14300
9	68426801	68434600	7800
9	68434601	68506100	71500
9	68506101	68914300	408200
9	68914301	69062500	148200
9	69062501	69791150	728650
9	69791151	69817800	26650
9	69817801	69821700	3900
9	69821701	69910750	89050
9	69910751	70886400	975650
9	71739201	71741800	2600
9	72651801	72654400	2600
9	101309001	101311600	2600
9	104715001	104724100	9100
9	130893101	130900900	7800
9	131411801	131414400	2600
9	132186601	132206100	19500
9	140221901	140224500	2600
9	141079901	141089000	9100
10	18174001	18220150	46150
10	31246801	31252000	5200
10	34968701	34971300	2600
10	35309301	35311900	2600
10	37452351	37473800	21450
10	38560601	38569700	9100
10	38772501	38889500	117000
10	38889501	38998700	109200
10	39037701	39076700	39000
10	39076701	40755000	1678300
10	40755001	42402100	1647100
10	42402101	42409900	7800
10	42409901	42526250	116350
10	42526251	42601000	74750
10	42601001	42646500	45500
10	42646501	42668600	22100
10	42668601	42682900	14300
10	42741401	42789500	48100
10	42789501	42819400	29900
10	46931301	47150350	219050
10	51938251	51971400	33150
10	53203801	53214200	10400
10	55139501	55142100	2600
10	63659701	63664900	5200
10	71280301	71290700	10400
10	78256101	78260000	3900
10	114112701	114116600	3900
10	118765401	118769300	3900
10	122226001	122228600	2600
10	125013201	125015800	2600
10	126675901	126678500	2600
10	127574201	127584600	10400
10	127584601	127595000	10400
10	127595001	127617100	22100
10	135441151	135534747	93597
11	1	196300	196300
11	1016601	1019200	2600
11	1092001	1094600	2600
11	4251001	4332900	81900
11	4344601	4382300	37700
11	29008201	29012100	3900
11	31393701	31397600	3900
11	32542901	32545500	2600
11	47057401	47062600	5200
11	48339201	48367800	28600
11	48374301	48389900	15600
11	48600501	48604400	3900
11	48802001	48900800	98800
11	48932001	48964500	32500
11	50083801	50124100	40300
11	50302201	50384100	81900
11	50636301	50668800	32500
11	50668801	50674000	5200
11	50674001	50687000	13000
11	50687001	50701300	14300
11	50710401	50722100	11700
11	50722101	50773450	51350
11	50773451	50986650	213200
11	51342201	51363000	20800
11	51567101	51578800	11700
11	51578801	53193400	1614600
11	53193401	55006900	1813500
11	55006901	55027700	20800
11	55365701	55456700	91000
11	104267801	104273000	5200
11	114419501	114424700	5200
12	1	170300	170300
12	292501	297700	5200
12	377001	384800	7800
12	8026201	8028800	2600
12	8559201	8567000	7800
12	8567001	8576100	9100
12	8576101	8590400	14300
12	9633001	9718800	85800
12	9718801	9733750	14950
12	10585901	10589800	3900
12	11226801	11250200	23400
12	11505651	11544000	38350
12	11570001	11575200	5200
12	32869201	32871800	2600
12	34830901	36357100	1526200
12	37876801	37880700	3900
12	37989901	38054900	65000
12	38054901	38082200	27300
12	38082201	38136800	54600
12	38499501	38503400	3900
12	51216101	51218700	2600
12	52843701	52846300	2600
12	84593601	84596200	2600
12	90487801	90491700	3900
12	93792401	93795650	3250
12	96010201	96012800	2600
12	98954701	98958600	3900
12	99794501	99802300	7800
12	100287201	100292400	5200
12	102102001	102107200	5200
12	124922201	124924800	2600
12	127649601	127652200	2600
13	51070501	51074400	3900
13	63602501	63620700	18200
13	63620701	63637600	16900
13	63637601	63649300	11700
13	72477601	72480200	2600
14	1	19047600	19047600
14	19047601	19056700	9100
14	19056701	19150300	93600
14	19150301	19453200	302900
14	19471401	19710600	239200
14	19789901	20194200	404300
14	20550401	20555600	5200
14	24448451	24464700	16250
14	40610701	40617200	6500
14	50180001	50182600	2600
14	60340801	60343400	2600
14	73997301	74024600	27300
14	74239101	74246900	7800
14	80106001	80115100	9100
14	82499301	82503200	3900
14	106180101	106243800	63700
14	106243801	106301000	57200
14	106301001	106330900	29900
14	106330901	106367300	36400
14	106367301	106395900	28600
14	106395901	106691000	295100
14	106785901	106798900	13000
14	106798901	106808000	9100
14	106808001	106810600	2600
15	1	20026500	20026500
15	20026501	20038200	11700
15	20038201	20044700	6500
15	20044701	20105800	61100
15	20105801	20148700	42900
15	20201351	20523100	321750
15	20523101	20528300	5200
15	20528301	20581600	53300
15	20581601	20589400	7800
15	20589401	20880600	291200
15	72385301	72387900	2600
15	76884601	76896950	12350
15	77330501	77333100	2600
15	100308001	100311900	3900
16	15018251	15124200	105950
16	18330651	18347550	16900
16	18757051	18766150	9100
16	19945901	19968000	22100
16	20495801	20506850	11050
16	20539351	20550400	11050
16	20581601	20592650	11050
16	20686901	20693400	6500
16	21513701	21594300	80600
16	21741851	21797100	55250
16	22441901	22711650	269750
16	23047701	23050300	2600
16	25339601	25343500	3900
16	26611001	26613600	2600
16	28862601	28865200	2600
16	31627701	31631600	3900
16	31960501	32090500	130000
16	32090501	32325800	235300
16	32325801	32371300	45500
16	32371301	32515600	144300
16	32515601	32558500	42900
16	32558501	32563700	5200
16	32563701	32604000	40300
16	32604001	32615700	11700
16	32615701	32650800	35100
16	32650801	32737250	86450
16	32737251	32842550	105300
16	32842551	32852950	10400
16	32852951	32893900	40950
16	32893901	32999850	105950
16	32999851	33428200	428350
16	33428201	33517900	89700
16	33517901	33525700	7800
16	33525701	33530900	5200
16	33530901	33549100	18200
16	33549101	33575100	26000
16	33575101	33592000	16900
16	33592001	33606300	14300
16	33606301	33784400	178100
16	33839001	33862400	23400
16	33862401	33865000	2600
16	33865001	33949500	84500
16	33949501	33976800	27300
16	33976801	34097700	120900
16	34097701	34179600	81900
16	34179601	34197800	18200
16	34462351	34703500	241150
16	34703501	34708700	5200
16	34708701	34758100	49400
16	35193601	35224800	31200
16	35224801	35285250	60450
16	46388550	46436000	47451
16	46436001	46456800	20800
16	46456801	46495800	39000
16	46495801	46501000	5200
16	62544301	62550800	6500
16	70878601	71203600	325000
16	76540101	76544000	3900
16	79064701	79067300	2600
16	90155001	90160200	5200
17	965901	968500	2600
17	16065401	16071900	6500
17	16656251	16716700	60450
17	16716701	16750500	33800
17	18506801	18521100	14300
17	18625101	18632900	7800
17	20767501	20785700	18200
17	21193901	21221200	27300
17	21221201	21255000	33800
17	21303101	21353800	50700
17	21507201	21546200	39000
17	21546201	21669700	123500
17	21669701	21686600	16900
17	21903051	21907600	4550
17	22207901	22244300	36400
17	22244301	25268100	3023800
17	25268101	25308400	40300
17	25308401	25338300	29900
17	35756501	35759100	2600
17	36275201	36350600	75400
17	36350601	36400000	49400
17	36400001	36406500	6500
17	39422501	39431600	9100
17	41398501	41401100	2600
17	41463501	41467400	3900
17	43650101	43661800	11700
17	44164901	44702450	537550
17	45212701	45215300	2600
17	51853101	51859600	6500
17	55088801	55092700	3900
17	62916101	62918700	2600
17	79497601	79500200	2600
18	106601	112450	5850
18	14181701	14186900	5200
18	14214201	14222000	7800
18	15158001	15182700	24700
18	15195701	15245100	49400
18	15381601	16960450	1578850
18	16960451	18521100	1560650
18	47695701	47698300	2600
19	12694501	12698400	3900
19	15046201	15048800	2600
19	19887401	19892600	5200
19	20107101	20112300	5200
19	20147401	20163000	15600
19	20595901	20615400	19500
19	20624501	20718100	93600
19	21742501	21768500	26000
19	23476701	23487100	10400
19	24182601	24185200	2600
19	24514101	26167700	1653600
19	26167701	27740700	1573000
19	27740701	27771900	31200
19	27771901	27788800	16900
19	27788801	27911650	122850
20	1561301	1593800	32500
20	15710501	15713100	2600
20	25733501	25836200	102700
20	25862201	25898600	36400
20	25898601	25911600	13000
20	25911601	25944100	32500
20	26024051	26087100	63050
20	26087101	26113100	26000
20	26122201	26150800	28600
20	26198901	26213200	14300
20	26240501	26299000	58500
20	26299001	27870050	1571050
20	27870051	29446300	1576250
20	29446301	29460600	14300
20	29460601	29486600	26000
20	29486601	29580200	93600
20	29580201	29638700	58500
20	29638701	29645200	6500
20	29645201	29833700	188500
21	1	9444500	9444500
21	9444501	9482200	37700
21	9482201	9648600	166400
21	9648601	10285600	637000
21	10285601	10596300	310700
21	10596301	10604100	7800
21	10604101	10671700	67600
21	10671701	10704200	32500
21	10704201	10717200	13000
21	10717201	10725000	7800
21	10725001	10736700	11700
21	10736701	10748400	11700
21	10748401	10860200	111800
21	10860201	11012300	152100
21	11012301	11019450	7150
21	11019451	11053900	34450
21	11053901	11085100	31200
21	11085101	11112400	27300
21	11112401	11152700	40300
21	11152701	14368900	3216200
21	14368901	14436500	67600
22	16065401	16732300	666900
22	16732301	16862300	130000
22	16862301	16866200	3900
22	16866201	16940300	74100
22	16940301	16961100	20800
22	17234101	17240600	6500
22	17349151	17392700	43550
22	17495401	17514900	19500
22	17771001	17778800	7800
22	18058301	18060900	2600
22	18358601	18361200	2600
22	18720001	18877300	157300
22	18877301	18885100	7800
22	20564051	20658300	94250
22	21474051	21644350	170300
22	21865351	21916700	51350
22	22386001	22613500	227500
22	22669401	22970350	300950
22	22996351	23041200	44850
22	23041201	23234900	193700
22	23234901	23241400	6500
22	24274901	24291150	16250
22	24291151	24329500	38350
22	31777201	31781100	3900
22	37143601	37147500	3900
22	42520401	42538600	18200

## Sheet: 30x.4
Chr	Start	End	Length
1	1	641550	641550
1	2583101	2631200	48100
1	5726501	5736900	10400
1	12840101	12855700	15600
1	12886901	12894700	7800
1	12920701	13090350	169650
1	13090351	13137150	46800
1	13137151	13188500	51350
1	16151201	16155100	3900
1	16832401	16844100	11700
1	16855801	16882450	26650
1	16882451	16991650	109200
1	17013101	17050800	37700
1	17050801	17084600	33800
1	17084601	17123600	39000
1	17123601	17196400	72800
1	17196401	17204850	8450
1	17222401	17235400	13000
1	25592451	25610000	17550
1	25616501	25659400	42900
1	35101301	35111700	10400
1	39998401	40001000	2600
1	57830501	57833100	2600
1	68627001	68629600	2600
1	72766201	72811700	45500
1	85980701	86005400	24700
1	91851501	91854100	2600
1	94289001	94291600	2600
1	99803601	99807500	3900
1	106485601	106491450	5850
1	110188001	110190600	2600
1	120532101	120636750	104650
1	120636751	120686800	50050
1	120686801	120795350	108550
1	121020251	121143100	122850
1	121351101	121360200	9100
1	121360201	121477200	117000
1	121477201	142545000	21067800
1	142545001	142603500	58500
1	142603501	142651600	48100
1	142651601	142656800	5200
1	142656801	142755600	98800
1	142755601	143119600	364000
1	143119601	143278200	158600
1	143278201	143284700	6500
1	143284701	143403650	118950
1	143403651	143533000	129350
1	143533001	143542100	9100
1	143542101	144003600	461500
1	144003601	144019200	15600
1	144019201	144296750	277550
1	144296751	144554800	258050
1	144554801	144896700	341900
1	144907101	144982500	75400
1	144982501	145080000	97500
1	145080001	145093000	13000
1	145096901	145109900	13000
1	145109901	145124200	14300
1	145124201	145184000	59800
1	145184001	145210000	26000
1	145210001	145381600	171600
1	146426151	146489200	63050
1	147564951	147732000	167050
1	147997851	148753150	755300
1	148753151	148853250	100100
1	148853251	149032000	178750
1	149032001	149035900	3900
1	149203601	149261450	57850
1	149261451	149319950	58500
1	149319951	149754800	434850
1	152555001	152587500	32500
1	152760401	152769500	9100
1	157398801	157401400	2600
1	158204801	158211300	6500
1	158867801	158870400	2600
1	158961401	158966600	5200
1	159014701	159018600	3900
1	160953001	160955600	2600
1	174994301	174996900	2600
1	180749401	180755900	6500
1	187716101	187721300	5200
1	189705101	189783100	78000
1	194451401	194454000	2600
1	206282701	206289200	6500
1	206407501	206544650	137150
1	206544651	206577800	33150
1	213084301	213086900	2600
1	222374101	222380600	6500
1	224199301	224204500	5200
1	225290001	225295200	5200
1	228255301	228259200	3900
1	229812701	229820500	7800
1	248700401	248736150	35750
1	248736151	248810900	74750
1	248810901	248818050	7150
2	5768101	5796700	28600
2	14704301	14710800	6500
2	16270801	16273400	2600
2	33224101	33228000	3900
2	34695701	34736000	40300
2	35975551	35997000	21450
2	37958701	38002900	44200
2	52750101	52785200	35100
2	54564901	54567500	2600
2	59623201	59631000	7800
2	76772801	76775400	2600
2	77896651	77916150	19500
2	79076401	79080300	3900
2	87310601	87368450	57850
2	87452951	87743500	290550
2	88127651	88184850	57200
2	89070801	89083800	13000
2	89100701	89105900	5200
2	89131901	89156600	24700
2	89156601	89186500	29900
2	89186501	89196900	10400
2	89196901	89329500	132600
2	89329501	89591450	261950
2	89722101	89849500	127400
2	89849501	89856000	6500
2	89856001	89865100	9100
2	89865101	89880700	15600
2	89880701	89899550	18850
2	90248601	90260300	11700
2	90319451	91695500	1376050
2	91759201	91822900	63700
2	91822901	91925600	102700
2	91925601	91971100	45500
2	91971101	92004250	33150
2	92004251	92124500	120250
2	92177801	92224600	46800
2	92224601	92257100	32500
2	92257101	92267500	10400
2	92267501	92305200	37700
2	92305201	93825550	1520350
2	95470701	95475900	5200
2	95475901	95508400	32500
2	95508401	95516200	7800
2	96432701	96465200	32500
2	96514601	96527600	13000
2	96592601	96627700	35100
2	96721951	96734950	13000
2	97806801	98083050	276250
2	98083051	98159100	76050
2	127674301	127676900	2600
2	129638601	129646400	7800
2	130241801	130250900	9100
2	130886601	130898300	11700
2	130954201	130958100	3900
2	132294501	132302300	7800
2	132511601	132525250	13650
2	132549301	132570100	20800
2	132763801	132769000	5200
2	132769001	132776800	7800
2	132776801	132871700	94900
2	132966601	133016000	49400
2	133016001	133035500	19500
2	133035501	133039400	3900
2	133039401	133045900	6500
2	133045901	133117400	71500
2	133117401	133121300	3900
2	146863601	146876600	13000
2	151031401	151037250	5850
2	155819301	155829700	10400
2	159958501	159961100	2600
2	162134701	162139900	5200
2	194690601	194698400	7800
2	204181901	204192300	10400
2	208351001	208360100	9100
2	209943501	209948700	5200
2	217955401	217958000	2600
2	220052301	220056200	3900
2	232690901	232698700	7800
2	240565001	240567600	2600
3	228801	234000	5200
3	613601	659100	45500
3	6649501	6654700	5200
3	32102201	32107400	5200
3	33009601	33014800	5200
3	48526401	48530300	3900
3	49641801	49644400	2600
3	51490401	51494950	4550
3	65188501	65214500	26000
3	75569001	75593700	24700
3	75678201	75797800	119600
3	75797801	75803000	5200
3	75834201	75844600	10400
3	75844601	75852400	7800
3	75982401	75999300	16900
3	77828401	77836200	7800
3	78601901	78604500	2600
3	90318801	90446200	127400
3	90446201	93515500	3069300
3	98411301	98413900	2600
3	98898801	98901400	2600
3	98944301	98949500	5200
3	111243601	111248800	5200
3	120676401	120679000	2600
3	129763401	129798500	35100
3	129798501	129806300	7800
3	131708201	131713400	5200
3	136020301	136026800	6500
3	137131801	137138300	6500
3	137313801	137316400	2600
3	146385201	146390400	5200
3	162511701	162526000	14300
3	162526001	162544200	18200
3	162544201	162626100	81900
3	162717101	162722950	5850
3	162765201	162769100	3900
3	177379151	177385000	5850
3	178475701	178478300	2600
3	192875801	192884900	9100
3	195221651	195232700	11050
3	195343201	195449800	106600
3	197843101	198022430	179330
4	20151	68900	48750
4	9158501	9180600	22100
4	9180601	9211800	31200
4	9457501	9478300	20800
4	9478301	9480900	2600
4	10211501	10234900	23400
4	10392201	10402600	10400
4	33833801	33849400	15600
4	33857201	33862400	5200
4	34684001	34689200	5200
4	34780201	34828300	48100
4	49093201	49159500	66300
4	49159501	49253750	94250
4	49253751	49409750	156000
4	49409751	49511150	101400
4	49511151	49516350	5200
4	49516351	49634000	117650
4	49634001	51170600	1536600
4	51170601	52683800	1513200
4	56265301	56269200	3900
4	56574701	56579250	4550
4	61330101	61332700	2600
4	61938501	61942400	3900
4	68264301	68266900	2600
4	69374501	69490200	115700
4	70129801	70232500	102700
4	80272401	80275000	2600
4	107604901	107608800	3900
4	113497801	113501050	3250
4	116166701	116177100	10400
4	132576601	132629900	53300
4	132889901	132895100	5200
4	161043351	161074550	31200
4	161878601	161885100	6500
4	163394401	163397000	2600
4	166002201	166004800	2600
4	172988401	172993600	5200
4	173425201	173433000	7800
4	186442101	186444700	2600
4	190197801	190201700	3900
4	190469501	190685300	215800
4	190795801	190823100	27300
4	190823101	191006400	183300
4	191006401	191154276	147876
5	21450001	21452600	2600
5	21478601	21493550	14950
5	21493551	21522800	29250
5	21522801	21573500	50700
5	23903101	23905700	2600
5	34184801	34201700	16900
5	46092801	46095400	2600
5	46264401	46270900	6500
5	46270901	46276100	5200
5	46321601	46328100	6500
5	46328101	47917350	1589250
5	47917351	49441600	1524250
5	49441601	49552100	110500
5	57323501	57332600	9100
5	83948801	83954000	5200
5	90499501	90502100	2600
5	98345001	98347600	2600
5	98840301	98842900	2600
5	104432901	104503100	70200
5	117387401	117393900	6500
5	117873601	117876200	2600
5	119380301	119382900	2600
5	135115501	135120700	5200
6	256101	382200	126100
6	23743201	23745800	2600
6	24358101	24360700	2600
6	26672101	26724750	52650
6	29842801	29849300	6500
6	31276701	31279300	2600
6	32438901	32454500	15600
6	32454501	32458400	3900
6	32458401	32489600	31200
6	32489601	32496100	6500
6	32541601	32558500	16900
6	32615701	32624800	9100
6	33937801	33943000	5200
6	35753901	35766900	13000
6	37115001	37117600	2600
6	48930701	48938500	7800
6	53929201	53934400	5200
6	55828501	55846700	18200
6	57202601	57284500	81900
6	57289701	57301400	11700
6	57301401	57317000	15600
6	57317001	57322200	5200
6	57322201	57357300	35100
6	57357301	57369000	11700
6	57369001	57567900	198900
6	57567901	57608200	40300
6	57623801	57627700	3900
6	58249751	58269900	20150
6	58425251	58428500	3250
6	58773001	58775600	2600
6	58775601	60329750	1554150
6	60329751	61896900	1567150
6	61896901	61916400	19500
6	66398801	66405300	6500
6	67008501	67041000	32500
6	67041001	67043600	2600
6	67043601	67048800	5200
6	72863701	72872800	9100
6	74614801	74618700	3900
6	78967201	78982800	15600
6	78982801	79020500	37700
6	79020501	79036100	15600
6	165725301	165731800	6500
7	6827601	6852300	24700
7	10846551	10849800	3250
7	13022101	13028600	6500
7	22434101	22436700	2600
7	26136501	26145600	9100
7	31315701	31318300	2600
7	38389001	38398100	9100
7	39820301	39824850	4550
7	51594401	51598300	3900
7	53222001	53233700	11700
7	56557801	56564300	6500
7	56761901	56769700	7800
7	57502901	57506800	3900
7	57545801	57557500	11700
7	57605601	57614700	9100
7	57614701	57768100	153400
7	57768101	57778500	10400
7	57879901	57885100	5200
7	57885101	57915000	29900
7	57915001	57939700	24700
7	57939701	57991700	52000
7	57991701	57998200	6500
7	57998201	61077900	3079700
7	61077901	61089600	11700
7	61089601	61738300	648700
7	61738301	61759100	20800
7	61759101	61779900	20800
7	61779901	61833200	53300
7	61833201	61941750	108550
7	61941751	61982700	40950
7	61982701	62010000	27300
7	62015201	62036000	20800
7	62036001	62048350	12350
7	62470201	62476700	6500
7	63372401	63375000	2600
7	64569051	64643800	74750
7	64719201	64721800	2600
7	64872601	64894700	22100
7	64953201	64955800	2600
7	64955801	65061100	105300
7	70421001	70426200	5200
7	72269601	72276100	6500
7	73828301	73830900	2600
7	75894001	75896600	2600
7	96543201	96547100	3900
7	96888351	96892900	4550
7	97395351	97402500	7150
7	100545901	100549800	3900
7	100549801	100552400	2600
7	100552401	100620000	67600
7	100634301	100647300	13000
7	102393201	102418550	25350
7	110181501	110188000	6500
7	126046701	126050600	3900
7	141765001	141793600	28600
7	148072601	148075200	2600
7	150606301	150608900	2600
7	151932301	151945300	13000
7	151970001	151989500	19500
7	152074001	152088300	14300
7	152098701	152114300	15600
8	595401	599300	3900
8	2193751	2287350	93600
8	4122301	4124900	2600
8	7044701	7059000	14300
8	7059001	7204600	145600
8	7204601	7252700	48100
8	7773351	7787650	14300
8	7787651	8002150	214500
8	8002151	8051550	49400
8	11900201	11979500	79300
8	11979501	12021750	42250
8	12233001	12247300	14300
8	12387701	12461150	73450
8	24971701	24991200	19500
8	25066601	25070500	3900
8	26100101	26102700	2600
8	32680701	32685900	5200
8	32685901	32691100	5200
8	39231401	39387400	156000
8	40775801	40779700	3900
8	42191501	42194100	2600
8	43092401	43097600	5200
8	43759301	43793750	34450
8	43793751	46857200	3063450
8	46857201	46907900	50700
8	47405801	47408400	2600
8	47525401	47544250	18850
8	58117801	58128200	10400
8	73947901	73950500	2600
8	75363601	75366200	2600
8	103994801	103997400	2600
8	112294001	112296600	2600
8	120153801	120161600	7800
8	137160401	137163000	2600
9	22496501	22503650	7150
9	23362301	23377900	15600
9	29092701	29097900	5200
9	33793501	33805200	11700
9	35912501	35915100	2600
9	38799151	40264900	1465750
9	43774901	44068700	293800
9	44068701	44071300	2600
9	44241601	44356650	115050
9	44356651	44783050	426400
9	44792801	44812300	19500
9	44874701	44881200	6500
9	45236751	46046650	809900
9	47183501	66267500	19084000
9	66399451	67516150	1116700
9	68340351	68354000	13650
9	68354001	68393000	39000
9	68393001	68408600	15600
9	68408601	68412500	3900
9	68412501	68426800	14300
9	68426801	68434600	7800
9	68434601	68506100	71500
9	68506101	68914300	408200
9	68914301	69062500	148200
9	69062501	69791150	728650
9	69791151	69910750	119600
9	69910751	70886400	975650
9	71739201	71741800	2600
9	72651801	72654400	2600
9	101309001	101311600	2600
9	104715001	104724100	9100
9	130893101	130900900	7800
9	131411801	131414400	2600
9	132186601	132206100	19500
9	140221901	140224500	2600
9	141079901	141089000	9100
10	18174001	18220150	46150
10	31246801	31252000	5200
10	33105801	33111000	5200
10	34893301	34895900	2600
10	34968701	34971300	2600
10	35309301	35311900	2600
10	38560601	38569700	9100
10	38772501	38889500	117000
10	38889501	38998700	109200
10	39037701	39076700	39000
10	39076701	40755000	1678300
10	40755001	42402100	1647100
10	42402101	42409900	7800
10	42409901	42526250	116350
10	42526251	42601000	74750
10	42601001	42646500	45500
10	42646501	42668600	22100
10	42668601	42682900	14300
10	42741401	42789500	48100
10	42789501	42819400	29900
10	46931301	47150350	219050
10	51938251	51971400	33150
10	53203801	53214200	10400
10	55139501	55142100	2600
10	71280301	71290700	10400
10	78256101	78260000	3900
10	114112701	114116600	3900
10	118765401	118769300	3900
10	121383601	121386200	2600
10	122226001	122228600	2600
10	127574201	127584600	10400
10	127584601	127595000	10400
10	127595001	127617100	22100
10	135441151	135534747	93597
11	1	196300	196300
11	1016601	1019200	2600
11	1092001	1094600	2600
11	3298101	3342300	44200
11	4251001	4332900	81900
11	4344601	4382300	37700
11	4968601	4976400	7800
11	29008201	29012100	3900
11	31393701	31397600	3900
11	32542901	32545500	2600
11	47057401	47061300	3900
11	47061301	47063900	2600
11	48339201	48367800	28600
11	48374301	48389900	15600
11	48600501	48604400	3900
11	48802001	48900800	98800
11	48932001	48964500	32500
11	50083801	50124100	40300
11	50302201	50384100	81900
11	50636301	50668800	32500
11	50668801	50674000	5200
11	50674001	50687000	13000
11	50687001	50701300	14300
11	50710401	50722100	11700
11	50722101	50773450	51350
11	50773451	50986650	213200
11	51342201	51363000	20800
11	51567101	51578800	11700
11	51578801	53193400	1614600
11	54906801	55006900	100100
11	55006901	55027700	20800
11	55365701	55456700	91000
11	104267801	104273000	5200
11	114419501	114424700	5200
12	1	170300	170300
12	292501	297700	5200
12	377001	384800	7800
12	8559201	8567000	7800
12	8567001	8576100	9100
12	8576101	8590400	14300
12	9633001	9712300	79300
12	9712301	9733750	21450
12	11226801	11250200	23400
12	11505651	11544000	38350
12	32869201	32871800	2600
12	34830901	36357100	1526200
12	37876801	37880700	3900
12	37989901	38054900	65000
12	38054901	38082200	27300
12	38082201	38136800	54600
12	38499501	38503400	3900
12	51216101	51218700	2600
12	52843701	52846300	2600
12	84593601	84596200	2600
12	90487801	90491700	3900
12	90610001	90614550	4550
12	93792401	93795650	3250
12	98954701	98958600	3900
12	99794501	99802300	7800
12	100287201	100292400	5200
12	102102001	102107200	5200
12	127649601	127652200	2600
13	51069201	51074400	5200
13	63602501	63620700	18200
13	63620701	63649300	28600
13	72477601	72480200	2600
14	1	19047600	19047600
14	19047601	19056700	9100
14	19056701	19150300	93600
14	19150301	19451900	301600
14	19471401	19710600	239200
14	19791851	20170800	378950
14	20550401	20555600	5200
14	22818901	22822800	3900
14	22834501	22837100	2600
14	23085401	23090600	5200
14	24448451	24466650	18200
14	40610701	40617200	6500
14	50180001	50182600	2600
14	73997301	74024600	27300
14	74239101	74246900	7800
14	80106001	80115100	9100
14	82499301	82503200	3900
14	106180101	106243800	63700
14	106243801	106301000	57200
14	106301001	106330900	29900
14	106330901	106367300	36400
14	106367301	106397200	29900
14	106397201	106691000	293800
14	106785901	106801500	15600
14	106801501	106808000	6500
14	106808001	106810600	2600
15	1	20026500	20026500
15	20026501	20038200	11700
15	20038201	20044700	6500
15	20044701	20105800	61100
15	20105801	20148700	42900
15	20201351	20523100	321750
15	20523101	20528300	5200
15	20528301	20581600	53300
15	20581601	20589400	7800
15	20589401	20880600	291200
15	72385301	72387900	2600
15	75004801	75008700	3900
15	76884601	76896950	12350
15	77330501	77333100	2600
16	15018251	15124200	105950
16	18330651	18347550	16900
16	18757051	18766150	9100
16	19945901	19968000	22100
16	20495801	20506850	11050
16	20539351	20550400	11050
16	20580301	20599800	19500
16	20686901	20696000	9100
16	21513701	21594300	80600
16	21744451	21812700	68250
16	22441901	22711650	269750
16	23047701	23050300	2600
16	26611001	26613600	2600
16	28862601	28865200	2600
16	31627701	31630300	2600
16	31960501	32090500	130000
16	32090501	32152250	61750
16	32152251	32325800	173550
16	32325801	32371300	45500
16	32371301	32515600	144300
16	32515601	32563700	48100
16	32563701	32604000	40300
16	32604001	32656000	52000
16	32656001	32826950	170950
16	32826951	32852950	26000
16	32852951	32893900	40950
16	32893901	32999850	105950
16	32999851	33428200	428350
16	33428201	33493200	65000
16	33493201	33508800	15600
16	33508801	33517900	9100
16	33517901	33525700	7800
16	33525701	33530900	5200
16	33530901	33549100	18200
16	33549101	33575100	26000
16	33575101	33592000	16900
16	33592001	33605000	13000
16	33605001	33640750	35750
16	33640751	33687550	46800
16	33687551	33784400	96850
16	33839001	33862400	23400
16	33862401	33865000	2600
16	33865001	33949500	84500
16	33949501	33976800	27300
16	33976801	34097700	120900
16	34097701	34179600	81900
16	34179601	34197800	18200
16	34340801	34346000	5200
16	34462351	34756800	294450
16	35193601	35224800	31200
16	35224801	35285250	60450
16	46388550	46436000	47451
16	46436001	46456800	20800
16	46456801	46495800	39000
16	46495801	46501000	5200
16	62544301	62550800	6500
16	70878601	71202300	323700
16	76540101	76544000	3900
17	964601	968500	3900
17	16065401	16073200	7800
17	16656251	16716700	60450
17	16716701	16757000	40300
17	18506801	18521100	14300
17	18625101	18632900	7800
17	20767501	20785700	18200
17	21192601	21221200	28600
17	21221201	21255000	33800
17	21303101	21353800	50700
17	21507201	21546200	39000
17	21546201	21684000	137800
17	21684001	21686600	2600
17	21903051	21907600	4550
17	22207901	22244300	36400
17	22244301	25268100	3023800
17	25268101	25308400	40300
17	25308401	25340250	31850
17	35755201	35759100	3900
17	36275201	36350600	75400
17	36350601	36400000	49400
17	36400001	36406500	6500
17	39422501	39431600	9100
17	41398501	41401100	2600
17	41463501	41467400	3900
17	43650101	43661800	11700
17	44164901	44702450	537550
17	45212701	45215300	2600
17	45215301	45221800	6500
17	51853101	51859600	6500
17	55088801	55092700	3900
17	62916101	62918700	2600
17	64793301	64795900	2600
17	69901001	69903600	2600
17	71609201	71611800	2600
17	72655701	72658300	2600
17	76281401	76284000	2600
17	79497601	79500200	2600
18	1	53300	53300
18	106601	112450	5850
18	14181701	14186900	5200
18	15159301	15182700	23400
18	15182701	15198300	15600
18	15198301	15245100	46800
18	15381601	16960450	1578850
18	16960451	18521100	1560650
18	47695701	47698300	2600
19	12694501	12698400	3900
19	15046201	15048800	2600
19	19887401	19892600	5200
19	20107101	20112300	5200
19	20147401	20163000	15600
19	20595901	20615400	19500
19	20624501	20718100	93600
19	21742501	21768500	26000
19	23476701	23487100	10400
19	24182601	24185200	2600
19	24514101	26167700	1653600
19	26167701	27740700	1573000
19	27740701	27771900	31200
19	27771901	27788800	16900
19	27788801	27911650	122850
19	27911651	27924000	12350
19	27924001	27934400	10400
19	27934401	27951300	16900
19	28298401	28330900	32500
19	34881601	34884200	2600
19	36840701	36847200	6500
19	40368901	40374750	5850
19	43826901	43833400	6500
19	44913701	44916300	2600
19	44960501	44964400	3900
19	52133251	52149500	16250
19	54726751	54746250	19500
19	55248701	55255200	6500
19	55281201	55298100	16900
19	55347501	55354000	6500
19	55354001	55360500	6500
20	1561301	1593800	32500
20	25733501	25832300	98800
20	25832301	25849200	16900
20	25862201	25896000	33800
20	25896001	25911600	15600
20	25911601	25938900	27300
20	26024051	26087100	63050
20	26087101	26113100	26000
20	26122201	26150800	28600
20	26198901	26213200	14300
20	26240501	26299000	58500
20	26299001	27870050	1571050
20	27870051	29446300	1576250
20	29446301	29460600	14300
20	29460601	29487900	27300
20	29487901	29580200	92300
20	29580201	29638700	58500
20	29638701	29645200	6500
20	29645201	29833700	188500
21	1	9444500	9444500
21	9444501	9470500	26000
21	9470501	9483500	13000
21	9483501	9581000	97500
21	9581001	9648600	67600
21	9648601	10285600	637000
21	10285601	10596300	310700
21	10596301	10601500	5200
21	10601501	10671700	70200
21	10671701	10704200	32500
21	10704201	10714600	10400
21	10714601	10725000	10400
21	10725001	10736700	11700
21	10736701	10748400	11700
21	10748401	10860200	111800
21	10860201	11019450	159250
21	11019451	11053900	34450
21	11053901	11085100	31200
21	11085101	11112400	27300
21	11112401	11152700	40300
21	11152701	14368900	3216200
21	14368901	14444300	75400
22	16065401	16732300	666900
22	16732301	16862300	130000
22	16862301	16866200	3900
22	16866201	16940300	74100
22	16940301	16961100	20800
22	16961101	17039100	78000
22	17234101	17240600	6500
22	17349151	17392700	43550
22	17495401	17518800	23400
22	17771001	17778800	7800
22	18058301	18060900	2600
22	18358601	18361200	2600
22	18720001	18877300	157300
22	18877301	18885100	7800
22	20564051	20658300	94250
22	21474051	21644350	170300
22	21865351	21916700	51350
22	22386001	22620000	234000
22	22669401	22796800	127400
22	22796801	22882600	85800
22	22882601	22970350	87750
22	22996351	23041200	44850
22	23041201	23234900	193700
22	23234901	23241400	6500
22	24274901	24291150	16250
22	24325601	24332100	6500
22	31777201	31779800	2600
22	37143601	37147500	3900

## Sheet: 30x.5
Chr	Start	End	Length
1	1	641550	641550
1	724101	728000	3900
1	815101	826800	11700
1	2052701	2055300	2600
1	2583101	2631200	48100
1	5726501	5736900	10400
1	12922001	13090350	168350
1	13090351	13137150	46800
1	13137151	13188500	51350
1	16151201	16155100	3900
1	16168101	16172000	3900
1	16832401	16844100	11700
1	16855801	16882450	26650
1	16882451	16991650	109200
1	17013101	17050800	37700
1	17050801	17082000	31200
1	17082001	17123600	41600
1	17123601	17196400	72800
1	17196401	17204850	8450
1	17222401	17235400	13000
1	25592451	25610000	17550
1	25615201	25662000	46800
1	35101301	35111700	10400
1	68627001	68629600	2600
1	72766201	72811700	45500
1	85980701	86005400	24700
1	91851501	91854100	2600
1	94289001	94291600	2600
1	106485601	106491450	5850
1	108111901	108114500	2600
1	108403101	108405700	2600
1	108733301	108737200	3900
1	110188001	110190600	2600
1	120532101	120636750	104650
1	120636751	120686800	50050
1	120686801	120795350	108550
1	121020251	121147000	126750
1	121317301	121321200	3900
1	121351101	121360200	9100
1	121360201	121477200	117000
1	121477201	142545000	21067800
1	142545001	142603500	58500
1	142603501	142651600	48100
1	142651601	142656800	5200
1	142656801	142755600	98800
1	142755601	143042250	286650
1	143042251	143278200	235950
1	143278201	143284700	6500
1	143284701	143403650	118950
1	143403651	143533000	129350
1	143533001	143542100	9100
1	143542101	144003600	461500
1	144003601	144019200	15600
1	144019201	144296750	277550
1	144296751	144554800	258050
1	144554801	144894100	339300
1	144907101	144982500	75400
1	144982501	145080000	97500
1	145080001	145093000	13000
1	145096901	145108600	11700
1	145108601	145124200	15600
1	145124201	145187900	63700
1	145187901	145381600	193700
1	146426151	146489200	63050
1	146537301	146541200	3900
1	147564951	147732000	167050
1	147997851	148753150	755300
1	148753151	148853250	100100
1	148853251	149032000	178750
1	149032001	149035900	3900
1	149203601	149261450	57850
1	149261451	149319950	58500
1	149319951	149758700	438750
1	152555001	152587500	32500
1	152760401	152769500	9100
1	157398801	157401400	2600
1	158204801	158211300	6500
1	158867801	158870400	2600
1	158961401	158966600	5200
1	159016001	159018600	2600
1	160444701	160448600	3900
1	160953001	160955600	2600
1	161632901	161643950	11050
1	162696301	162700200	3900
1	180749401	180755900	6500
1	187716101	187721300	5200
1	189705101	189783100	78000
1	194451401	194454000	2600
1	196712101	196736800	24700
1	206282701	206289200	6500
1	206407501	206544650	137150
1	206544651	206577800	33150
1	213084301	213086900	2600
1	222374101	222380600	6500
1	224199301	224204500	5200
1	225290001	225295200	5200
1	229812701	229820500	7800
1	248736151	248801150	65000
1	248801151	248810900	9750
1	248810901	248818050	7150
2	5768101	5796700	28600
2	12023051	12027600	4550
2	13958101	13960700	2600
2	14704301	14709500	5200
2	16272101	16274700	2600
2	34695701	34736000	40300
2	35975551	35997000	21450
2	37958701	37969100	10400
2	37969101	37982100	13000
2	37982101	38002900	20800
2	52750101	52785200	35100
2	54564901	54567500	2600
2	56041701	56046900	5200
2	59623201	59631000	7800
2	76772801	76775400	2600
2	77896651	77916150	19500
2	79076401	79080300	3900
2	88127651	88184850	57200
2	89070801	89083800	13000
2	89100701	89105900	5200
2	89133201	89156600	23400
2	89156601	89186500	29900
2	89186501	89196900	10400
2	89196901	89277500	80600
2	89285301	89330800	45500
2	89330801	89591450	260650
2	89722101	89849500	127400
2	89849501	89856000	6500
2	89856001	89865100	9100
2	89865101	89880700	15600
2	89880701	89899550	18850
2	90248601	90260300	11700
2	90319451	91695500	1376050
2	91759201	91821600	62400
2	91821601	91924300	102700
2	91924301	91971100	46800
2	91971101	92004250	33150
2	92004251	92120600	116350
2	92176501	92199900	23400
2	92199901	92259700	59800
2	92259701	92267500	7800
2	92267501	92305200	37700
2	92305201	93825550	1520350
2	95470701	95517500	46800
2	96514601	96527600	13000
2	96592601	96619900	27300
2	96619901	96629000	9100
2	96721951	96734950	13000
2	97806801	98083050	276250
2	98083051	98159100	76050
2	98229301	98241650	12350
2	109690101	109695300	5200
2	109814901	109817500	2600
2	127674301	127676900	2600
2	129638601	129646400	7800
2	130241801	130250900	9100
2	130885301	130900900	15600
2	130954201	130958100	3900
2	132294501	132302300	7800
2	132763801	132769000	5200
2	132769001	132776800	7800
2	132776801	132871700	94900
2	132966601	133016000	49400
2	133016001	133035500	19500
2	133035501	133045900	10400
2	133045901	133117400	71500
2	133117401	133121300	3900
2	146863601	146876600	13000
2	151031401	151037250	5850
2	155819301	155829700	10400
2	159958501	159961100	2600
2	162134701	162139900	5200
2	177266701	177271900	5200
2	180064951	180081200	16250
2	194690601	194698400	7800
2	204181901	204192300	10400
2	208351001	208360100	9100
2	220053601	220056200	2600
2	232690901	232698700	7800
2	240565001	240567600	2600
3	228801	234000	5200
3	617501	659100	41600
3	6650801	6654700	3900
3	11108501	11112400	3900
3	32102201	32107400	5200
3	33009601	33014800	5200
3	48526401	48536800	10400
3	58745051	58749600	4550
3	58793801	58805500	11700
3	61349601	61353500	3900
3	65188501	65214500	26000
3	75569001	75593700	24700
3	75674301	75678200	3900
3	75678201	75797800	119600
3	75797801	75803000	5200
3	75832901	75845900	13000
3	75982401	75999300	16900
3	77828401	77836200	7800
3	90318801	90446200	127400
3	90446201	93515500	3069300
3	98411301	98413900	2600
3	98898801	98901400	2600
3	98944301	98949500	5200
3	111243601	111248800	5200
3	129763401	129798500	35100
3	129798501	129806300	7800
3	131708201	131713400	5200
3	136020301	136026800	6500
3	137131801	137138300	6500
3	137313801	137316400	2600
3	146385201	146390400	5200
3	162511701	162526000	14300
3	162526001	162544200	18200
3	162544201	162626100	81900
3	162717101	162722950	5850
3	162765201	162769100	3900
3	178475701	178478300	2600
3	192875801	192884900	9100
3	195221651	195232700	11050
3	195343201	195449800	106600
3	197843101	198022430	179330
4	20151	68900	48750
4	9161101	9168900	7800
4	9168901	9180600	11700
4	9180601	9211800	31200
4	9457501	9478300	20800
4	9478301	9480900	2600
4	10211501	10233600	22100
4	10392201	10402600	10400
4	33833801	33862400	28600
4	34684001	34689200	5200
4	34780201	34828300	48100
4	37597301	37599900	2600
4	49093201	49159500	66300
4	49159501	49253750	94250
4	49253751	49409750	156000
4	49409751	49511150	101400
4	49511151	49516350	5200
4	49516351	49634000	117650
4	49634001	51170600	1536600
4	51170601	52683800	1513200
4	61330101	61332700	2600
4	61938501	61942400	3900
4	68264301	68266900	2600
4	69374501	69490200	115700
4	70129801	70232500	102700
4	78434201	78442000	7800
4	80272401	80275000	2600
4	107604901	107608800	3900
4	113497801	113501050	3250
4	115459501	115462100	2600
4	116166701	116177100	10400
4	132576601	132636400	59800
4	132889901	132895100	5200
4	144925301	144929200	3900
4	161043351	161074550	31200
4	161878601	161885100	6500
4	163394401	163397000	2600
4	166002201	166004800	2600
4	172988401	172993600	5200
4	173425201	173433000	7800
4	186442101	186444700	2600
4	190197801	190201700	3900
4	190469501	190685300	215800
4	190795801	190823100	27300
4	190823101	191006400	183300
4	191006401	191154276	147876
5	21477301	21493550	16250
5	21493551	21524100	30550
5	21524101	21573500	49400
5	23903101	23905700	2600
5	34184801	34201700	16900
5	46092801	46095400	2600
5	46265701	46270900	5200
5	46270901	46276100	5200
5	46321601	46328100	6500
5	46328101	47917350	1589250
5	47917351	49441600	1524250
5	49441601	49471500	29900
5	49471501	49552100	80600
5	57323501	57333900	10400
5	83948801	83954000	5200
5	90499501	90502100	2600
5	98345001	98347600	2600
5	98840301	98842900	2600
5	104431601	104503100	71500
5	117387401	117393900	6500
5	117873601	117876200	2600
5	119380301	119382900	2600
5	130234001	130237900	3900
5	135115501	135120700	5200
6	256101	382200	126100
6	17166501	17169100	2600
6	23743201	23745800	2600
6	24358101	24360700	2600
6	26672101	26724750	52650
6	28679301	28681900	2600
6	29844101	29849300	5200
6	31276701	31279300	2600
6	32438901	32454500	15600
6	32454501	32458400	3900
6	32458401	32489600	31200
6	32489601	32496100	6500
6	32541601	32558500	16900
6	32615701	32626100	10400
6	33937801	33943000	5200
6	34039201	34041800	2600
6	35753901	35766900	13000
6	37115001	37117600	2600
6	48930701	48938500	7800
6	53929201	53934400	5200
6	55828501	55846700	18200
6	57202601	57284500	81900
6	57289701	57297500	7800
6	57301401	57317000	15600
6	57317001	57322200	5200
6	57322201	57369000	46800
6	57369001	57567900	198900
6	57567901	57608200	40300
6	57623801	57627700	3900
6	58249751	58271200	21450
6	58425251	58428500	3250
6	58773001	58775600	2600
6	58775601	60329750	1554150
6	60329751	61896900	1567150
6	61896901	61916400	19500
6	66398801	66405300	6500
6	67008501	67041000	32500
6	67041001	67043600	2600
6	67043601	67048800	5200
6	72863701	72872800	9100
6	74613501	74618700	5200
6	78967201	78989300	22100
6	78989301	79017900	28600
6	79017901	79036100	18200
6	165725301	165731800	6500
7	10846551	10849800	3250
7	13022101	13028600	6500
7	22434101	22436700	2600
7	31315701	31318300	2600
7	38389001	38396800	7800
7	48768201	48772100	3900
7	48895601	48900800	5200
7	51594401	51598300	3900
7	53222001	53231100	9100
7	56557801	56564300	6500
7	56761901	56769700	7800
7	56859401	56872400	13000
7	57502901	57506800	3900
7	57545801	57557500	11700
7	57605601	57778500	172900
7	57879901	57885100	5200
7	57885101	57915000	29900
7	57915001	57939700	24700
7	57939701	57960500	20800
7	57960501	57965700	5200
7	57965701	57991700	26000
7	57991701	57998200	6500
7	57998201	61077900	3079700
7	61077901	61089600	11700
7	61089601	61738300	648700
7	61738301	61759100	20800
7	61759101	61779900	20800
7	61779901	61833200	53300
7	61833201	61941750	108550
7	61941751	61982700	40950
7	61982701	62010000	27300
7	62015201	62036000	20800
7	62036001	62054200	18200
7	62470201	62478000	7800
7	63372401	63375000	2600
7	64719201	64721800	2600
7	64872601	64893400	20800
7	64953201	64955800	2600
7	64955801	65061100	105300
7	70421001	70426200	5200
7	72269601	72276100	6500
7	73828301	73830900	2600
7	96543201	96547100	3900
7	96888351	96892900	4550
7	97395351	97402500	7150
7	100545901	100549800	3900
7	100549801	100552400	2600
7	100552401	100618700	66300
7	100634301	100647300	13000
7	102393201	102414000	20800
7	110182801	110188000	5200
7	126046701	126050600	3900
7	127215401	127218000	2600
7	141765001	141794900	29900
7	148072601	148075200	2600
7	151932301	151945300	13000
7	151970001	151989500	19500
7	152074001	152088300	14300
7	152098701	152114300	15600
8	595401	599300	3900
8	2193751	2287350	93600
8	4122301	4124900	2600
8	7044701	7059000	14300
8	7059001	7204600	145600
8	7204601	7254000	49400
8	7773351	7787650	14300
8	7787651	8002150	214500
8	8002151	8051550	49400
8	11900201	11934650	34450
8	12233001	12247300	14300
8	12387701	12461150	73450
8	24971701	24991200	19500
8	25066601	25070500	3900
8	26100101	26104000	3900
8	32680701	32691100	10400
8	39231401	39387400	156000
8	40775801	40779700	3900
8	42191501	42194100	2600
8	43092401	43097600	5200
8	43759301	43793750	34450
8	43793751	46857200	3063450
8	46857201	46907900	50700
8	47405801	47408400	2600
8	47525401	47546200	20800
8	58117801	58128200	10400
8	75363601	75366200	2600
8	103994801	103997400	2600
8	112294001	112296600	2600
8	137160401	137163000	2600
9	22496501	22503650	7150
9	23363601	23377900	14300
9	29092701	29097900	5200
9	33793501	33805200	11700
9	35912501	35915100	2600
9	38799151	40264900	1465750
9	43835351	44068700	233350
9	44068701	44071300	2600
9	44103801	44116800	13000
9	44242901	44356650	113750
9	44792801	44812300	19500
9	44874701	44881200	6500
9	45236751	46046650	809900
9	47183501	65606450	18422950
9	65606451	66399450	793000
9	66399451	67516150	1116700
9	68340351	68354000	13650
9	68354001	68393000	39000
9	68393001	68408600	15600
9	68408601	68412500	3900
9	68412501	68426800	14300
9	68426801	68434600	7800
9	68434601	68506100	71500
9	68506101	68914300	408200
9	68914301	69062500	148200
9	69062501	69791150	728650
9	69791151	69910750	119600
9	69910751	70886400	975650
9	71739201	71741800	2600
9	72651801	72654400	2600
9	101309001	101311600	2600
9	104715001	104724100	9100
9	112598201	112603400	5200
9	130891801	130900900	9100
9	131411801	131414400	2600
9	132186601	132206100	19500
9	140221901	140224500	2600
9	141079901	141089000	9100
10	38772501	38889500	117000
10	38889501	38998700	109200
10	39037701	39076700	39000
10	39076701	40755000	1678300
10	40755001	42402100	1647100
10	42402101	42409900	7800
10	42409901	42526250	116350
10	42526251	42601000	74750
10	42601001	42646500	45500
10	42646501	42668600	22100
10	42668601	42680950	12350
10	42741401	42789500	48100
10	42789501	42819400	29900
10	46800651	46931300	130650
10	46931301	47150350	219050
10	51938251	51971400	33150
10	53203801	53214200	10400
10	55139501	55142100	2600
10	71280301	71290700	10400
10	78256101	78260000	3900
10	114112701	114116600	3900
10	118765401	118769300	3900
10	122226001	122228600	2600
10	125013201	125015800	2600
10	126675901	126678500	2600
10	127574201	127584600	10400
10	127584601	127595000	10400
10	127595001	127617100	22100
10	135441151	135534747	93597
11	1	196300	196300
11	1016601	1019200	2600
11	1092001	1094600	2600
11	3298101	3342300	44200
11	4251001	4329650	78650
11	29008201	29012100	3900
11	47057401	47062600	5200
11	48340501	48367800	27300
11	48374301	48389900	15600
11	48600501	48604400	3900
11	48802001	48900800	98800
11	48932001	48964500	32500
11	50083801	50124100	40300
11	50302201	50384100	81900
11	50636301	50668800	32500
11	50668801	50674000	5200
11	50674001	50687000	13000
11	50687001	50701300	14300
11	50710401	50722100	11700
11	50722101	50773450	51350
11	50773451	50986650	213200
11	51342201	51363000	20800
11	51567101	51578800	11700
11	51578801	53193400	1614600
11	53193401	55006900	1813500
11	55006901	55027700	20800
11	55365701	55452800	87100
11	104267801	104273000	5200
11	114419501	114424700	5200
12	1	170300	170300
12	292501	297700	5200
12	377001	384800	7800
12	6038501	6042400	3900
12	8559201	8567000	7800
12	8567001	8577400	10400
12	8577401	8590400	13000
12	9633001	9708400	75400
12	9708401	9733750	25350
12	11225501	11251500	26000
12	11505651	11516700	11050
12	11516701	11534900	18200
12	11534901	11544000	9100
12	34830901	36357100	1526200
12	37876801	37880700	3900
12	37989901	38054900	65000
12	38054901	38082200	27300
12	38082201	38136800	54600
12	38499501	38503400	3900
12	84593601	84596200	2600
12	90487801	90491700	3900
12	93792401	93795650	3250
12	96010201	96012800	2600
12	98956001	98958600	2600
12	99794501	99802300	7800
12	100287201	100292400	5200
12	102102001	102107200	5200
12	124922201	124924800	2600
12	127649601	127652200	2600
13	51070501	51074400	3900
13	63602501	63620700	18200
13	63620701	63637600	16900
13	63637601	63649300	11700
13	72477601	72480200	2600
14	1	19047600	19047600
14	19047601	19056700	9100
14	19056701	19150300	93600
14	19150301	19450600	300300
14	19471401	19710600	239200
14	19791851	20170800	378950
14	20550401	20555600	5200
14	24448451	24464700	16250
14	40610701	40617200	6500
14	50180001	50182600	2600
14	73997301	74024600	27300
14	74239101	74246900	7800
14	80106001	80115100	9100
14	82499301	82503200	3900
14	106180101	106243800	63700
14	106243801	106301000	57200
14	106301001	106330900	29900
14	106330901	106350400	19500
14	106350401	106356900	6500
14	106356901	106367300	10400
14	106367301	106397200	29900
14	106397201	106691000	293800
14	106785901	106798900	13000
14	106798901	106808000	9100
14	106808001	106810600	2600
15	1	20044700	20044700
15	20044701	20105800	61100
15	20105801	20148700	42900
15	20393101	20443800	50700
15	20443801	20523100	79300
15	20523101	20528300	5200
15	20528301	20581600	53300
15	20581601	20589400	7800
15	20589401	20880600	291200
15	21900451	21942050	41600
15	72385301	72387900	2600
15	75004801	75008700	3900
15	76884601	76896950	12350
15	77330501	77333100	2600
15	102436751	102531392	94642
16	15018251	15124200	105950
16	16692651	16705000	12350
16	18757051	18766150	9100
16	19945901	19966700	20800
16	20495801	20506850	11050
16	20539351	20550400	11050
16	20581601	20602400	20800
16	20686901	20693400	6500
16	21513701	21594300	80600
16	21741851	21812700	70850
16	22441901	22711650	269750
16	23047701	23050300	2600
16	25339601	25343500	3900
16	26611001	26613600	2600
16	28862601	28865200	2600
16	31627701	31631600	3900
16	32090501	32152250	61750
16	32152251	32325800	173550
16	32325801	32371300	45500
16	32371301	32515600	144300
16	32515601	32563700	48100
16	32563701	32604000	40300
16	32604001	32737250	133250
16	32737251	32826950	89700
16	32826951	32852950	26000
16	32852951	32893900	40950
16	32893901	32999850	105950
16	32999851	33428200	428350
16	33428201	33517900	89700
16	33517901	33525700	7800
16	33525701	33530900	5200
16	33530901	33549100	18200
16	33549101	33597200	48100
16	33597201	33784400	187200
16	33840301	33862400	22100
16	33862401	33865000	2600
16	33865001	33949500	84500
16	33949501	33976800	27300
16	33976801	34097700	120900
16	34097701	34179600	81900
16	34179601	34197800	18200
16	34462351	34758100	295750
16	35193601	35224800	31200
16	35224801	35285250	60450
16	46388550	46436000	47451
16	46436001	46456800	20800
16	46456801	46495800	39000
16	46495801	46501000	5200
16	62544301	62550800	6500
16	70878601	70977400	98800
16	70980001	71202300	222300
16	76540101	76544000	3900
17	965901	968500	2600
17	16065401	16073200	7800
17	16656251	16716700	60450
17	16716701	16750500	33800
17	18506801	18521100	14300
17	18625101	18632900	7800
17	20767501	20785700	18200
17	21192601	21206900	14300
17	21206901	21212100	5200
17	21212101	21221200	9100
17	21221201	21255000	33800
17	21303101	21353800	50700
17	21507201	21546200	39000
17	21546201	21668400	122200
17	21668401	21686600	18200
17	21903051	21907600	4550
17	22207901	22244300	36400
17	22244301	25268100	3023800
17	25268101	25308400	40300
17	25308401	25338300	29900
17	35756501	35759100	2600
17	36275201	36350600	75400
17	36350601	36401300	50700
17	36401301	36406500	5200
17	39422501	39431600	9100
17	41398501	41401100	2600
17	41463501	41467400	3900
17	43650101	43661800	11700
17	44164901	44702450	537550
17	45212701	45215300	2600
17	51853101	51859600	6500
17	53578201	53586000	7800
17	55088801	55092700	3900
17	57645901	57648500	2600
17	64793301	64795900	2600
17	79497601	79500200	2600
18	106601	112450	5850
18	14181701	14186900	5200
18	14881101	14883700	2600
18	15158001	15182700	24700
18	15195701	15245100	49400
18	15245101	15381600	136500
18	15381601	16960450	1578850
18	16960451	18521100	1560650
18	47695701	47698300	2600
19	12694501	12698400	3900
19	15046201	15048800	2600
19	19887401	19892600	5200
19	20107101	20112300	5200
19	20147401	20163000	15600
19	20595901	20718100	122200
19	21742501	21768500	26000
19	21786701	21794500	7800
19	23045101	23047700	2600
19	23140001	23142600	2600
19	23476701	23487100	10400
19	24182601	24185200	2600
19	24514101	26167700	1653600
19	26167701	27740700	1573000
19	27740701	27771900	31200
19	27771901	27788800	16900
19	27788801	27911650	122850
20	1561301	1593800	32500
20	25733501	25832300	98800
20	25832301	25849200	16900
20	25862201	25894700	32500
20	25894701	25911600	16900
20	25911601	25938900	27300
20	26024051	26087100	63050
20	26087101	26122200	35100
20	26122201	26150800	28600
20	26198901	26213200	14300
20	26240501	26299000	58500
20	26299001	27870050	1571050
20	27870051	29446300	1576250
20	29446301	29460600	14300
20	29460601	29486600	26000
20	29486601	29580200	93600
20	29580201	29638700	58500
20	29638701	29645200	6500
20	29645201	29833700	188500
21	1	9444500	9444500
21	9444501	9470500	26000
21	9470501	9483500	13000
21	9483501	9581000	97500
21	9581001	9648600	67600
21	9648601	10285600	637000
21	10285601	10596300	310700
21	10596301	10604100	7800
21	10604101	10671700	67600
21	10671701	10704200	32500
21	10704201	10709400	5200
21	10709401	10725000	15600
21	10725001	10736700	11700
21	10736701	10748400	11700
21	10748401	10860200	111800
21	10860201	11019450	159250
21	11019451	11053900	34450
21	11053901	11085100	31200
21	11085101	11112400	27300
21	11112401	11152700	40300
21	11152701	14368900	3216200
21	14368901	14444300	75400
21	14444301	14592500	148200
21	14742001	14748500	6500
21	15345201	15349100	3900
21	15450501	15458300	7800
21	21958301	21960900	2600
21	47062601	47065200	2600
22	16065401	16732300	666900
22	16732301	16866200	133900
22	16866201	16963700	97500
22	17234101	17240600	6500
22	17349151	17392700	43550
22	17495401	17518800	23400
22	17771001	17778800	7800
22	18058301	18060900	2600
22	18358601	18361200	2600
22	18720001	18877300	157300
22	18877301	18885100	7800
22	20564051	20658300	94250
22	21474051	21644350	170300
22	21865351	21916700	51350
22	22386001	22613500	227500
22	22669401	22787700	118300
22	22787701	22886500	98800
22	22886501	22970350	83850
22	22996351	23041200	44850
22	23041201	23234900	193700
22	23234901	23241400	6500
22	24274901	24291150	16250
22	24325601	24332100	6500
22	31777201	31779800	2600
22	37143601	37147500	3900
22	42525601	42541200	15600

## Sheet: 40x
Chr	Start	End	Length
1	1	350700	350700
1	350701	569800	219100
1	723801	727300	3500
1	814801	826700	11900
1	2158801	2160200	1400
1	2583001	2586850	3850
1	2586851	2630600	43750
1	2630601	2694300	63700
1	5714451	5717600	3150
1	5726701	5736500	9800
1	16832901	16843050	10150
1	16855301	16882600	27300
1	16882601	16891000	8400
1	16891001	16893800	2800
1	16893801	16991450	97650
1	17012801	17051300	38500
1	17051301	17082800	31500
1	17082801	17123400	40600
1	17123401	17196200	72800
1	17196201	17204950	8750
1	72766401	72811200	44800
1	85980301	86005500	25200
1	94288601	94290700	2100
1	106486451	106491350	4900
1	109573101	109575200	2100
1	110187701	110191200	3500
1	120531601	120636950	105350
1	120636951	120823850	186900
1	121105251	121146200	40950
1	121317701	121321550	3850
1	121351301	121360400	9100
1	121360401	121477300	116900
1	121477301	142543100	21065800
1	142543101	142589300	46200
1	142589301	142651600	62300
1	142651601	142657200	5600
1	142657201	142755550	98350
1	142755551	143119200	363650
1	143119201	143151050	31850
1	143151051	143153500	2450
1	143153501	143160500	7000
1	143160501	143168900	8400
1	143168901	143278100	109200
1	143278101	143284050	5950
1	143284051	143338650	54600
1	143338651	143421250	82600
1	143421251	143433850	12600
1	143433851	143440150	6300
1	143440151	143497200	57050
1	143497201	143506300	9100
1	143506301	143532900	26600
1	143532901	143542000	9100
1	143542001	143604300	62300
1	143604301	143707200	102900
1	143707201	144004700	297500
1	144004701	144020100	15400
1	144020101	144076800	56700
1	144525851	144552450	26600
1	144552451	144602150	49700
1	144602151	144679500	77350
1	144679501	144760350	80850
1	144760351	144826500	66150
1	144826501	144860100	33600
1	144860101	144896500	36400
1	144907001	144985400	78400
1	144985401	145079900	94500
1	145079901	145093200	13300
1	145096701	145109300	12600
1	145109301	145119100	9800
1	145119101	145125750	6650
1	145125751	145187000	61250
1	145187001	145381600	194600
1	146395201	146488300	93100
1	147389201	147394800	5600
1	147621601	147731500	109900
1	147996801	148843800	847000
1	148843801	149032100	188300
1	149032101	149036300	4200
1	149203601	149240700	37100
1	149249101	149270100	21000
1	149270101	149321900	51800
1	149321901	149370200	48300
1	149648101	149753800	105700
1	152555201	152588450	33250
1	152760301	152770100	9800
1	157005101	157006500	1400
1	157399901	157401300	1400
1	158867801	158869900	2100
1	187716201	187722500	6300
1	189704901	189732200	27300
1	189732201	189783300	51100
1	194451601	194454400	2800
1	224199501	224204750	5250
1	229812801	229820500	7700
1	234911601	234919300	7700
1	234919301	234955700	36400
1	248599401	248607100	7700
1	248607101	248673950	66850
1	248700551	248738700	38150
1	248738701	248810800	72100
1	248810801	248819200	8400
1	249234651	249250621	15971
2	16272201	16273600	1400
2	34695501	34736100	40600
2	35976501	35996450	19950
2	37958201	37981300	23100
2	37981301	37986200	4900
2	37986201	38003000	16800
2	38315201	38316600	1400
2	52749901	52761100	11200
2	52761101	52764600	3500
2	52764601	52784900	20300
2	54565701	54567100	1400
2	76773901	76775300	1400
2	79076901	79081100	4200
2	89132401	89159000	26600
2	89159001	89185600	26600
2	89185601	89196800	11200
2	89196801	89330500	133700
2	89330501	89597200	266700
2	89723551	89838000	114450
2	89838001	89849900	11900
2	89849901	89855500	5600
2	89855501	89866700	11200
2	89866701	89880000	13300
2	89880001	89898900	18900
2	90249601	90260100	10500
2	90333951	91695100	1361150
2	91717851	91758800	40950
2	91758801	91821800	63000
2	91821801	91890050	68250
2	91890051	91917700	27650
2	91917701	91926100	8400
2	91926101	91971600	45500
2	91971601	92004150	32550
2	92004151	92124200	120050
2	92177401	92267700	90300
2	92267701	92305500	37800
2	92305501	93825550	1520050
2	95470201	95475800	5600
2	95475801	95508000	32200
2	95508001	95515000	7000
2	96515301	96527900	12600
2	96593001	96620300	27300
2	96620301	96629400	9100
2	96726351	96735450	9100
2	97807151	97847400	40250
2	97854401	97855800	1400
2	97860001	97870500	10500
2	97873301	97916700	43400
2	98126001	98162400	36400
2	127675101	127677200	2100
2	132762701	132771100	8400
2	132771101	132776000	4900
2	132776001	132778800	2800
2	132778801	132785100	6300
2	132797701	132836200	38500
2	132856501	132870850	14350
2	132966401	132993700	27300
2	132993701	133018200	24500
2	133018201	133026600	8400
2	133026601	133030800	4200
2	133030801	133035700	4900
2	133035701	133039200	3500
2	133039201	133045500	6300
2	133045501	133118300	72800
2	133118301	133121800	3500
2	146862801	146876800	14000
2	151031301	151036900	5600
2	155818601	155829800	11200
2	159959101	159961200	2100
2	162134701	162138900	4200
2	167269901	167272000	2100
2	167494601	167501600	7000
2	167545701	167547100	1400
2	170322601	170324000	1400
2	177266601	177272200	5600
2	180064851	180081300	16450
2	184085301	184090900	5600
2	194689601	194698700	9100
2	204181601	204191400	9800
2	206244501	206245900	1400
2	208350801	208359900	9100
2	208986401	208987800	1400
2	209942601	209948550	5950
2	212636901	212638300	1400
2	215728801	215730900	2100
2	217956201	217957600	1400
2	220053401	220056200	2800
3	228901	233800	4900
3	75679101	75688900	9800
3	75688901	75699400	10500
3	75699401	75798100	98700
3	75798101	75803000	4900
3	75833101	75845700	12600
3	75845701	75852700	7000
3	75982901	75999000	16100
3	77828101	77832300	4200
3	78602301	78603700	1400
3	82964001	82965400	1400
3	90318901	90453300	134400
3	90453301	90463100	9800
3	90463101	90480250	17150
3	90485501	93515100	3029600
3	95465301	95468100	2800
3	98410901	98414400	3500
3	98899501	98902300	2800
3	129764601	129798900	34300
3	146385401	146390300	4900
3	162512001	162526000	14000
3	162526001	162544900	18900
3	162544901	162625400	80500
3	162717801	162723050	5250
3	162765401	162768900	3500
4	14001	68600	54600
4	9160201	9169300	9100
4	9169301	9179800	10500
4	9179801	9212000	32200
4	9212001	9292850	80850
4	9457701	9463300	5600
4	9463301	9468900	5600
4	9468901	9479400	10500
4	34780201	34828500	48300
4	43103201	43104600	1400
4	49093101	49158900	65800
4	49158901	49177100	18200
4	49177101	49252700	75600
4	49252701	49313600	60900
4	49313601	49407400	93800
4	49407401	49511350	103950
4	49511351	49517300	5950
4	49517301	49529550	12250
4	49529551	49538300	8750
4	49538301	49633500	95200
4	49633501	51160900	1527400
4	51160901	52683400	1522500
4	61329801	61331900	2100
4	61938101	61942300	4200
4	68264001	68266800	2800
4	69374201	69443500	69300
4	69443501	69447000	3500
4	69447001	69491100	44100
4	70124601	70232400	107800
4	80273201	80275300	2100
4	163394001	163396100	2100
4	166002901	166005000	2100
4	169076601	169078000	1400
4	170066401	170067800	1400
4	172988901	172993100	4200
4	173425001	173433400	8400
4	176556801	176558200	1400
4	186442201	186443600	1400
4	186748101	186749500	1400
4	187093201	187098100	4900
4	187352901	187357800	4900
4	189425601	189429800	4200
4	190153601	190157100	3500
4	190197701	190201900	4200
4	190470001	190684900	214900
4	190796201	190822100	25900
4	190822101	190951250	129150
4	190951251	190983100	31850
4	190983101	190985900	2800
4	190985901	191154276	168376
5	1044401	1045800	1400
5	1178801	1180200	1400
5	10273901	10275300	1400
5	12811401	12820500	9100
5	21450101	21452200	2100
5	21478451	21494900	16450
5	21507501	21523600	16100
5	21523601	21573300	49700
5	23902901	23905000	2100
5	26796701	26801600	4900
5	29424501	29434300	9800
5	34178901	34196750	17850
5	45539201	45540600	1400
5	46092901	46096400	3500
5	46265101	46270700	5600
5	46270701	46275600	4900
5	46321801	46328100	6300
5	46328101	46371500	43400
5	46377801	46384800	7000
5	46391101	47917450	1526350
5	47917451	49441700	1524250
5	49441701	49552300	110600
5	57323701	57333500	9800
5	83948201	83954500	6300
5	90500201	90501600	1400
5	98345101	98347200	2100
5	98839651	98842800	3150
5	104432301	104503700	71400
5	105657301	105659400	2100
5	117387201	117394200	7000
5	117874401	117875800	1400
5	119380101	119382200	2100
5	135115401	135120300	4900
5	136854901	136856300	1400
5	137807601	137816700	9100
5	145119801	145121200	1400
5	147553001	147554400	1400
5	177187851	177235100	47250
5	177337301	177347100	9800
6	256201	371000	114800
6	371001	372400	1400
6	372401	382900	10500
6	666401	667800	1400
6	23743301	23745400	2100
6	26672451	26718650	46200
6	26745951	26754000	8050
6	29843801	29849400	5600
6	31277401	31279500	2100
6	31292101	31294200	2100
6	32454801	32457600	2800
6	32457601	32488400	30800
6	32488401	32501000	12600
6	53928701	53934300	5600
6	55827801	55846700	18900
6	57206101	57285200	79100
6	57289401	57297100	7700
6	57301301	57317050	15750
6	57317051	57321600	4550
6	57321601	57369200	47600
6	57369201	57568000	198800
6	57573601	57583400	9800
6	57590401	57598100	7700
6	57603701	57608600	4900
6	57623301	57628200	4900
6	58424101	58429000	4900
6	58773401	58776200	2800
6	58776201	60329850	1553650
6	60329851	61897500	1567650
6	61897501	61916400	18900
6	66398851	66404800	5950
6	67008901	67011000	2100
6	67011001	67041100	30100
6	67041101	67043200	2100
6	67043201	67048800	5600
6	72863701	72873500	9800
6	74614401	74619300	4900
6	77097301	77101500	4200
6	78967001	79037000	70000
6	141548401	141549800	1400
6	165725001	165732000	7000
6	166340301	166341700	1400
6	166700801	166702900	2100
6	167488301	167489700	1400
7	6692701	6694100	1400
7	6831651	6853000	21350
7	13022101	13028400	6300
7	22435001	22436400	1400
7	24038001	24040100	2100
7	26137301	26145700	8400
7	31315901	31318700	2800
7	51594901	51598400	3500
7	57545601	57556800	11200
7	57605101	57614900	9800
7	57614901	57684200	69300
7	57684201	57699600	15400
7	57699601	57726900	27300
7	57726901	57740200	13300
7	57740201	57766100	25900
7	57766101	57778700	12600
7	57879501	57885100	5600
7	57885101	57939000	53900
7	57939001	57991500	52500
7	57991501	57998500	7000
7	57998501	61078500	3080000
7	61078501	61089000	10500
7	61089001	61674900	585900
7	61674901	61758900	84000
7	61758901	61779200	20300
7	61779201	61833450	54250
7	61833451	61942300	108850
7	61942301	61971000	28700
7	61971001	61991300	20300
7	61991301	62035400	44100
7	62035401	62053600	18200
7	62470801	62477100	6300
7	63372401	63374500	2100
7	64564501	64605800	41300
7	64719201	64722000	2800
7	64872501	64894200	21700
7	64953701	65060800	107100
7	66644201	66645600	1400
7	66697751	66699500	1750
7	70420701	70422800	2100
7	70422801	70425600	2800
7	72270101	72275700	5600
7	73002301	73003700	1400
7	73829001	73831100	2100
7	126046201	126051100	4900
7	141765401	141794100	28700
7	142041901	142073400	31500
7	142105601	142110500	4900
7	142360401	142361800	1400
7	142457701	142463300	5600
7	142463301	142486400	23100
7	143519251	143572100	52850
7	143909851	144066300	156450
7	148073101	148075900	2800
7	151970001	151989600	19600
7	152073601	152087600	14000
7	152098801	152113500	14700
8	595001	599200	4200
8	1949501	1950900	1400
8	2195201	2287250	92050
8	2326801	2331000	4200
8	4123001	4124400	1400
8	5971701	5973100	1400
8	7047951	7060200	12250
8	7197051	7206500	9450
8	7206501	7253050	46550
8	7331801	7335650	3850
8	7773851	7791350	17500
8	7942551	7988050	45500
8	7988051	8058400	70350
8	11245501	11246900	1400
8	11900001	11956700	56700
8	11976301	11979800	3500
8	11979801	12021800	42000
8	12085151	12117700	32550
8	12208701	12248250	39550
8	12374601	12391400	16800
8	12391401	12427100	35700
8	12427101	12432700	5600
8	12432701	12446700	14000
8	12446701	12456500	9800
8	13046601	13048000	1400
8	24972501	24990700	18200
8	25067001	25070500	3500
8	32680201	32690700	10500
8	39231501	39386900	155400
8	39886001	39890900	4900
8	40775001	40779200	4200
8	42191101	42193900	2800
8	43092701	43097600	4900
8	43760501	43792000	31500
8	43792001	43820000	28000
8	43820001	46857300	3037300
8	46857301	46883200	25900
8	46883201	46908400	25200
8	47406101	47407500	1400
8	47525101	47544350	19250
8	58118201	58128000	9800
8	75363401	75366900	3500
8	103994801	103996200	1400
8	112294701	112296800	2100
8	120154301	120161300	7000
8	137160801	137163600	2800
8	138742801	138744200	1400
8	140715401	140716800	1400
8	146301401	146364022	62622
9	6594001	6595400	1400
9	17909151	17913700	4550
9	22496601	22504300	7700
9	23363201	23377900	14700
9	29092701	29096900	4200
9	33792501	33805100	12600
9	35913501	35914900	1400
9	36362901	36364300	1400
9	38781751	39216100	434350
9	44069901	44071300	1400
9	44103851	44110500	6650
9	44177001	44179100	2100
9	44242451	44309650	67200
9	44309651	44598750	289100
9	44738751	44777600	38850
9	44791601	44812600	21000
9	44874901	44877700	2800
9	44877701	44880500	2800
9	45117801	65619050	20501250
9	66399551	66472700	73150
9	66472701	66486700	14000
9	66486701	66542350	55650
9	66542351	66767050	224700
9	66767051	66813600	46550
9	66813601	66832500	18900
9	66832501	66835300	2800
9	66835301	66839500	4200
9	66839501	66858400	18900
9	66858401	66922100	63700
9	66922101	67340000	417900
9	68339601	68354300	14700
9	68354301	68393500	39200
9	68393501	68408200	14700
9	68408201	68413800	5600
9	68413801	68427100	13300
9	68427101	68432700	5600
9	68432701	68434800	2100
9	68434801	68509000	74200
9	68511451	68748050	236600
9	68913951	68996200	82250
9	68996201	69009850	13650
9	69009851	69087900	78050
9	69087901	69542200	454300
9	69791051	69818000	26950
9	69818001	69821500	3500
9	69821501	69858250	36750
9	69858251	69947150	88900
9	69947151	70066150	119000
9	70066151	70782600	716450
9	70782601	70880950	98350
9	71738101	71743000	4900
9	101308901	101311000	2100
9	131412401	131413800	1400
10	4290301	4291700	1400
10	38772301	38889200	116900
10	38889201	38945900	56700
10	38945901	38950100	4200
10	38950101	38971100	21000
10	38971101	38978800	7700
10	38978801	38998400	19600
10	39036901	39076800	39900
10	39076801	40754700	1677900
10	40754701	42384300	1629600
10	42384301	42402500	18200
10	42402501	42410200	7700
10	42410201	42526750	116550
10	42526751	42600600	73850
10	42600601	42602700	2100
10	42602701	42613200	10500
10	42613201	42646800	33600
10	42646801	42660800	14000
10	42660801	42662900	2100
10	42662901	42669200	6300
10	42669201	42684950	15750
10	42740601	42790300	49700
10	42790301	42818300	28000
10	46800601	46945150	144550
10	46952501	47150250	197750
10	48075301	48213900	138600
10	49219451	49376950	157500
10	51898351	51956100	57750
10	78255801	78260700	4900
10	98560701	98562100	1400
10	100687651	100703400	15750
10	104189401	104190800	1400
10	106290801	106295000	4200
10	107950501	107951900	1400
10	107980601	107983400	2800
10	108030301	108032400	2100
10	110069401	110076400	7000
10	114112601	114116100	3500
10	122227001	122228400	1400
10	127574301	127584100	9800
10	127584101	127595300	11200
10	135438101	135467150	29050
10	135467151	135473800	6650
10	135473801	135499700	25900
10	135499701	135501800	2100
10	135501801	135534747	32947
11	29007301	29012900	5600
11	45430001	45431400	1400
11	47057501	47061000	3500
11	47061001	47063100	2100
11	48339901	48367200	27300
11	48374201	48389600	15400
11	48601001	48603800	2800
11	48734701	48736800	2100
11	48762701	48764800	2100
11	48764801	48802600	37800
11	48802601	48900600	98000
11	48932101	48964300	32200
11	50083601	50124900	41300
11	50313201	50384600	71400
11	50637301	50645000	7700
11	50645001	50712200	67200
11	50712201	50768200	56000
11	50768201	50939700	171500
11	51341501	51363200	21700
11	51567601	53145050	1577450
11	53145051	54791450	1646400
11	54906601	55006700	100100
11	55006701	55027700	21000
11	55364751	55431600	66850
11	55434401	55456100	21700
11	104267801	104272700	4900
11	114419201	114424800	5600
12	8558901	8567650	8750
12	8567651	8577100	9450
12	8577101	8590400	13300
12	9016701	9018100	1400
12	9632701	9718100	85400
12	9718101	9724400	6300
12	9724401	9733500	9100
12	11226601	11250400	23800
12	11443601	11447450	3850
12	11506601	11545450	38850
12	32869201	32871300	2100
12	34405001	34407800	2800
12	34830601	34855800	25200
12	37877001	37880500	3500
12	37989701	38054800	65100
12	38061101	38075800	14700
12	38082101	38136000	53900
12	38499301	38503500	4200
12	84593601	84595700	2100
13	51069901	51074800	4900
13	62535901	62537300	1400
13	63602001	63620900	18900
13	63620901	63648900	28000
13	72477301	72480100	2800
14	1	19047000	19047000
14	19047001	19056450	9450
14	19056451	19138700	82250
14	19138701	19451600	312900
14	19473301	20193600	720300
14	20550601	20555500	4900
14	24448551	24465000	16450
14	37769901	37771300	1400
14	40609801	40617500	7700
14	73997701	74024650	26950
14	80106601	80115000	8400
14	82499201	82502700	3500
14	106180201	106243900	63700
14	106243901	106302000	58100
14	106302001	106331400	29400
14	106331401	106349600	18200
14	106349601	106360800	11200
14	106360801	106368500	7700
14	106396501	106691200	294700
14	106771701	106775200	3500
14	106786401	106799000	12600
14	106799001	106807400	8400
14	106807401	106810900	3500
15	1	20026300	20026300
15	20026301	20037500	11200
15	20037501	20043800	6300
15	20043801	20106100	62300
15	20106101	20128500	22400
15	20128501	20148800	20300
15	20383301	20581400	198100
15	20581401	20589450	8050
15	20589451	20881700	292250
15	20881701	20887650	5950
15	21892151	21941500	49350
15	21941501	21949550	8050
15	22021651	22093750	72100
15	22660051	22692600	32550
15	23671901	23676100	4200
15	31619001	31620400	1400
15	72386301	72387700	1400
15	76885201	76895700	10500
15	77331101	77332500	1400
16	1202601	1204000	1400
16	2491301	2493400	2100
16	7070701	7072100	1400
16	10591701	10593450	1750
16	14990501	15124200	133700
16	18335801	18365900	30100
16	18757201	18765950	8750
16	19945801	19967500	21700
16	20495651	20507200	11550
16	20539401	20549900	10500
16	20577201	20580000	2800
16	20687101	20692700	5600
16	21513801	21594300	80500
16	21740601	21806750	66150
16	22500451	22711500	211050
16	23048201	23049600	1400
16	32051601	32091150	39550
16	32091151	32112850	21700
16	32112851	32132800	19950
16	32132801	32144000	11200
16	32144001	32328800	184800
16	32328801	32370800	42000
16	32370801	32515700	144900
16	32515701	32564000	48300
16	32564001	32603900	39900
16	32603901	32739700	135800
16	32739701	32842600	102900
16	32842601	32852750	10150
16	32852751	32891600	38850
16	33033001	33428500	395500
16	33428501	33451600	23100
16	33451601	33459300	7700
16	33459301	33482400	23100
16	33482401	33484500	2100
16	33484501	33496750	12250
16	33496751	33508300	11550
16	33508301	33518100	9800
16	33518101	33525100	7000
16	33525101	33530700	5600
16	33530701	33549600	18900
16	33549601	33574800	25200
16	33574801	33591600	16800
16	33591601	33605600	14000
16	33605601	33642000	36400
16	33642001	33687850	45850
16	33687851	33722850	35000
16	33722851	33735800	12950
16	33735801	33779200	43400
16	33834501	33864600	30100
16	33864601	33869850	5250
16	33869851	33898200	28350
16	33898201	33902400	4200
16	33902401	33922000	19600
16	33922001	33926900	4900
16	33926901	33932500	5600
16	33932501	33950000	17500
16	33950001	33961200	11200
16	33961201	33973100	11900
16	33973101	33976600	3500
16	33976601	34098050	121450
16	34098051	34179600	81550
16	34179601	34197100	17500
16	34340601	34345500	4900
16	34392401	34395550	3150
16	34459951	34757800	297850
16	35193901	35225400	31500
16	35225401	35285250	59850
16	46386550	46409300	22751
16	46409301	46435900	26600
16	46435901	46456200	20300
16	46456201	46463200	7000
16	46463201	46496100	32900
16	46496101	46501000	4900
16	70878851	70977900	99050
16	70980001	71202600	222600
16	76539401	76543600	4200
17	16656151	16716700	60550
17	16716701	16727200	10500
17	16729301	16748900	19600
17	18732351	18746350	14000
17	20767601	20785100	17500
17	21193201	21207900	14700
17	21207901	21212800	4900
17	21212801	21221900	9100
17	21221901	21231000	9100
17	21231001	21233100	2100
17	21233101	21237300	4200
17	21237301	21240100	2800
17	21240101	21254800	14700
17	21303101	21353500	50400
17	21506801	21514500	7700
17	21514501	21516600	2100
17	21516601	21546000	29400
17	21546001	21550900	4900
17	21550901	21686000	135100
17	21903001	21907550	4550
17	22220101	22244600	24500
17	22244601	25267900	3023300
17	25267901	25307800	39900
17	25307801	25326700	18900
17	25326701	25335800	9100
17	26780601	26782700	2100
17	33477501	33478900	1400
17	34507551	34576150	68600
17	34576151	34627250	51100
17	35756001	35758800	2800
17	36268051	36350300	82250
17	36350301	36400000	49700
17	36400001	36406300	6300
17	36542801	36544200	1400
17	39265101	39266500	1400
17	39421901	39431700	9800
17	41378401	41381200	2800
17	41381201	41382600	1400
17	41399401	41401500	2100
17	41463101	41467300	4200
17	42296101	42297500	1400
17	44165101	44385600	220500
17	44385601	44489200	103600
17	44489201	44659300	170100
17	45212301	45215100	2800
18	1	58100	58100
18	106401	112350	5950
18	15158501	15182300	23800
18	15182301	15195600	13300
18	15195601	15245300	49700
18	15381801	16960650	1578850
18	16960651	18520600	1559950
18	47695201	47698000	2800
18	54947201	54948600	1400
18	63723801	63732200	8400
18	63767201	63768600	1400
18	68127501	68128900	1400
18	68334001	68335750	1750
18	75266801	75268200	1400
18	76197101	76198500	1400
18	76272701	76274450	1750
18	76663301	76666100	2800
18	76675201	76677300	2100
18	76738901	76740300	1400
19	1228501	1229900	1400
19	2909201	2910600	1400
19	8122801	8124200	1400
19	12556601	12558000	1400
19	12695201	12698700	3500
19	15046501	15049300	2800
19	19798801	19800200	1400
19	19887701	19892600	4900
19	19933901	19936700	2800
19	20107501	20112400	4900
19	20147401	20162800	15400
19	20509651	20717900	208250
19	24513301	24570700	57400
19	24570701	26175800	1605100
19	26175801	27740300	1564500
19	27740301	27771800	31500
19	27771801	27788600	16800
19	27788601	27808200	19600
19	27811701	27815200	3500
19	27821501	27912500	91000
19	27912501	27931400	18900
19	27931401	27934200	2800
19	45171001	45172400	1400
20	25733401	25758950	25550
20	25758951	25848900	89950
20	25862201	25904200	42000
20	25904201	25911200	7000
20	25911201	25925200	14000
20	25925201	25933600	8400
20	25933601	25944800	11200
20	26024251	26073600	49350
20	26073601	26084800	11200
20	26084801	26113150	28350
20	26121901	26130300	8400
20	26130301	26140100	9800
20	26140101	26149900	9800
20	26199601	26213600	14000
20	26240201	26299000	58800
20	26299001	27869450	1570450
20	27869451	29446200	1576750
20	29446201	29460900	14700
20	29460901	29487500	26600
20	29487501	29580600	93100
20	29580601	29638700	58100
20	29638701	29645000	6300
20	29645001	29833300	188300
20	50759101	50760500	1400
21	1	9445100	9445100
21	9445101	9482900	37800
21	9482901	9648100	165200
21	9648101	9683800	35700
21	9683801	9687650	3850
21	9687651	9695700	8050
21	9695701	9701300	5600
21	9701301	9826600	125300
21	9826601	9828000	1400
21	9828001	9878400	50400
21	9878401	9886800	8400
21	9886801	9889600	2800
21	9889601	9935100	45500
21	9935101	9942100	7000
21	9942101	9997400	55300
21	9997401	10059700	62300
21	10059701	10088050	28350
21	10088051	10133550	45500
21	10133551	10144400	10850
21	10144401	10285450	141050
21	10285451	10595900	310450
21	10595901	10604300	8400
21	10604301	10672900	68600
21	10672901	10703700	30800
21	10703701	10709300	5600
21	10709301	10714200	4900
21	10714201	10724700	10500
21	10724701	10736600	11900
21	10736601	10749200	12600
21	10749201	10860500	111300
21	10860501	10885700	25200
21	10885701	10894800	9100
21	10894801	10989300	94500
21	10992101	11004700	12600
21	11004701	11019400	14700
21	11019401	11032000	12600
21	11032001	11053000	21000
21	11053001	11085200	32200
21	11085201	11112500	27300
21	11112501	11116000	3500
21	11116001	11123700	7700
21	11123701	11140500	16800
21	11140501	11152400	11900
21	11152401	14368900	3216500
21	14368901	14443800	74900
21	14443801	14590800	147000
21	14742701	14744100	1400
21	15344701	15350300	5600
21	15450401	15457400	7000
21	47062401	47063800	1400
21	47217101	47218500	1400
21	47387901	47389300	1400
22	16068501	16100000	31500
22	16100001	16119600	19600
22	16119601	16258550	138950
22	16342551	16357600	15050
22	16357601	16394350	36750
22	16506001	16622550	116550
22	16770951	16862300	91350
22	16862301	16940700	78400
22	16940701	16961000	20300
22	16961001	16975000	14000
22	17233301	17241000	7700
22	17350901	17392900	42000
22	17495101	17515400	20300
22	17770201	17779300	9100
22	18057901	18059300	1400
22	18059301	18060700	1400
22	18358901	18360300	1400
22	18717651	18877600	159950
22	18877601	18884600	7000
22	18884601	18889500	4900
22	20407801	20440700	32900
22	20648251	20658400	10150
22	21483001	21681800	198800
22	21897401	21916300	18900
22	22386001	22613500	227500
22	22665651	22969800	304150
22	22997801	23041200	43400
22	23041201	23058700	17500
22	23058701	23072700	14000
22	23072701	23118200	45500
22	23118201	23127300	9100
22	23127301	23146200	18900
22	23146201	23151800	5600
22	23151801	23166500	14700
22	23166501	23190300	23800
22	23190301	23200800	10500
22	23200801	23221100	20300
22	23221101	23231600	10500
22	23231601	23235100	3500
22	23235101	23242800	7700
22	23242801	23246300	3500
22	24274601	24276700	2100
22	24276701	24285100	8400
22	24285101	24290000	4900
22	24325351	24329200	3850
22	37143401	37146900	3500
22	48971301	48972700	1400

## Sheet: 50x
Chr	Start	End	Length
1	2583601	2587200	3600
1	2587201	2631000	43800
1	5726401	5736000	9600
1	10754401	10755600	1200
1	10852201	10853400	1200
1	12840601	12856200	15600
1	12886801	12890400	3600
1	12890401	12894000	3600
1	12921601	12972900	51300
1	12972901	13088400	115500
1	13088401	13135200	46800
1	13177201	13297200	120000
1	13297201	13588200	291000
1	14840401	14841600	1200
1	16152001	16155600	3600
1	16168201	16170000	1800
1	16518601	16520400	1800
1	16833001	16842900	9900
1	16854001	16856400	2400
1	16856401	16863900	7500
1	16863901	16867500	3600
1	16867501	16884900	17400
1	16884901	16890600	5700
1	16890601	16894200	3600
1	16894201	16990500	96300
1	17006401	17051400	45000
1	17051401	17083200	31800
1	17083201	17123400	40200
1	17123401	17196900	73500
1	17196901	17205300	8400
1	72766801	72811800	45000
1	85980001	86005800	25800
1	94288801	94291200	2400
1	106486501	106491600	5100
1	108112801	108114000	1200
1	108402601	108405600	3000
1	108733201	108736800	3600
1	109573201	109575000	1800
1	110187601	110191200	3600
1	120532501	120636900	104400
1	120636901	120674700	37800
1	120674701	120678000	3300
1	120687001	120779400	92400
1	121100701	121143000	42300
1	121351201	121360800	9600
1	121360801	121370700	9900
1	121370701	121478400	107700
1	121478401	142543200	21064800
1	142543201	142589400	46200
1	142589401	142651800	62400
1	142651801	142657200	5400
1	142657201	142755600	98400
1	142755601	143041800	286200
1	143041801	143278200	236400
1	143278201	143283900	5700
1	143283901	143340900	57000
1	143340901	143402700	61800
1	143402701	143435100	32400
1	143435101	143439000	3900
1	143439001	143500200	61200
1	143500201	143506200	6000
1	143506201	143533200	27000
1	143533201	143604000	70800
1	143704201	144004800	300600
1	144004801	144019800	15000
1	144019801	144081000	61200
1	144525901	144552600	26700
1	144552601	144602100	49500
1	144602101	144675300	73200
1	144675301	144679800	4500
1	144679801	144761100	81300
1	144761101	144831000	69900
1	144831001	144855000	24000
1	144855001	144896400	41400
1	144906601	144950400	43800
1	144950401	144985500	35100
1	144985501	145080000	94500
1	145080001	145092600	12600
1	145096801	145109400	12600
1	145109401	145119300	9900
1	145119301	145124400	5100
1	145124401	145187400	63000
1	145187401	145381800	194400
1	145381801	145383000	1200
1	146472601	146488500	15900
1	147389401	147394800	5400
1	147480601	147700500	219900
1	147700501	147712200	11700
1	147712201	147715200	3000
1	147715201	147731400	16200
1	147997501	148843800	846300
1	148843801	148852200	8400
1	148852201	148855800	3600
1	148855801	148900800	45000
1	148900801	148902900	2100
1	148902901	148927200	24300
1	148927201	149024400	97200
1	149024401	149032200	7800
1	149032201	149035800	3600
1	149203801	149240400	36600
1	149249401	149270700	21300
1	149270701	149321700	51000
1	149321701	149393400	71700
1	149628601	149754600	126000
1	152555401	152588100	32700
1	152760601	152770200	9600
1	154686001	154687200	1200
1	157399801	157401000	1200
1	158868001	158869800	1800
1	187716601	187722000	5400
1	189704401	189783600	79200
1	194451601	194453700	2100
1	196711801	196737000	25200
1	197422201	197423400	1200
1	201099601	201100800	1200
1	202141201	202142400	1200
1	202173601	202174800	1200
1	205998001	206189400	191400
1	206282401	206289000	6600
1	206494201	206526600	32400
1	206526601	206561700	35100
1	206561701	206583600	21900
1	210826801	210828000	1200
1	213084001	213086400	2400
1	222374401	222380400	6000
1	224199001	224204700	5700
1	226151401	226152600	1200
1	229812601	229820400	7800
1	233962201	233963400	1200
1	234744601	234745800	1200
1	234912001	234921000	9000
1	234921001	234937800	16800
1	248599501	248602200	2700
1	248602201	248607000	4800
1	248607001	248673900	66900
1	248700601	248721900	21300
1	248721901	248738400	16500
1	248738401	248797800	59400
1	248797801	248811000	13200
1	248811001	248819400	8400
1	249239401	249250621	11221
2	16272001	16273800	1800
2	31725001	31727400	2400
2	34695601	34736400	40800
2	35975701	35992800	17100
2	35992801	35996700	3900
2	52749601	52785000	35400
2	54565801	54567000	1200
2	76773601	76775400	1800
2	79077001	79081200	4200
2	87567001	87625800	58800
2	87640201	87645000	4800
2	88142101	88214100	72000
2	89071201	89084400	13200
2	89100601	89106000	5400
2	89132401	89158200	25800
2	89158201	89185800	27600
2	89185801	89197200	11400
2	89197201	89277000	79800
2	89277001	89598000	321000
2	89723701	89838000	114300
2	89838001	89850000	12000
2	89850001	89856000	6000
2	89856001	89865000	9000
2	89865001	89880000	15000
2	89880001	89899200	19200
2	90249001	90260400	11400
2	90334201	90439800	105600
2	90450601	91695600	1245000
2	91719601	91759800	40200
2	91759801	91822200	62400
2	91822201	91896000	73800
2	91896001	91917600	21600
2	91917601	91926000	8400
2	91926001	91971600	45600
2	91971601	92007600	36000
2	92007601	92124000	116400
2	92176801	92200200	23400
2	92200201	92260200	60000
2	92260201	92267400	7200
2	92267401	92305200	37800
2	92305201	93825300	1520100
2	96515401	96528000	12600
2	96592801	96627600	34800
2	96719401	96735300	15900
2	97807201	97847400	40200
2	97854601	97855800	1200
2	97860001	97870200	10200
2	97873801	97994400	120600
2	98125801	98162400	36600
2	98176201	98179200	3000
2	98233501	98241600	8100
2	105471601	105472800	1200
2	106565401	106566600	1200
2	107082901	107084400	1500
2	121102801	121104000	1200
2	127675201	127677000	1800
2	129638401	129646200	7800
2	129849601	129850800	1200
2	130242001	130251600	9600
2	130886401	130900800	14400
2	130954801	130956000	1200
2	130956001	130957200	1200
2	131227201	131240100	12900
2	131372101	131424000	51900
2	131451001	131475900	24900
2	131542201	131543400	1200
2	131970601	132032100	61500
2	132294601	132301800	7200
2	132763801	132768600	4800
2	132768601	132775800	7200
2	132775801	132780000	4200
2	132780001	132797400	17400
2	132797401	132836400	39000
2	132836401	132871800	35400
2	132939601	132966600	27000
2	132966601	132996000	29400
2	132996001	133016400	20400
2	133016401	133026600	10200
2	133026601	133030800	4200
2	133030801	133035600	4800
2	133035601	133039200	3600
2	133039201	133045800	6600
2	133045801	133118400	72600
2	133118401	133121400	3000
2	133184401	133185600	1200
2	133671601	133674600	3000
2	146862601	146876400	13800
2	151031401	151036800	5400
2	155818801	155830200	11400
2	159959101	159961200	2100
2	162135001	162139200	4200
2	167494201	167501400	7200
2	167545801	167547300	1500
2	194689801	194695800	6000
2	194695801	194698200	2400
2	204181801	204192000	10200
2	208351201	208359600	8400
2	209943001	209949000	6000
2	212637001	212638800	1800
2	215728801	215730600	1800
2	217956001	217957200	1200
2	220053601	220056000	2400
2	241374601	241375800	1200
3	229201	234000	4800
3	65188801	65214600	25800
3	75679201	75688800	9600
3	75688801	75700200	11400
3	75700201	75715800	15600
3	75715801	75794400	78600
3	75794401	75798600	4200
3	75798601	75803400	4800
3	75832801	75846000	13200
3	75846001	75853200	7200
3	75856801	75914400	57600
3	75982801	75999000	16200
3	76704001	76708800	4800
3	77827801	77836200	8400
3	78602401	78603600	1200
3	87409201	87410400	1200
3	90319201	90323400	4200
3	90323401	90349800	26400
3	90349801	90355200	5400
3	90365401	90417600	52200
3	90417601	90438600	21000
3	90438601	93515400	3076800
3	98410801	98414400	3600
3	98899201	98902200	3000
3	129764401	129798600	34200
3	146385601	146390400	4800
3	162511801	162525600	13800
3	162525601	162545400	19800
3	162545401	162625800	80400
3	162717601	162723000	5400
3	162765001	162768600	3600
3	194398801	194400000	1200
4	1	12600	12600
4	12601	22200	9600
4	22201	69000	46800
4	9160201	9163800	3600
4	9163801	9180000	16200
4	9180001	9200100	20100
4	9200101	9202200	2100
4	9202201	9211800	9600
4	9211801	9292800	81000
4	9457801	9465000	7200
4	9465001	9469200	4200
4	9469201	9481200	12000
4	10211401	10234200	22800
4	10392601	10402200	9600
4	33834601	33849000	14400
4	33857401	33862800	5400
4	34683601	34688400	4800
4	34780201	34828800	48600
4	49093201	49158600	65400
4	49158601	49177200	18600
4	49177201	49198800	21600
4	49198801	49201500	2700
4	49201501	49207200	5700
4	49207201	49218600	11400
4	49218601	49222200	3600
4	49222201	49252800	30600
4	49252801	49313400	60600
4	49313401	49407300	93900
4	49407301	49511700	104400
4	49511701	49517400	5700
4	49517401	49528200	10800
4	49528201	49541100	12900
4	49541101	49633200	92100
4	49633201	51160500	1527300
4	51160501	52683600	1523100
4	61939201	61942200	3000
4	68263801	68266800	3000
4	69373801	69444600	70800
4	69444601	69447000	2400
4	69447001	69490800	43800
4	70129801	70232400	102600
4	80273401	80275200	1800
4	103330201	103331700	1500
4	107604601	107608800	4200
4	113498401	113500500	2100
4	163394401	163396200	1800
4	166002601	166005000	2400
4	169076401	169077600	1200
4	170066401	170067600	1200
4	172138801	172141800	3000
4	172978201	172979400	1200
4	172989001	172993200	4200
4	173425201	173433000	7800
4	186441601	186444000	2400
4	190197601	190201800	4200
4	190470001	190684800	214800
4	190795801	190822200	26400
4	190822201	190983900	161700
4	190983901	191023200	39300
4	191023201	191040600	17400
4	191040601	191154276	113676
5	1044001	1045800	1800
5	1178401	1180200	1800
5	2145601	2147400	1800
5	3323401	3324600	1200
5	6713401	6714600	1200
5	10273801	10275000	1200
5	21450001	21452400	2400
5	21478501	21494700	16200
5	21507601	21523200	15600
5	21523201	21573600	50400
5	23903401	23905200	1800
5	25834201	25835400	1200
5	26796601	26802000	5400
5	29424601	29434200	9600
5	34179001	34197600	18600
5	36018601	36020400	1800
5	43031401	43033200	1800
5	43043401	43044600	1200
5	44552401	44553600	1200
5	45539401	45540600	1200
5	45953401	45954600	1200
5	46093201	46096200	3000
5	46266001	46270800	4800
5	46270801	46275600	4800
5	46321801	46328400	6600
5	46328401	46371600	43200
5	46377601	46384800	7200
5	46391401	47917800	1526400
5	47917801	49441800	1524000
5	49441801	49552200	110400
5	57324001	57333600	9600
5	60955801	60957000	1200
5	63698401	63701400	3000
5	67984201	67986600	2400
5	83948101	83955000	6900
5	86115601	86117400	1800
5	90499801	90501600	1800
5	98345401	98347200	1800
5	98840401	98842800	2400
5	104432401	104503200	70800
5	105657001	105659400	2400
5	109843801	109845000	1200
5	117387001	117393600	6600
5	117874201	117876000	1800
5	119380201	119382600	2400
5	127172401	127173600	1200
5	135115201	135120600	5400
5	136854601	136856400	1800
5	136861201	136865400	4200
5	137807401	137817000	9600
5	139227001	139228200	1200
5	145120201	145121400	1200
5	147553201	147554400	1200
5	175345201	175369200	24000
5	175369201	175404000	34800
5	175459801	175540800	81000
5	175666201	175668300	2100
5	176037601	176038800	1200
5	177192001	177207600	15600
5	177227401	177235200	7800
5	177272401	177293400	21000
5	177327901	177348000	20100
6	256201	382800	126600
6	666601	667800	1200
6	4776001	4777200	1200
6	23743201	23745600	2400
6	26672401	26733000	60600
6	26745901	26754000	8100
6	29843401	29849400	6000
6	31277401	31279200	1800
6	31292401	31294200	1800
6	32439001	32454600	15600
6	32454601	32458200	3600
6	32458201	32488800	30600
6	32488801	32499600	10800
6	32499601	32500800	1200
6	32541001	32558400	17400
6	32616001	32620200	4200
6	32778601	32779800	1200
6	53929201	53934600	5400
6	55827601	55846800	19200
6	57204301	57285000	80700
6	57289201	57297600	8400
6	57301201	57304200	3000
6	57304201	57315600	11400
6	57315601	57318000	2400
6	57318001	57321600	3600
6	57321601	57357600	36000
6	57357601	57365400	7800
6	57365401	57369000	3600
6	57369001	57423300	54300
6	57429001	57532800	103800
6	57534601	57567600	33000
6	57573601	57576000	2400
6	57576001	57583200	7200
6	57583201	57608400	25200
6	57623401	57628200	4800
6	58107601	58141200	33600
6	58144801	58149000	4200
6	58249201	58270200	21000
6	58423801	58429200	5400
6	58773601	58776000	2400
6	58776001	60330000	1554000
6	60330001	61897200	1567200
6	61897201	61910400	13200
6	61910401	61916400	6000
6	66398701	66404400	5700
6	67008601	67041600	33000
6	67041601	67042800	1200
6	67042801	67048800	6000
6	72864001	72873600	9600
6	74500201	74501400	1200
6	74613601	74615400	1800
6	74615401	74619600	4200
6	76858801	76860000	1200
6	77097601	77102100	4500
6	78967201	79036800	69600
6	103737601	103762800	25200
6	141549001	141550200	1200
6	151485601	151486800	1200
6	157731001	157735800	4800
6	163835401	163836600	1200
6	165724801	165732000	7200
6	167488201	167489400	1200
7	22435201	22436400	1200
7	28219201	28220400	1200
7	31315801	31318800	3000
7	51594601	51598200	3600
7	53221801	53231400	9600
7	56557201	56564400	7200
7	56761801	56769600	7800
7	57503401	57506400	3000
7	57545401	57556800	11400
7	57605401	57610200	4800
7	57610201	57615000	4800
7	57615001	57683100	68100
7	57683101	57699600	16500
7	57699601	57727200	27600
7	57727201	57740400	13200
7	57740401	57766200	25800
7	57766201	57778500	12300
7	57879601	57885300	5700
7	57885301	57939000	53700
7	57939001	57991800	52800
7	57991801	57998400	6600
7	57998401	61057200	3058800
7	61057201	61072200	15000
7	61072201	61078800	6600
7	61078801	61085400	6600
7	61085401	61090800	5400
7	61090801	61528200	437400
7	61528201	61566300	38100
7	61566301	61738200	171900
7	61738201	61759200	21000
7	61759201	61779000	19800
7	61779001	61800600	21600
7	61800601	61833300	32700
7	61833301	61942200	108900
7	61942201	61971000	28800
7	61971001	61991400	20400
7	61991401	62035800	44400
7	62035801	62053800	18000
7	62470801	62476800	6000
7	63027601	63040200	12600
7	63372601	63375000	2400
7	64719001	64724100	5100
7	64738801	64746000	7200
7	64872601	64893600	21000
7	64953601	64955400	1800
7	64955401	64960200	4800
7	64960201	64963200	3000
7	64963201	64974600	11400
7	64974601	64976400	1800
7	64976401	65015400	39000
7	65015401	65059200	43800
7	66644401	66645600	1200
7	70422001	70425600	3600
7	72270001	72276000	6000
7	73003801	73005000	1200
7	73549801	73551000	1200
7	73828801	73831200	2400
7	101459401	101460600	1200
7	126046201	126051000	4800
7	141765601	141793800	28200
7	142042201	142073400	31200
7	142105801	142110600	4800
7	142360801	142362000	1200
7	142457401	142462800	5400
7	142462801	142485600	22800
7	143520901	143552400	31500
7	143900101	144062400	162300
7	148072801	148075800	3000
7	151970401	151989600	19200
7	152073601	152087400	13800
7	152098801	152113800	15000
8	594601	599400	4800
8	2193901	2287200	93300
8	4123201	4124400	1200
8	7047901	7060200	12300
8	7060201	7196700	136500
8	7196701	7206600	9900
8	7206601	7253100	46500
8	7324201	7335600	11400
8	7773601	7794000	20400
8	7794001	7880400	86400
8	7942201	7986600	44400
8	11245801	11247000	1200
8	11869801	11874600	4800
8	11902801	11944500	41700
8	11979601	12010500	30900
8	12224101	12247800	23700
8	12391201	12456600	65400
8	32680201	32691000	10800
8	37932601	37933800	1200
8	39231601	39387000	155400
8	39885601	39891000	5400
8	40774801	40779600	4800
8	42190801	42193200	2400
8	43092601	43097400	4800
8	43760701	43792200	31500
8	43792201	43820400	28200
8	43820401	46857000	3036600
8	46857001	46882800	25800
8	46882801	46908000	25200
8	46991401	46992600	1200
8	47406001	47407800	1800
8	75363001	75366600	3600
8	103995001	103996200	1200
8	112294201	112296600	2400
8	137160601	137163600	3000
8	146301601	146364022	62422
9	22497001	22504200	7200
9	23362801	23377800	15000
9	25939801	25941000	1200
9	28883401	28885200	1800
9	29092801	29097000	4200
9	30739801	30741000	1200
9	33474001	33476400	2400
9	33792601	33804600	12000
9	33877201	33878400	1200
9	35913001	35914800	1800
9	36363001	36364200	1200
9	38997001	39001500	4500
9	39001501	39211200	209700
9	39211201	39428400	217200
9	41475301	41554200	78900
9	41933101	41968500	35400
9	43027201	43157100	129900
9	43157101	43414800	257700
9	43611901	43624200	12300
9	43843801	43856700	12900
9	44070001	44071200	1200
9	44103601	44111400	7800
9	44177401	44179200	1800
9	44242501	44307000	64500
9	44307001	44467800	160800
9	44734501	44779200	44700
9	44790601	44793300	2700
9	44793301	44812800	19500
9	44874601	44877600	3000
9	44877601	44880600	3000
9	45119701	45392700	273000
9	45392701	45586200	193500
9	45586201	45732900	146700
9	45732901	66399900	20667000
9	66399901	66474000	74100
9	66474001	66477600	3600
9	66477601	66483600	6000
9	66483601	66492600	9000
9	66492601	66506700	14100
9	66506701	66515400	8700
9	66515401	66539700	24300
9	66539701	66765300	225600
9	66765301	66810900	45600
9	66810901	66832800	21900
9	66832801	66835200	2400
9	66835201	66839400	4200
9	66839401	66858000	18600
9	66858001	66922200	64200
9	66922201	67313700	391500
9	67313701	67339800	26100
9	68351101	68393400	42300
9	68393401	68408400	15000
9	68408401	68413800	5400
9	68413801	68422200	8400
9	68422201	68431800	9600
9	68431801	68434800	3000
9	68434801	68509200	74400
9	68511901	68747700	235800
9	68913901	68995800	81900
9	68995801	69015000	19200
9	69015001	69087900	72900
9	69087901	69791400	703500
9	69791401	69858600	67200
9	69858601	69947400	88800
9	69947401	70066200	118800
9	70066201	70773900	707700
9	70773901	70881000	107100
9	70881001	70931400	50400
9	71199601	71200800	1200
9	71738401	71743200	4800
9	71895601	71896800	1200
9	72652801	72654000	1200
9	89154601	89155800	1200
9	101309401	101311200	1800
9	104715001	104723400	8400
9	106568401	106569600	1200
9	121846201	121847400	1200
9	130892401	130900800	8400
9	131412001	131413800	1800
9	134152201	134153400	1200
10	4290001	4291200	1200
10	18207301	18221100	13800
10	38772601	38889000	116400
10	38889001	38946000	57000
10	38946001	38950200	4200
10	38950201	38971500	21300
10	38971501	38979000	7500
10	38979001	38995200	16200
10	39037201	39076800	39600
10	39076801	40755000	1678200
10	40755001	42384000	1629000
10	42384001	42402600	18600
10	42402601	42409800	7200
10	42409801	42526500	116700
10	42526501	42600600	74100
10	42600601	42602400	1800
10	42602401	42639600	37200
10	42639601	42645000	5400
10	42645001	42646800	1800
10	42646801	42649200	2400
10	42649201	42661200	12000
10	42661201	42663000	1800
10	42663001	42669000	6000
10	42669001	42682200	13200
10	42741601	42790200	48600
10	42790201	42818400	28200
10	46532101	46945200	413100
10	46952401	47150400	198000
10	47705101	47721600	16500
10	48077401	48213900	136500
10	49292701	49344300	51600
10	49344301	49377300	33000
10	51860101	51901200	41100
10	51901201	51959100	57900
10	78255601	78261000	5400
10	98560801	98562000	1200
10	114112201	114116400	4200
10	122227201	122228400	1200
10	125014201	125015400	1200
10	126159601	126160800	1200
10	126676801	126678000	1200
10	127574401	127584600	10200
10	127584601	127594800	10200
10	127594801	127617000	22200
10	135439201	135499800	60600
10	135499801	135501600	1800
10	135501601	135534747	33147
11	29007601	29012400	4800
11	45430201	45431400	1200
11	47061001	47063400	2400
11	48340201	48367800	27600
11	48373801	48389400	15600
11	48601201	48604200	3000
11	48762601	48826200	63600
11	48826201	48900600	74400
11	48931801	48964200	32400
11	50073001	50124600	51600
11	50313301	50384400	71100
11	50637001	50638800	1800
11	50644801	50712600	67800
11	50712601	50768400	55800
11	50768401	50772000	3600
11	50778601	50939700	161100
11	51341401	51363000	21600
11	51567601	51579000	11400
11	51579001	51593400	14400
11	51593401	54791400	3198000
11	54906601	55006200	99600
11	55006201	55027800	21600
11	55365601	55431600	66000
11	55434601	55443600	9000
11	55446001	55453200	7200
11	104268001	104272800	4800
12	73201	155100	81900
12	155101	170400	15300
12	292201	298200	6000
12	377401	384600	7200
12	6040201	6042000	1800
12	8558401	8570400	12000
12	8570401	8577000	6600
12	8577001	8581800	4800
12	8581801	8585400	3600
12	8585401	8590500	5100
12	9016801	9018000	1200
12	9633001	9671400	38400
12	9671401	9719400	48000
12	9719401	9725400	6000
12	9725401	9733500	8100
12	11226601	11235600	9000
12	11237401	11250600	13200
12	11505601	11545500	39900
12	34366801	34372800	6000
12	34405801	34407600	1800
12	34830601	34855800	25200
12	37876801	37880400	3600
12	37989601	38054400	64800
12	38062201	38075400	13200
12	38082001	38136000	54000
12	38496001	38503200	7200
12	84593401	84595800	2400
13	28033201	28034400	1200
13	51069601	51075000	5400
13	63621001	63649200	28200
13	72477601	72480000	2400
13	91999801	92001000	1200
14	1	19047000	19047000
14	19047001	19050600	3600
14	19050601	19056900	6300
14	19056901	19138500	81600
14	19138501	19451400	312900
14	19473001	19802700	329700
14	19802701	19827300	24600
14	19827301	20193600	366300
14	20550601	20555700	5100
14	21952201	21954600	2400
14	22834801	22836600	1800
14	24439801	24442800	3000
14	24450001	24465000	15000
14	37770001	37771200	1200
14	40609801	40617600	7800
14	68602801	68604000	1200
14	73997401	74025000	27600
14	74239801	74246400	6600
14	80106601	80115000	8400
14	82499401	82503000	3600
14	106189201	106243800	54600
14	106243801	106302000	58200
14	106302001	106331400	29400
14	106331401	106350000	18600
14	106350001	106360800	10800
14	106360801	106368000	7200
14	106396201	106691400	295200
14	106771801	106775400	3600
14	106785601	106789200	3600
14	106789201	106801200	12000
14	106801201	106805400	4200
14	106805401	106808400	3000
14	106808401	106810800	2400
15	1	20026200	20026200
15	20026201	20037600	11400
15	20037601	20043600	6000
15	20043601	20092800	49200
15	20100001	20106600	6600
15	20106601	20128800	22200
15	20128801	20147400	18600
15	20147401	20148600	1200
15	20386201	20581200	195000
15	20581201	20589300	8100
15	20589301	20645400	56100
15	20645401	20833800	188400
15	20833801	20881800	48000
15	23671801	23673000	1200
15	31618801	31620000	1200
15	39372601	39373800	1200
15	41491201	41492400	1200
15	43107601	43109400	1800
15	44263201	44265000	1800
15	51423001	51424200	1200
15	51883801	51891000	7200
15	51996001	51997200	1200
15	65740801	65742000	1200
15	71708401	71713800	5400
15	72386401	72387600	1200
15	76884601	76896300	11700
15	77331001	77332200	1200
16	21514201	21594600	80400
16	21741301	21778800	37500
16	21778801	21785400	6600
16	21785401	21812700	27300
16	22500301	22710600	210300
16	23047801	23049000	1200
16	32051401	32328000	276600
16	32328001	32370600	42600
16	32370601	32515800	145200
16	32515801	32563800	48000
16	32563801	32603400	39600
16	32603401	32739900	136500
16	32739901	32842800	102900
16	32842801	32852700	9900
16	32852701	32889000	36300
16	32889001	33028200	139200
16	33028201	33055800	27600
16	33055801	33428400	372600
16	33428401	33517800	89400
16	33517801	33525000	7200
16	33525001	33530400	5400
16	33530401	33544800	14400
16	33544801	33549600	4800
16	33549601	33574800	25200
16	33574801	33591000	16200
16	33591001	33594000	3000
16	33594001	33606000	12000
16	33606001	33641400	35400
16	33665701	33739500	73800
16	33739501	33777600	38100
16	33834601	33864600	30000
16	33864601	33869700	5100
16	33869701	33898800	29100
16	33898801	33902400	3600
16	33902401	33949800	47400
16	33949801	33961200	11400
16	33961201	33973200	12000
16	33973201	33976800	3600
16	33976801	34017000	40200
16	34021201	34098000	76800
16	34098001	34179600	81600
16	34179601	34197000	17400
16	34341001	34345200	4200
16	34460101	34757400	297300
16	34949401	34950600	1200
16	35193601	35212800	19200
16	35212801	35285100	72300
16	46386300	46408200	21901
16	46408201	46435800	27600
16	46435801	46440000	4200
16	46440001	46449000	9000
16	46449001	46456200	7200
16	46456201	46495800	39600
16	46495801	46500600	4800
16	70876201	70977600	101400
16	70980001	71202600	222600
16	76539601	76543800	4200
17	723601	724800	1200
17	7787401	7788600	1200
17	16656001	16717200	61200
17	16717201	16754400	37200
17	18356701	18372900	16200
17	18507901	18520500	12600
17	18624001	18633000	9000
17	18730801	18744600	13800
17	20767201	20785500	18300
17	21193201	21207600	14400
17	21207601	21212400	4800
17	21212401	21221400	9000
17	21221401	21230400	9000
17	21230401	21233400	3000
17	21233401	21254400	21000
17	21303001	21318000	15000
17	21318001	21321000	3000
17	21322801	21354000	31200
17	21506401	21514200	7800
17	21514201	21517200	3000
17	21517201	21546000	28800
17	21546001	21551400	5400
17	21551401	21670200	118800
17	21670201	21685800	15600
17	21885001	21886800	1800
17	21901801	21907500	5700
17	22218601	22244400	25800
17	22244401	25268400	3024000
17	25268401	25308000	39600
17	35755801	35758800	3000
17	36270601	36350400	79800
17	36350401	36356400	6000
17	36356401	36377400	21000
17	36377401	36399300	21900
17	36399301	36406200	6900
17	36542401	36544200	1800
17	39265201	39266400	1200
17	39317401	39318600	1200
17	39421201	39422400	1200
17	39422401	39431400	9000
17	44164801	44269800	105000
17	44271601	44360400	88800
17	44360401	44365200	4800
17	44365201	44385600	20400
17	44385601	44556300	170700
17	44556301	44644500	88200
17	45212401	45214800	2400
17	80055601	80056800	1200
17	81037201	81038400	1200
18	1	57000	57000
18	106201	111600	5400
18	15157801	15162300	4500
18	15162301	15182400	20100
18	15182401	15195600	13200
18	15195601	15211200	15600
18	15211201	15235200	24000
18	15235201	15245100	9900
18	15381601	16960800	1579200
18	16960801	18516000	1555200
18	18516001	18520800	4800
18	47695201	47698200	3000
18	54946801	54948600	1800
18	75267001	75268200	1200
18	76662601	76666200	3600
18	76738801	76740600	1800
19	12695401	12698400	3000
19	15046801	15049200	2400
19	20519401	20718000	198600
19	24513001	24570600	57600
19	24570601	26175600	1605000
19	26175601	27740400	1564800
19	27740401	27771900	31500
19	27771901	27789000	17100
19	27789001	27808200	19200
19	27811801	27815400	3600
19	27821401	27838800	17400
19	27838801	27892800	54000
19	27892801	27933600	40800
19	51171001	51172200	1200
20	14935201	14936400	1200
20	15711601	15712800	1200
20	25732801	25758600	25800
20	25758601	25849200	90600
20	25857001	25861800	4800
20	25861801	25905000	43200
20	25905001	25911000	6000
20	25911001	25913400	2400
20	25913401	25926600	13200
20	25926601	25933800	7200
20	25933801	25944600	10800
20	26057401	26059200	1800
20	26073601	26086800	13200
20	26086801	26112900	26100
20	26121601	26130000	8400
20	26130001	26140800	10800
20	26140801	26149800	9000
20	26188801	26190600	1800
20	26199601	26214000	14400
20	26240401	26258400	18000
20	26258401	26299200	40800
20	26299201	27869700	1570500
20	27869701	29440800	1571100
20	29440801	29445600	4800
20	29445601	29460600	15000
20	29460601	29487000	26400
20	29487001	29580600	93600
20	29580601	29625600	45000
20	29625601	29638800	13200
20	29638801	29645400	6600
20	29645401	29833800	188400
20	50759401	50760600	1200
20	60640201	60641400	1200
20	62461801	62463000	1200
20	62725201	62726400	1200
21	1	9414000	9414000
21	9414001	9436800	22800
21	9436801	9444600	7800
21	9444601	9481800	37200
21	9481801	9652200	170400
21	9652201	9683400	31200
21	9683401	9686700	3300
21	9686701	9695400	8700
21	9695401	9700800	5400
21	9700801	9935100	234300
21	9935101	9942000	6900
21	9942001	9955200	13200
21	9955201	9997200	42000
21	9997201	10059600	62400
21	10059601	10087800	28200
21	10087801	10133400	45600
21	10133401	10163100	29700
21	10163101	10207200	44100
21	10207201	10595700	388500
21	10595701	10603800	8100
21	10603801	10622400	18600
21	10622401	10637400	15000
21	10637401	10672800	35400
21	10672801	10703400	30600
21	10703401	10713600	10200
21	10713601	10717200	3600
21	10717201	10723200	6000
21	10723201	10725000	1800
21	10725001	10736400	11400
21	10736401	10742400	6000
21	10742401	10744800	2400
21	10744801	10749000	4200
21	10749001	10860600	111600
21	10860601	10885200	24600
21	10885201	10894200	9000
21	10894201	10989600	95400
21	10992001	10996200	4200
21	10996201	10999800	3600
21	10999801	11002200	2400
21	11002201	11019600	17400
21	11019601	11025600	6000
21	11025601	11031600	6000
21	11031601	11052600	21000
21	11052601	11085000	32400
21	11085001	11112000	27000
21	11112001	11115600	3600
21	11115601	11123400	7800
21	11123401	11131200	7800
21	11131201	11134200	3000
21	11134201	11152200	18000
21	11152201	14370600	3218400
21	14370601	14443800	73200
21	14443801	14447400	3600
21	14494201	14504400	10200
21	14504401	14532000	27600
21	14742601	14744400	1800
21	15450601	15457800	7200
21	47062801	47064000	1200
21	47217001	47218800	1800
21	47343601	47344800	1200
21	47388001	47389800	1800
22	16068301	16100100	31800
22	16100101	16119600	19500
22	16119601	16259400	139800
22	16342801	16351800	9000
22	16351801	16394400	42600
22	16394401	16767900	373500
22	16767901	16862400	94500
22	16862401	16866000	3600
22	16866001	16878000	12000
22	16878001	16940400	62400
22	16940401	16962600	22200
22	16962601	16974600	12000
22	17026801	17029200	2400
22	17029201	17038800	9600
22	17233801	17241000	7200
22	17348701	17392800	44100
22	17495401	17515800	20400
22	17770201	17779200	9000
22	18058201	18059400	1200
22	18059401	18060600	1200
22	18303001	18304200	1200
22	18359401	18360600	1200
22	18720601	18854400	133800
22	18854401	18877800	23400
22	18877801	18884400	6600
22	22386001	23041200	655200
22	23041201	23059800	18600
22	23059801	23085600	25800
22	23085601	23118000	32400
22	23118001	23127000	9000
22	23127001	23146200	19200
22	23146201	23152200	6000
22	23152201	23166600	14400
22	23166601	23190000	23400
22	23190001	23201400	11400
22	23201401	23208000	6600
22	23208001	23241000	33000
22	23241001	23246400	5400
22	24052201	24061800	9600
22	24274201	24290400	16200
22	24325201	24333000	7800
22	37143601	37147200	3600
22	48971401	48972600	1200
22	50608201	50609400	1200
